# Supplementary material for: Initiator and executioner caspases in salivary gland apoptosis of Rhipicephalus haemaphysaloides
Source: Parasit Vectors. 2020 Jun 5;13:288. doi: 10.1186/s13071-020-04164-5 (PMC7275347; doi:10.1186/s13071-020-04164-5)
Supplement: Supplementary file 3 — Additional file 3: Alignment S1. Sequences of unigenes (FASTA format). [file 13071_2020_4164_MOESM3_ESM.fa]

>CL1.Contig1_All
TTTCCAAAGTGCGCCCTTAGGATGTCGATATGACTGCCCAATTGCCCGTG
GAGAAGTTTCCGTCTGATCTAGTTGATTCCCCATAGCGAGGAGGGTTTCC
AGCCAACTGCATGGACGAGGACACTGAGTCAAGCGAAACAACAGCCATGC
GTGTCTTCTTGGCAACTTCCGCACAAGTGAAACATCTTTATACCTGAAAG
AACTTGGCGACCGTGAACTGGTCTCACCATTGGAATGTCCAGCAACTTGA
TATATCACAGAGCTCCAGTCGACGTAGCAGCGTGTGCGACGTAGCTTGTG
CCGACAGTATACCTATTCTAACGCTTGTTGAGTTCTGGTCGAATATTTCT
TTGTTTCCAAAGGCTTTCTCAGAACAGAAAGAGAGACTT
>CL1.Contig2_All
TTTGCCATACGCAGGTCCTGGTTACATACTCTTCGACTTATGTGCTGGTG
GCATTGAGCATCGACCGGTATGATGCCATCACTAGGCCTATGAATTTCTC
AGGAAGCTGTAAGTAGCCTTTCAACAGTCAACAATACCGAAGTACAATAG
GTTTCCGCCGTGAAGAAACACCCTTTTGGGGTCTGTCTCCTGCGCTGATC
TAGTTGATTCCCCATAGCGAGGAGGGTTTCCAGCCAACTGCATGGACGAG
GACACTGAGTCAAGCGAAACAACAGCCATGCGTGTCTTCTTGGCAACTTC
CGCACAAGTGAAACATCTTTATACCGACGTAGCTTGTGCCGACAGTATAC
CTATTCTAACGCTTGTTGAGTTCTGGTCGAATATTTCTTTGTTTCCAAAG
GCTTTCTCAGAACAGAAAGAGAGACTTTTGTGCCGCGCCTTGTATTTT
>CL1.Contig3_All
TTTGCCATACGCAGGTCCTGGTTACATACTCTTCGACTTATGTGCTGGTG
GCATTGAGCATCGACCGGTATGATGCCATCACTAGGCCTATGAATTTCTC
AGGAAGCTGTAAGTAGCCTTTCAACAGTCAACAATACCGAAGTACAATAG
GTTTCCGCCGTGAAGAAACACCCTTTTGGGGTCTGTCTCCTGCGTTTAGA
GCTCAGCTTTTGGGTGCCTGTTCGTGGATTCAGCATCGCTCCTCACCGTA
ACCAAGCAAAGGAGAGCGGTGAAAGATCTCATTGCTCCCACGACGTTATT
CTGTTGCAGAGGCAGGTGGAGTTTCCCTGGGATATTGGCTGATCTAGTTG
ATTCCCCATAGCGAGGAGGGTTTCCAGCCAACTGCATGGACGAGGACACT
GAGTCAAGCGAAACAACAGCCATGCGTGTCTTCTTGGCAACTTCCGCACA
AGTGAAACATCTTTATACCGACGTAGCTTGTGCCGACAGTATACCTATTC
TAACGCTTGTTGAGTTCTGGTCGAATATTTCTTTGTTTCCAAAGGCTTTC
TCAGAACAGAAAGAGAGACTTTTGTGCCGCGCCTTGTATTTT
>CL1.Contig4_All
TTTGCCATACGCAGGTCCTGGTTACATACTCTTCGACTTATGTGCTGGTG
GCATTGAGCATCGACCGGTATGATGCCATCACTAGGCCTATGAATTTCTC
AGGAAGCTGTAAGTAGCCTTTCAACAGTCAACAATACCGAAGTACAATAG
GTTTCTGATCTAGTTGATTCCCCATAGCGAGGAGGGTTTCCAGCCAACTG
CATGGACGAGGACACTGAGTCAAGCGAAACAACAGCCATGCGTGTCTTCT
TGGCAACTTCCGCACAAGTGAAACATCTTTATACCGACGTAGCTTGTGCC
GACAGTATACCTATTCTAACGCTTGTTGAGTTCTGGTCGAATATTTCTTT
GTTTCCAAAGGCTTTCTCAGAACAGAAAGAGAGACTTTTGTGCCGCGCCT
TGTATTTT
>CL1.Contig5_All
TTTGCCATACGCAGGTCCTGGTTACATACTCTTCGACTTATGTGCTGGTG
GCATTGAGCATCGACCGGTATGATGCCATCACTAGGCCTATGAATTTCTC
AGGAAGCTGTAAGTAGCCTTTCAACAGTCAACAATACCGAAGTACAATAG
GTTTCCGCCGTGAAGAAACACCCTTTTGGGGTCTGTCTCCTGCGTTTAGA
GCTCAGCTTTTGGGTGCCTGTTCGTGGATTCAGCATCGCTCCTCACCGTA
ACCAAGCAAAGGAGAGCGGTGAAAGATCTCATTGCTCCCACGACGTTATT
CTGTTGCAGAGGCAGGTGGAGTTTCCCTGGGATATTGGCTGATCTAGTTG
ATTCCCCATAGCGAGGAGGGTTTCCAGCCAACTGCATGGACGAGGACACT
GAGTCAAGCGAAACAACAGCCATGCGTGTCTTCTTGGCAACTTCCGCACA
AGTGAAACATCTTTATACCTGAAAGAACTTGGCGACCGTGAACTGGTCTC
ACCATTGGAATGTCCAGCAACTTGATATATCACAGAGCTCCAGTCGACGT
AGCAGCGTGTGCGACGTAGCTTGTGCCGACAGTATACCTATTCTAACGCT
TGTTGAGTTCTGGTCGAATATTTCTTTGTTTCCAAAGGCTTTCTCAGAAC
AGAAAGAGAGACTTTTGTGCCGCGCCTTGTATTTT
>CL1.Contig6_All
TTTGCCATACGCAGGTCCTGGTTACATACTCTTCGACTTATGTGCTGGTG
GCATTGAGCATCGACCGGTATGATGCCATCACTAGGCCTATGAATTTCTC
AGGAAGCTGTAAGTAGCCTTTCAACAGTCAACAATACCGAAGTACAATAG
GTTTCTGATCTAGTTGATTCCCCATAGCGAGGAGGGTTTCCAGCCAACTG
CATGGACGAGGACACTGAGTCAAGCGAAACAACAGCCATGCGTGTCTTCT
TGGCAACTTCCGCACAAGTGAAACATCTTTATACCTGAAAGAACTTGGCG
ACCGTGAACTGGTCTCACCATTGGAATGTCCAGCAACTTGATATATCACA
GAGCTCCAGTCGACGTAGCAGCGTGTGCGACGTAGCTTGTGCCGACAGTA
TACCTATTCTAACGCTTGTTGAGTTCTGGTCGAATATTTCTTTGTTTCCA
AAGGCTTTCTCAGAACAGAAAGAGAGACTTTTGTGCCGCGCCTTGTATTT
T
>CL1.Contig7_All
TTTGCCATACGCAGGTCCTGGTTACATACTCTTCGACTTATGTGCTGGTG
GCATTGAGCATCGACCGGTATGATGCCATCACTAGGCCTATGAATTTCTC
AGGAAGCTGTAAGTAGCCTTTCAACAGTCAACAATACCGAAGTACAATAG
GTTTCTTTGTTGCTGACGGTATTGTCGTTGTCTTGTATAGTGGTCATCAT
GTCAATTCTGCGAGGATTCATTGCGTGGAAAGGTTGGTGAACGTGACGTC
TTTCCCTGAGGTCCTTTCCGCCGTGAAGAAACACCCTTTTGGGGTCTGTC
TCCTGCGTTTAGAGCTCAGCTTTTGGGTGCCTGTTCGTGGATTCAGCATC
GCTCCTCACCGTAACCAAGCAAAGGAGAGCGGTGAAAGATCTCATTGCTC
CCACGACGTTATTCTGTTGCAGAGGCAGGTGGAGTTTCCCTGGGATATTG
GCTGATCTAGTTGATTCCCCATAGCGAGGAGGGTTTCCAGCCAACTGCAT
GGACGAGGACACTGAGTCAAGCGAAACAACAGCCATGCGTGTCTTCTTGG
CAACTTCCGCACAAGTGAAACATCTTTATACCTGAAAGAACTTGGCGACC
GTGAACTGGTCTCACCATTGGAATGTCCAGCAACTTGATATATCACAGAG
CTCCAGTCGACGTAGCAGCGTGTGCGACGTAGCTTGTGCCGACAGTATAC
CTATTCTAACGCTTGTTGAGTTCTGGTCGAATATTTCTTTGTTTCCAAAG
GCTTTCTCAGAACAGAAAGAGAGACTTTTGTGCCGCGCCTTGTATTTT
>CL1.Contig8_All
TTTGCCATACGCAGGTCCTGGTTACATACTCTTCGACTTATGTGCTGGTG
GCATTGAGCATCGACCGGTATGATGCCATCACTAGGCCTATGAATTTCTC
AGGAAGCTGTAAGTAGCCTTTCAACAGTCAACAATACCGAAGTACAATAG
GTTTCTTTGTTGCTGACGGTATTGTCGTTGTCTTGTATAGTGGTCATCAT
GTCAATTCTGCGAGGATTCATTGCGTGGAAAGGTTGGTGAACGTGACGTC
TTTCCCTGAGGTCCTTTCCGCCGTGAAGAAACACCCTTTTGGGGTCTGTC
TCCTGCGCTGATCTAGTTGATTCCCCATAGCGAGGAGGGTTTCCAGCCAA
CTGCATGGACGAGGACACTGAGTCAAGCGAAACAACAGCCATGCGTGTCT
TCTTGGCAACTTCCGCACAAGTGAAACATCTTTATACCTGAAAGAACTTG
GCGACCGTGAACTGGTCTCACCATTGGAATGTCCAGCAACTTGATATATC
ACAGAGCTCCAGTCGACGTAGCAGCGTGTGCGACGTAGCTTGTGCCGACA
GTATACCTATTCTAACGCTTGTTGAGTTCTGGTCGAATATTTCTTTGTTT
CCAAAGGCTTTCTCAGAACAGAAAGAGAGACTTTTGTGCCGCGCCTTGTA
TTTT
>CL1.Contig9_All
TTTGCCATACGCAGGTCCTGGTTACATACTCTTCGACTTATGTGCTGGTG
GCATTGAGCATCGACCGGTATGATGCCATCACTAGGCCTATGAATTTCTC
AGGAAGCTGTAAGTAGCCTTTCAACAGTCAACAATACCGAAGTACAATAG
GTTTCTTTGTTGCTGACGGTATTGTCGTTGTCTTGTATAGTGGTCATCAT
GTCAATTCTGCGAGGATTCATTGCGTGGAAAGGTTGGTGAACGTGACGTC
TTTCCCTGAGGTCCTTTCCGCCGTGAAGAAACACCCTTTTGGGGTCTGTC
TCCTGCGTTTAGAGCTCAGCTTTTGGGTGCCTGTTCGTGGATTCAGCATC
GCTCCTCACCGTAACCAAGCAAAGGAGAGCGGTGAAAGATCTCATTGCTC
CCACGACGTTATTCTGTTGCAGAGGCAGGTGGAGTTTCCCTGGGATATTG
GCTGCTTTATTTTTGAAGTCCGTTCGTGTCCGTCCACTGATCTAGTTGAT
TCCCCATAGCGAGGAGGGTTTCCAGCCAACTGCATGGACGAGGACACTGA
GTCAAGCGAAACAACAGCCATGCGTGTCTTCTTGGCAACTTCCGCACAAG
TGAAACATCTTTATACCTGAAAGAACTTGGCGACCGTGAACTGGTCTCAC
CATTGGAATGTCCAGCAACTTGATATATCACAGAGCTCCAGTCGACGTAG
CAGCGTGTGCGACGTAGCTTGTGCCGACAGTATACCTATTCTAACGCTTG
TTGAGTTCTGGTCGAATATTTCTTTGTTTCCAAAGGCTTTCTCAGAACAG
AAAGAGAGACTTTTGTGCCGCGCCTTGTATTTT
>CL1.Contig10_All
GAGAAAGCCTTTGGAAACAAAGAAATATTCGACCAGAACTCAACAAGCGT
TAGAATAGGTATACTGTCGGCACAAGCTACGTCGGTATAAAGATGTTTCA
CTTGTGCGGAAGTTGCCAAGAAGACACGCATGGCTGTTGTTTCGCTTGAC
TCAGTGTCCTCGTCCATGCAGTTGGCTGGAAACCCTCCTCGCTATGGGGA
ATCAACTAGATCAGCCAATATCCCAGGGAAACTCCACCTGCCTCTGCAAC
AGAATAACGTCGTGGGAGCAATGAGATCTTTCACCGCTCTCCTTTGCTTG
GTTACGGTGAGGAGCGATGCTGAATCCACGAACAGGCACCCAAAAGCTGA
GCTCTAAACGCAGGAGACAGACCCCAAAAGGGTGTTTCTTCACGACGGAA
ACCAGTCTCAGAAGATCACCTGCAATGGCGAGGTGCATGATGAAGAAGTT
CATGCGAGACTTCCTGCCCTTAGGAAGCGCTGCAAGTACCGCGCTGTTGC
CGAGAACAATGCAGGCGAACAGGATCCACAGGAAGGTCAACGTCTCCACC
TGCGCAAGGAGGCATAAAGAAAATCGCATAAACGTAATGAACAGCACCAT
CACCTGAACAAAAGATGGGGCAAGCTAGGTAAGGTTAAATGCAGGATATT
TATCGGTGAGCACACATGTACGCCCATTAAACTAATGAAGGACGCTTCAT
ATTTCACGTTTAAGTTAAGTGCTGTTAATGAACCCTTCACAGCTGCCCGT
TTACTTTAGAGGGGTGCGCTCATGTTTCAG
>CL1.Contig11_All
TTTGCCATACGCAGGTCCTGGTTACATACTCTTCGACTTATGTGCTGGTG
GCATTGAGCATCGACCGGTATGATGCCATCACTAGGCCTATGAATTTCTC
AGGAAGCTGTAAGTAGCCTTTCAACAGTCAACAATACCGAAGTACAATAG
GTTTCCGCCGTGAAGAAACACCCTTTTGGGGTCTGTCTCCTGCGTTTAGA
GCTCAGCTTTTGGGTGCCTGTTCGTGGATTCAGCATCGCTCCTCACCGTA
ACCAAGCAAAGGAGAGCGGTGAAAGATCTCATTGCTCCCACGACGTTATT
CTGTTGCAGAGGCAGGTGGAGTTTCCCTGGGATATTGGCTGCTTTATTTT
TGAAGTCCGTTCGTGTCCGTCCACTGATCTAGTTGATTCCCCATAGCGAG
GAGGGTTTCCAGCCAACTGCATGGACGAGGACACTGAGTCAAGCGAAACA
ACAGCCATGCGTGTCTTCTTGGCAACTTCCGCACAAGTGAAACATCTTTA
TACCGACGTAGCTTGTGCCGACAGTATACCTATTCTAACGCTTGTTGAGT
TCTGGTCGAATATTTCTTTGTTTCCAAAGGCTTTCTCAGAACAGAAAGAG
AGACTTTTGTGCCGCGCCTTGTATTTT
>CL1.Contig12_All
TTTTTTTTCCGCTCTGCCTGAAACATGAGCGCACCCCTCTAAAGTAAACG
GGCAGCTGTGAAGGGTTCATTAACAGCACTTAACTTAAACGTGAAATATG
AAGCGTCCTTCATTAGTTTAATGGGCGTACATGTGTGCTCACCGATAAAT
ATCCTGCATTTAACCTTACCTAGCTTGGCCCATCTTTTGTTCTGGGGATG
GTGCTGTTCATTACGTTTATGCGATTTTCTTTATGCCTCCTTGCGCAGGT
GGAGACGTTGACCTTCCTGTGGATCCTGTTCGCCTGCATTGTTCTCGGCA
ACAGCGCGGTACTTGCAGCGCTTCCTAAGGGCAGGAAGTCTCGCATGAAC
TTCTTCATCATGCACCTCGCCATTGCAGGTGATCTTCTGAGACTGGTTTC
CGTCGTGAAGAAACACCCTTTTGGGGTCTGTCTCCTGCGTTTAGAGCTCA
GCTTTTGGGTGCCTGTTCGTGGATTCAGCATCGCTCCTCACCGTAACCAA
GCAAAGGAGAGCGGTGAAAGATCTCATTGCTCCCACGACGTTATTCTGTT
GCAGAGGCAGGTGGAGTTTCCCTGGGATATTGGCTGCTTTATTTTTGAAG
TCCGTTCGTGTCCGTCCACTGATCTAGTTGATTCCCCATAGCGAGGAGGG
TTTCCAGCCAACTGCATGGACGAGGACACTGAGTCAAGCGAAACAACAGC
CATGCGTGTCTTCTTGGCAACTTCCGCACAAGTGAAACATCTTTATACCG
ACGTAGCTTGTGCCGACAGTATACCTATTCTAACGCTTGTTGAGTTCTGG
TCGAATATTTCTTTGTTTCCAAAGGCTTTCTCAGAACAGAAAGAGAGACT
TTTGTGCCGCGCCTTGTATTTT
>CL1.Contig13_All
GAGAAAGCCTTTGGAAACAAAGAAATATTCGACCAGAACTCAACAAGCGT
TAGAATAGGTATACTGTCGGCACAAGCTACGTCGGTATAAAGATGTTTCA
CTTGTGCGGAAGTTGCCAAGAAGACACGCATGGCTGTTGTTTCGCTTGAC
TCAGTGTCCTCGTCCATGCAGTTGGCTGGAAACCCTCCTCGCTATGGGGA
ATCAACTAGATCAGACGGAAACTTCTCCACGGGCAATTGGGCAGTCATAT
CGACATCCTAAGGGCGCACTTTGGAAAATTCGCAGTGCCGTTACCATTTG
CCGGCTGCACCAGGAAATGATAGGCCCCAACGCACAACTGGTCGACACTG
CTGTACTGTTCTCGTGGGAAAATCCAGGACGTAAAGGCGTTTCGACACTG
CTGGCAGATTTGCCTCTACGCCAAGAGAAGCGATTTTTTGTTCCATTAGC
AATGTATCTACACACACACACGCACACG
>CL2.Contig1_All
GGCAAGTCAAACATGGCGATTCGCAGCAGTCAGCGGAGCGAGTTGTACGA
GCTGACTTCGCAGTGCGTCATGTAACAGCATCCTGTCCCGTCCCGTAACA
AGTAGAGATATTGTGAACCATTCAGTGCTGTCCGTGAAAGTTTAAGTCAC
CATGCGGTTCAATGAGAAGGAGATGGCAACCCTCGCCGCTGGAGCTGCCG
ATAAGGAAGGCCGTCTGAACCACCGAAACCTGTCCTTCAGAGAAGTGTTC
AAAGAACGGTGGTTCAAGTTGAAAGGAAACTTGCTGTTCTACTTTCGCTT
GAATGAACATGGGGGTGTGTTTGAGAAAGAGCCCGTGGGCCTATTTGTCA
TCGAATGCTGCAAGGTTCAGCATGAACCAAATGTCGACTATGCATTTGCA
TTTTCTATAGCATTCTTAGACGATGCGGACCGAAGGCATCTGTTCACGTG
CACAACGCAGAAGCACTGTGATGAGTGGGTGAGCTGCCTACAGCAGGCTG
GCTACGAATACCAGAGGGGTCGCCTGCTCTACATGCAGCAGAAGATATTG
GAACTCACAGGACGGGACCCTTTGGCAGACTTCATTAGTCGGCGGAATGG
CAATGCTCCGGGGAGTGTACAGGCCATTCAGAAGGCTCCTGAAAGTAACA
GCAGTGCTGCGGGCAAGTTCTTTGCATTCCGTAGGACATGGTAGCATGTT
CAGATGATGCTTTTGCATGCTGCAGCTTTGCTTGGGGTCAGTGTGTTGGC
ATTGCTTTGCTTGCTCAGTTGCAGTTTCCTTCCTGCTTCGCCATTTGACG
AAGAGCCGTCTTGGAATGTGTGCTTGCTGCTTTTGCGTCTGTCTTGGCTT
TTTGCTGCAATAAATGGTTTGAAGCACTTATTAATTTGTTGTTCTTGTTT
TCTAATTTGTTTATGGCTGTCGAATACTATAGTTGAAGTAAAGGCACAGG
GTTGCTGATTAGATAGGTTGACCTCAAATTGTGTTGTGCCTTATTAGCTT
GTGAACTTGACCGTTCCTGCTGTTAGTTGCCATGTGCTCCTTGACATATG
CATGTTGAACCATATACATCTATCTATTCAGTGTACCAAAATTGCTGAAG
CTTAGTCACCAGCCTCGGTGGTCCAGTGGTTATGGTGCTCGACTGCTGAC
CCAAAGGTCGCAAGATCGAATCCCAGCCGCGGCAGCCACATTTCCGATGG
AGGCGAAAAT
>CL2.Contig2_All
GTCAAACATGGCGATTCGCAGCAGTCAGCGGAGCGAGTTGTACGAGCTGA
CTTCGCAGTGCGTCATGTAACAGCATCCTGTCCCGTCCCGTAACAAGTAG
AGATATTGTGAACCATTCAGTGCTGTCCGTGAAAGTTTAAGTCACCATGC
GGTTCAATGAGAAGGAGATGGCAACCCTCGCCGCTGGAGCTGCCGATAAG
GAAGGCCGTCTGAACCACCGAAACCTGTCCTTCAGAGAAGTGTTCAAAGA
ACGGTGGTTCAAGTTGAAAGGAAACTTGCTGTTCTACTTTCGCTTGAATG
AACATGGGGGTGTGTTTGAGAAAGAGCCCGTGGGCCTATTTGTCATCGAA
TGCTGCAAGGTTCAGCATGAACCAAATGTCGACTATGCATTTGCATTTTC
TATAGGTGCGTATAGTGGCATATCCCAGAATTTCGTGTTACAGTTTGATG
TTGCATGTCGG
>CL3.Contig1_All
TTAGTGGAGACCTGGACCGAAGACTTAGCAGAAGCTGCATTCACCAGAAT
TCACTAGTCTGAGCTGCTAGACTTTTGTAGCACCCAAACTTCTCGGCCAC
GGCCAGCTCAATGGAGACTTTGCTGGTTTGAAGAATTTATTTTAGATAGT
GATGTAACAAACAGTCCCAAATTTTAGTACCCGTTAATTACTGTATTGGG
GCCATTGGTTACTGTAGTTGCAACACTATATATGTAAAGTCGCGTTCCTT
GTAACAAAAAGTTGCATTTATTCTCAACGTTTTGACCAGGAACTGGTTCC
CAGTCCCGGGTTGAAACGTTGATAAAGTACGCCTGCACTTTATCTTATTG
ATACACAGACGCATGCACGCACGCGCACACACACACACGCACGCACAGGA
ACTGCAGCTGAGCGCTTGATATAGCTGATAGTACATATCCAACACAGTTA
AACTATTCCACAAGGATTGTAAGTTTTCCACTTGTGATGTGATTTATGCG
TGTTATTTTTGTTGTAAATACTTCACTTAATGAAAGAGCCCATTGCAAAG
TAGGTAACAGGTATTGGTGATCCAAGTCCTTAGGCTGATTGCTGCTTCTG
ATTGTGTAAGTGAGGCAAACAAGAGTTCCAATGCCAAAGAGGGCTGGGGA
CTCTAGCAAAGAGAAGTTAGTTTATAATTATATGTAGAACGTTTGGGGGC
TGTTTGTGAGCTTCCATGTGCTGCTTGCAAAATAATAAAATTGACAAGTA
GAAAAGAAAAGTTCACATCTGTTTTGCGCTCCAGTGCACACACCTATATG
CATAGCAGTGGAGTTGTTGATTGCTGCAACATCATCAGCATCCAAGTAGC
TGCCCTCACCTGCTAATTGTAGGGCCACTCTGGTTGCTCAGTTATCATGT
TTATTTTTCTTTGGACATGATCAATTGATATTGATTAAGTGGGCTCAAAG
AACCAAATCTCACCCACTTGACTAGAAACGAGAATGTGGTTCTCGCTTGA
CATGCTGGACTTCACTGGTTACTAGTATTGCTTTTCTTAATTCTTGTTCT
TCAGTGTGTCACCCAACAAGTTCACCAAAACATATTGGTAGGCTGGTTGG
TACTGCATATCATGAGGTTTATTGCAAAGAAACGTAGGGAGGCAGCGCTG
TCTTGTCCTCATGTTTTCTGCTATCCTGCATTATTTCTTTAAACTAAGAC
TTATGATATGCACGCAATAAGTGCCATTTTATAGTTGAATTCCATGTTCC
ACAACATTCCAGCAACACTCCTTGCTTGAAAATTTTTCATCACTTCAAGT
CTCCATCATCCCCGAATTTCTGCCTCTGGTCACTGGCCATTAGCACTATA
GTTTAATTAGTATTTAGAAAATATAGCGTCATGTATCAAATTCATCTGCA
CTCGTGGGTTTCGTGTTTGTTCCACCTTCCAAACAAATAAATGATGTCCC
GCATGAGTGTGAACTGTGTTTAGGTTCTTTTTAGCGTCCAACAAAAAATC
TGGATTTATCAAGAAAAATATCTTCGATAACGTTTAATGGATTAATAGGT
AAAGCGGTGAACCATTAATTGTTAATAAATTTAAGAACTTAAATCGACCA
TCCTTACCACATAACGAATGTGAATCAAGCTCATGAAGGATTTATAGAAT
GTAGCATTCAAAAAGCTTCAAATACTGAAGGCTCTTCTTGGTACCGAGCC
ACAAATGCGAGTGATAATTCTGTGAAAACAGACAGCGGCAACAGTTTAAC
AACAATGCATTGCCAATGGGCTTCAAACATTGCAGGTAAGAAAAGGTGTG
TGAGGAGGGGGGTAACAGCACGGCAACTGCCTCACTGGCTGACGAAAATG
CTACAAAAATCGCAGAAATGATGGCAAAGCATGTCTTTCTCGGAAAAATG
CACCCCACAACGTGAGCCATTAATGTTAGACAAGTGACAGTTGTAAGCAA
TAAGAGGAGCAACCATTACAAGCAGATGCCAAGCGTGCCGTCTGCTATAG
GGACCTCCCGCTCAAGTTTGCCCGCCGACGCCAGCGCTTGCCATTCCCCT
GCCGGAAAAAGCGTACACTAGTAGCGTGTAGCGACCCTTCCGCTCCCTTT
GGCTACCATCGTACGCATTTGCGAAGCGCGCGCTGCACGTGAAACGCCCC
TCGTTCCGCGATGTCACCCCGACAGAAAGGGGGGAACTATTGCTGCGTCG
TCAACTGTCACAATGGCCATGCAAACACGAAGGGGTCGGCTCCACCAGTG
AAATTCTACCGATTCCCAAACAGATGGAACAAAAAAAGCAGACAGCAGGC
ATGGATGCGAGGCTCACGCTTGAGTGGGCACGACCACAACTACGAAAAAA
GCAAAAAAAAAAAAAAAGCATTAGCCATCGTTGCACTTTGATTGGTTTTT
TTGGCAGATACAGTGAACTAGTTGTTACTGAGTGTGCAGGTACAGCCCGT
ACAACACGGTGCACTTTCGATAGTGACCAAGATAAAATGCCTTGACAGCA
ATTGGCTCTTCTCCCGCAGATTGCACACAAAAAAAGCTTTTCTGAAAGCT
GGGCGCTCGTCATTTTCCTATTAATAATGCTACTATGTCACGTTGACAGT
ACACACGCTGTTCGTGAACTCGGAGTACCGGCTATGAGAACGGCGATAAT
GCAAGGAAGGACACGTGAGATAGATGTCAATTTTTGTTGCGGGAAAGAAA
GAAGCCCTAAATAGACCATTTATTTTTGGAGTGTTGCTTACCGCACGATA
ACTCGAATGGTTGCTAGTAAATTAAGGTATCCCAACTAATAGCAGTCACA
GCGCCAGGGCTGCTTAACCTAAACCACGAGAAGCGGCCTTACCCCCATGC
ATCCAGTAACAAACATAGAGAGTGCGTAGTACACACGGCAAACCAAATAA
AAGAGATATATAATTATGAACGTACAGGACATTCTGCTAACTTCACGTCG
TAAATAGTGTCGTCTTTCACTTGCGAAATGCACTTCGCTCTGACGAGGAC
GGCGTCACCTGCTATCACTTGCTCCGCATCTGCTACATGGCTGAGCAGAC
GCTGACCTTTCACTAAACTGCTGCCACGCGGACAGAAGCATGTACATCCC
AACCGTGCGCGACGCGAAATTCTCAAAAATACGTGCAGAACGCGTGCAGC
GTGCGAGCAAAGCAACGCGTTTTCAAGGCAGCTTGAAGGGGACAGCGGAG
GGGTCAACACTTGAGTAACGAGTTTTCTCCCCACAGCTACTGACAGCGCC
CGGCACCACAGCGCCTCCCACGGCGTGGCTCTCCCCTATACTACTGCATG
CACTATTCCCCAACTCCTTGCTTTAACGCACGTGTTGTGTCCTCCCTTCT
CGTCCTTGTGTCATTTTGCGCTAAATTTTTCCTAATTTCCTTGTTTTTCT
TTCC
>CL3.Contig2_All
AAAAAAAAAAAAAAAAAAAAAAAGAGAGAAAAAAAAGAAAGAGAGAACAT
ATGCAGATGTCTCAAAGCAACTACAATTTATATCTTCAGGGATATAATAT
ACCACCTTGGACATTTAAAAATAGCACTGCTTTTAGACAAAACAATCATT
ATCAAAATGAAAAGAATTTAAAATATCCTAACTTTGCTACAAATAAACGT
CTTCAAGGTTTTTCTAATGGCTATAGGCACCCTGCACCAGCCAAACAGTC
TGCAATTATTTTACTCATTGTCACACGATTGTCTGATCCCAGATTAAGCA
TTCCGAAGAACAAAATATAAAGCTTTCGTCTTGTCTTAGTATGATGTGCC
AAGTGTTCCACAGCTCGGTGCAGTGTTAGAATATAAGGATGCCTGTTGCT
CTGTACTCTAGTGTGGCCATGCCCTACCATGCACAGCAAGTGGTGTGCCC
CCACCAGAATGTAGATGTTGCAGCCATGAATCAAACCCATGACCTTGCTC
TCAGCAGCAAATCACAATAGCAAACGAGCCTTTGCACTGTAGTCCTGCTT
TATTTCATAGCTAAGATGTATGTTCCGGTACTGCTGTCACTGTAGGAAGC
TTCAGTGCAAGGTGTCTATAGGGGAGACCCGCTCAAGTTTGCCCGCCGAC
GCCAGCGCTTGCCATTCCCCTGCCGGAAAAAGCGTACACTAGTAGCGTGT
GACGACCCTTCCGCTCCCTTTGGCTCCCACGCATTTGCGAAGCGCGCACT
GCATGTGAAACGCCCCTTGTTCCGCGATGTCACCCCGACAGAAAGGGGGG
AACTATTGCTGCGTCGTCAACTGTCACAATGGCCATGCAAACACGAAGGG
GTCGGCTCCACCAGTGAAATTCTACCGATTCCCAAACAGATGGCACGAAA
AAAGCAGACGACAGGCATGGATGCGAAGCTCACGCTTGAGTGGGCACGAC
CACGACAACTACGAAAAAAGAAAAGAAAAGCATTAGCCGTTGTTGCATGT
CCATTGGTTTTTTTGGCAGATACAGTGAACTAGTCGTTACTGAGTGTGCA
GGTACAGCCCGTACAACACGGTGCACTTTCGATAGTGACCAAGATAAAAT
GCCTTGACAGCAATTGGCTCTTCTCCCGCAGATTGCACACAAAAAAAGCT
TTTCTGAAAGCTGGGCGCTCGTCATTTTCCTATTAATAATGCTACTATGT
CACGTTGACAGTACACACGCTGTTCGTGAACTCGGAGTACCGGCTATGAG
AACGGCGATAATGCAAGGAAGGACACGTGAGATAGATGTCAATTTTTGTT
GCGGGAAAGAAAGAAGCCCTAAATAGACCATTTATTTTTGGAGTGTTGCT
TACCGCACGATAACTCGAATGGTTGCTAGTAAATTAAGGTATCCCAACTA
ATAGCAGTCACAGCGCCAGGGCTGCTTAACCTAAACCACGAGAAGCGGCC
TTACCCCCATGCATCCAGTAACAAACATAGAGAGTGCGTAGTACACACGG
CAAACCAAATAAAAGAGATATATAATTATGAACGTACAGGACATTCTGCT
AACTTCACGTCGTAAATAGTGTCGTCTTTCACTTGCGAAATGCACTTCGC
TCTGACGAGGACGGCGTCACCTGCTATCACTTGCTCCGCATCTGCTACAT
GGCTGAGCAGACGCTGACCTTTCACTAAACTGCTGCCACGCGGACAGAAG
CATGTACATCCCAACCGTGCGCGACGCGAAATTCTCAAAAATACGTGCAG
AACGCGTGCAGCGTGCGAGCAAAGCAACGCGTTTTCAAGGCAGCTTGAAG
GGGACAGCGGAGGGGTCAACACTTGAGTAACGAGTTTTCTCCCCACAGCT
ACTGACAGCGCCCGGCACCACAGCGCCTCCCACGGCGTGGCTCTCCCCTA
TACTACTGCATGCACTATTCCCCAACTCCTTGCTTTAACGCACGTGTTGT
GTCCTCCCTTCTCGTCCTTGTGTCATTTTGCGCTAAATTTTTTCCTAATG
TCTTACCAACAAGGCCGAATTTCTCCCCTTGTGTATTCATAAGTTGCGTT
TGACAGTCATAAAAACCGGTACGTCGCGCGCCTTGTGGAAAAGCCTTGAT
ACTGATCGAAGGAGTAGTTCGGATTGCTGTAAGTGGTCTGCTGTTGTGTA
GGCGCGCCATAATTCCTGAATAAAAATGCAGTCCTTATATAAGGATGGAT
TGCCATCTTTATTCTATGCTTAATTACAAGCTAAAAGGAGTTCACGCTGA
AAAGCGGCGCGGCCTTCGCGGCAACTAGTGTTATGCTAACATAAAGGGAA
GCGCTTCACTTTTTCAAGCAAGAAGGGGTTGCCTTAGAACACGGAATCTC
AGCAAAGCGAGATTCTGTAAAGAAGAAGAATAAGAATGTACTTGCTGTGG
GGAAGCTAAGGAAACGATGGAGCATGTTTCAATTGAATGTGAAGGTAGCC
ACCCGGGTGCATGTTTGGGCATTAGCCTACATGAAGCCTTCGGTTTTAGG
CACAGAAGTAAAATGCGGTTGGAAGACTGGCGGCGGTGAAATAGGGAGAA
ATGCCAAAAAAAAAAAAAATTACACCATCTCCCGCTAAAGGGGACCATGA
GGCGATGCGAAGCAGCGTTTCGGCATGTCGAGCCCGCGTTTCAGAGGTGG
AGAGGAGAGGTGTGTGGAGAGGGTTTGCGCATGCGCAGTAAGGGCGGTCA
CACCGCACACCACCACCACCACCGGATTGAACTGCGCCAAAGGATGCTTC
GCATCTAAAAATATTCTATTCAGTGCGTCGCATTATTGCCGTACGTGGGA
TTCACGGCCATACCGCGCGTGCATGATTTTTTTTTTTACAACTGAACTGA
GACTTTATAGTTGAGGATATAGGCCCACTAACCTGCTCGCTCCTCTTATG
CAGCTTCCACTTCGTGGAAACATGAGCAGCATAAGCTCCGCTAACCAAGC
ACGGCAACTTTCATACGAGTCTAATGTAGTTGCGCTGAGCATAAAGGACA
GAGAGAGAACAGGACAAGCTGTCCTTCGTGCCTATCGCTCAGCGCAACTA
CACAAGAATGTCTCACCAACTAGCCCAGGTTGAACTCTTGCTGAGCTTAC
GACGACCCCCCCCCCTTCGTCTATACTTTGATCGTACGCGTAGTGCAAGG
CGGCATCTACAAGTTAGCGTTGCACGTTCGCGACCATTGCAAAGCACAGT
CCACGTTTCAAGCCGCGTTAAGCAGGAACTATTTCTTATATAGTTCATCG
TACTACATCTGTCTATACACTGAACACAGCAGGAAAGTGTGTGGGTTTGA
TGGAGTAGGTTATATCGGCCTCAAAGTCGTTACGATCTTCGGTGAACAGA
ATGGCTTGAGAATGGCTGTGGTAGTTGCGCAGTGCATGTAAAACGCACTG
TTTCCCGTCTCGTGTTTTTTTTTTTTTTCTCCGTTGTTGTAGTCTCTTGT
GAGCAGCAGCGAGTGGTGCTTTGAAGACATATCCGCGGTGCTGTCGGCAA
CGCCACCGCCTCTCGTTCACAAGTGCGGCGGTACCGTGTGGAGGGCGTCG
TCTGTGCTTCGGCCGGGATCGCAGTTGCTGGGCTTGGCGCGGTGTGTGTC
TACCGCAGCTATGGGCACGCTGAACTTCTTCATCTCGCAGCCGTATGCCA
TGGGTGTCAGCTTGATGATGCTGTGTAATGGCACTCGCAGGTAAGGAAGT
TCCTCAGAGTTCTTGTCGAGGAAGTAGGCAAGCAGACAACGCAGGACCGC
TTGGTGCGCAACCACAAGGACATTCTCCTGCCGCTCTAATTCCATGATGA
CTGGCTCCAACCTAGCTACCAGGTCTTCATAAGACTCGCCCCGTGGGTAC
CGGTAATGAAACTTGTCCTGATCTCTGGCAGCAAACTCTTCGGGGTACTT
CTCCTGAATCTCCTCGTATGTCATTTCCTCACATATGCCGGCGTCAATCT
CGTTCAGAGCCTTCCATCGTTCTTGCGGGGCATCGATGCCTGCTGCAGTC
TGTATGGTCCTCTTCAGTTGGCTGGTCCAAACACGGAGGCGTGGAATGGA
CTGCTTCTTTATGAACTTTGCCAGCGCAAGTGCATACTCCCGTCCCCGTT
CGGAGAGATCAGCATCCCCACCAATCCTTCCCTGCAGGTTCAGGACACTT
TCACCATGCCTGGTCAAGTAGATGGATCTTGGCATGATGTGGATGTTCAT
GAGGTAATACACTACCCTACTCTGGATGTGCCCTTCATGTCTGTGCACGA
CGACCTTTTGTCCTGTGTTGAAGATCTTCATGAAAGAGTACTGCTTTTCC
TGTACTTCATCAAGGGTCTGGTAGCAGGCCTTGTAGTGTTCAATACGGTG
CACAAAATCAAGGAGGGCGTCGTCCTTGTTCATGTCCCTGTAGTCCGGGC
TATTGACCTTCACTTCCCGAATGTTGGCTTCGATAATCTTGGGGTCATCA
CAGTAGGACTCCACGAAGAACAGCTTGAAGCCAAACCGCTCACAGACGAC
GTTGTAGATGAGCTTGCGCCTTTCGTAGGTTGTGTTGGTCGCATCGTACA
CAGCCACTTCGCCTTCCGACTCCAGCCATTTGCACATGTCCTCGAGAGCA
TCCAAGGCGCACTTGCTGCGGATGGCCATGGCTTCAGCATTATCTGCTCT
GAAGAAGTCGTGGCTCTTGTAGGCCTCTGTAGCTTGACGCCGATATTCAC
CAACATTGAACACTCTCGTCTGAATGCCAATCCAGTTGAGGTAACGAGTC
AGCTTCTTGGCAATGTACGTCTTGCCCCTGGCAGGAAGACCCACCATGGC
AATAACATGTGGAAGGTTGACATAGTTGGTCCTGTCCCCTCTGATGGGGA
ATGGCTTGGTGCCGTTGCTGTACTTGCGGGCAGCCGAGATGCTGTTGTTC
CGTGGCTTCAGCATGGCTGCAGCGTGCAGGAAAGACAAAGGGTAGCAGTG
GGCGGGTGAGGTGGTCTCAGCAGCGGGCAGTGATCAGCGACGATGAAGGT
GCCGTGATTGTTGGCATGCGGTCCCCCCCTTCTTCTCGCTCCCCCACAAT
GCAGGCGGTTAGTCTCGGATGGGAAATGGCTTGGGTCCAGTGCTGCTGTA
CCTGCTGACCATGCCACGGGCGACGATTGCACTGTTACTTTCGCCGATCT
CTAACCGCGGTCCCAAGCACTACTTGCAATGAATGAGATGGACACATGCG
CCGACGGCCGACGCTGACTGTAAACGTTAGG
>CL3.Contig3_All
TTGGTATGTAGTGCAGTTGGACACACAGTCAGCTTCATGAAAAGCAACCA
ACTTGTACGTTTCCTGCTTGTGGTACCATTTGCACATTTTATTTAGAACA
TTTTCAGGGCTCTTCATAGTAATTTCAGTTGAGATACACGACCTTCCATG
TGCTGCTTGCAAAATAATAAAATTGACAAGTAGAAAAGAAAAGTTCACAT
CTGTTTTGCGCTCCAGTGCACACACCTATATGCATAGCAGTGGAGTTGTT
GATTGCTGCAACATCATCAGCATCCAAGTAGCTGCCCTCACCTGCTAATT
GTAGGGCCACTCTGGTTGCTCAGTTATCATGTTTATTTTTCTTTGGACAT
GATCAATTGATATTGATTAAGTGGGCTCAAAGAACCAAATCTCACCCACT
TGACTAGAAACGAGAATGTGGTTCTCGCTTGACATGCTGGACTTCACTGG
TTACTAGTATTGCTTTTCTTAATTCTTGTTCTTCAGTGTGTCACCCAACA
AGTTCACCAAAACATATTGGTAGGCTGGTTGGTACTGCATATCATGAGGT
TTATTGCAAAGAAACGTAGGGAGGCAGCGCTGTCTTGTCCTCATGTTTTC
TGCTATCCTGCATTATTTCTTTAAACTAAGACTTATGATATGCACGCAAT
AAGTGCCATTTTATAGTTGAATTCCATGTTCCACAACATTCCAGCAACAC
TCCTTGCTTGAAAATTTTTCATCACTTCAAGTCTCCATCATCCCCGAATT
TCTGCCTCTGGTCACTGGCCATTAGCACTATAGTTTAATTAGTATTTAGA
AAATATAGCGTCATGTATCAAATTCATCTGCACTCGTGGGTTTCGTGTTT
GTTCCACCTTCCAAACAAATAAATGATGTCCCGCATGAGTGTGAACTGTG
TTTAGGTTCTTTTTAGCGTCCAACAAAAAATCTGGATTTATCAAGAAAAA
TATCTTCGATAACGTTTAATGGATTAATAGGTAAAGCGGTGAACCATTAA
TTGTTAATAAATTTAAGAACTTAAATCGACCATCCTTACCACATAACGAA
TGTGAATCAAGCTCATGAAGGATTTATAGAATGTAGCATTCAAAAAGCTT
CAAATACTGAAGGCTCTTCTTGGTACCGAGCCACAAATGCGAGTGATAAT
TCTGTGAAAACAGACAGCGGCAACAGTTTAACAACAATGCATTGCCAATG
GGCTTCAAACATTGCAGGTAAGAAAAGGTGTGTGAGGAGGGGGGTAACAG
CACGGCAACTGCCTCACTGGCTGACGAAAATGCTACAAAAATCGCAGAAA
TGATGGCAAAGCATGTCTTTCTCGGAAAAATGCACCCCACAACGTGAGCC
ATTAATGTTAGACAAGTGACAGTTGTAAGCAATAAGAGGAGCAACCATTA
CAAGCAGATGCCAAGCGTGCCGTCTGCTATAGGGACCTCCCGCTCAAGTT
TGCCCGCCGACGCCAGCGCTTGCCATTCCCCTGCCGGAAAAAGCGTACAA
CTGTAGAGCGTTACGACCCTTCCAGTCCCTTTGGCTACCATCGTACGCAT
TTGCGAAGCGCGCGCTGCACGTGAAACGCCCCTCGTTCCGCGATGTCACC
CCGACAGAAAGGGGGGAACTATTGCTGCGTCGTCAACTGTCACAATGGCC
ATGCAAACACGAAGGGGTCGGCTCCACCAGTGAAATTCTACCGATTCCCA
AACAGATGGAACAAAAAAAGCAGACGGCAGGCATGGATGCGAGGCTCACG
CTTGAGTGGGCACGACCACGACAACTACGAAAAAAGCAAAGAAAAAAAAA
AAGCATTAGCCGTTGTTGCACGTCCATTGGTTTTTTTGGCAGATACAGTG
AACTAGTTGTTACTGAGTGTGCAGGTACAGCCCGTACCACACGGTGCACT
TTCGATAATGACCAAGATAAAATGCCTTGACAGCAATTGGCTCTTCTCCC
GCAGATTGCACAAAAAAAGTTTTTCTGAAAGCTGGGCGCTCGTCATTTTC
CTATTAATAATGCTACTATGTCACGTTGATAGTACGCACGCTGTTCGTGA
ACTCGGAGTACCGGCTATGAGAACGGCGATAATGCAAGGAAGGACACGCG
AGATAGATGTCAATTTTTGTTGCGGGAAAGAAAGAAGCCCAAAATAGACC
ATTTATTTTTGGAGTGTTGCGTACCGCACGATAACTCGAATGGTTGCTGG
TAAATTAAGGTATCCCAACTAATAGCAGTCACAGCGCCAGGGGCCGCTTA
ACCTAAAGCACGAGAAGCGGCCTTACCCATGCACCAAGTAACAAACATAG
GGAGTGCGTAGTACACACAGCAAACCAAATAAAACAGGTATATAATTATG
AACGTACAGAACATTGTGCTAACTCCACGTCGTAAACAGCGTCGTCCTTC
ACTTGCGAAATGCACTTCGCTCTGACGAGGATGGCGTCGTCTGCTATCAC
TTGCTCCGCATCTGCTACATGGCTGAGCAGACGCTGACCTTTCACCAAAT
TGCTGCCACGCGGACAGAAGCGTGTACATCCTGACCGCGCGCGACGCGAA
ATTCTCAAAAACACGTGCAGAACGCGTGCAGCGTGCGAGCAAAGCAACGC
GTTTTCAAGGCAGGTTGAAGGGGACAGCGGAGGGGTCAACACTCGAATAA
CGAGTTTTCACCCCACATTGACTGACAGCGCCCGGCACTGCAGCGCCTCC
CACGGCGTGGGTCTCCCCTATACTACTGCATGCACTATTCCCCAACTCCT
TGCTTTAACGCACGTGTTGTGTCCTCCCTTCTCGTCCTTGTGTCATTTTG
CGCTAAATTTTTCCTAATTTCCTTGTTTTTCTTTCCTCTGCCCTGTCATT
CCTACTATGTTTCCAACTGTACTACTTGGCATCCTTATTTGTAGCTGTAG
GAGTGCTTCCATGTGCTTTCACCTCTTATGCGTACAAAGTATGCGCAACA
GAAGAGCCAGCCTCTCGACTAACACACTTGCCCAACCCACAATCGTGGGG
AAGGAGGGAAGACATTCATAATGGCAATATTGGTTCATCCTTGCTTCTAT
GTCTTGAAGACATACTTGGAGTGGTATTCGGTGAAGCAGTCACGATCTTT
GTTTATGCACAGAACAGCCTTGCACTGGTGACACTGATGCATGGATCTCC
GCTGGAGCTTCATCATACTGCACATAACACAGCGTCGCTTGGTGCAAGGC
TCAGGGAAGTGGTCCGAATACCAAGGCCAATCATCTCCGCCGCTACTTCG
CTGGTCCTGAACCACATGAGATGGAGTCGACTGCTGCTTGTCCGGGTGAT
AATTGGACGGGCCGGCGATT
>CL3.Contig4_All
TTTCATGAGGGGGGGGGCGGGACCCCTGGCTACGGGCATGGGTAGAGCAC
TGAAGGAAACTGGAGAAGACGAGGCGCCAAGATGGCGCAGCGCATTCACG
CAGAGAAAAAAGCTAACAAAGTGGAGAGGCATTGACAGTAGCAACGCGAA
CAAAGACAGTGAAAGTGCGACCATGCAACGAAAGCAGAGACTGCATCTAA
AGGCTATGGGTCTGAGGAAGAATGTCACTCTGCACCCGCTCACGCACAAG
AAACGAGCAAACAGGTGTTTACAGCAGAAACACGAATACAGCTTGTTAGC
TGGTAATCCATCCTCGTATAAATGTTGCAGCCCCAGAAAATTTTACAGCA
GAGCTGTTATGGTTGAGGTTTGCCGTGTGTCGTAAACAGGAAATTGTCAT
CATCATGAACAGGCATGCGCTCAATCAACGCCCAAGCATTCTGTACAGAT
GGTTAACCAGAGGAGCTGAAACGTGCCCACCAGCTATGCTATGACCCAGT
CTTGCACGAGCAAGCTGTGCTAATTTTTTTTTCAGCGTTACTTGGCCTTT
CTAAAACAAAAGAGCATGGCAGTTGTGTGACAAAACAGCTCAGGTCGTGG
AAGGTGTGCACAGAACAGTTAAGGTGGTGGAGCAAAAGGTGGTGTGCATT
GCCTGGTCCGGAAAGGACACAAGGAGATGAAAATGAATGTCCTGTTATGC
ATAGTGAATTGGTTGTGTCAGCGATGATGACAGCAGCAGAAACACTGGCA
CAGGGGAGACCCATGCTGTTGGAGGCACTGCAGTGCCGGGCGCTGCCAGT
CAATGTGGGGAGAAAACTCGTTACTCGACTGTTGACCCCTCCGCTGTCCC
CTTCAAGCTGCCTTGAAAACGCGTTGCTTTGCTTGCACGCTGCACGCGTT
CTGCACGTATTTTTGAGAATTTCGCGTCGCGCACGGTTGGGATGTACATG
CTTCTGTCCGCGTGGCAGCAGTTTAGTGAAAGGTCAGCGTCTGCTCAGCC
ATGTAGCAGATGCGGAGCAAGTGATAGCAGACGACGCCGTCCTCGTCAGA
GCGAAGTGCATTTCGCAAGTGAAAGACGACACTATTTACGACGTGAAGTT
AGCAGAATGTCCTGTACGTTCATAATTATATATCTCTTTTATTTGGTTTG
CCGTGTGTACTACGCACTCTCTATGTTTGTTACTGGATGCATGGGGGTAA
GGCCGCTTCTCGTGGTTTAGGTTAAGCAGCCCTGGCGCTGTGACTGCTAT
TAGTTGGGATACCTTAATTTACTAGCAACCATTCGAGTTATCGTGCGGTA
AGCAACACTCCAAAAATAAATGGTCTATTTAGGGCTTCTTTCTTTCCCGC
AACAAAAATTGACATCTATCTCACGTGTCCTTCCTTGCATTATCGCCGTT
CTCATAGCCGGTACTCCGAGTTCACGAACAGCGTGTGTACTGTCAACGTG
ACATAGTAGCATTATTAATAGGAAAATGACGAGCGCCCAGCTTTCAGAAA
AGCTTTTTTTGTGTGCAATCTGCGGGAGAAGAGCCAATTGCTGTCAAGGC
ATTTTATCTTGGTCACTATCGAAAGTGCACCGTGTTGTACGGGCTGTACC
TGCACACTCAGTAACGACTAGTTCACTGTATCTGCCAAAAAAACCAATGG
ACATGCAACAACGGCTAATGCTTTTCTTTTCTTTTTTCGTAGTTGTCGTG
GTCGTGCCCACTCAAGCGTGAGCTTCGCATCCATGCCTGTCGTCTGCTTT
TTTCGTGCCATCTGTTTGGGAATCGGTAGAATTTCACTGGTGGAGCCGAC
CCCTTCGTGTTTGCATGGCCATTGTGACAGTTGACGACGCAGCAATAGTT
CCCCCCTTTCTGTCGGGGTGACATCGCGGAACGAGGGGCGTTTCACGTGC
AGCGCGCGCTTCGCAAATGCGTAGGAGGCCAAAGGGAGCGGAGGGGTCAT
AACGTGCTACTATTGTACGCTTTTTCAGGCAGGGGAATGGCAAGCACTGG
TGTCGGCGGTCAAACTTGAGCGGGTCTCCCCTATGGTCTTGTTTGCCAGT
GAAGTGGCTATGGTATTCCACTACTGAGCACATAACATGGTCTATCTACA
GCTGCTAAATGGATAACATTGGCATGACTTTCACAGTGAAACGGCACAGG
TGTCCGTAATAAGCACTCCTCATTGTCAAAGGCTGCGTGAAAAACCCGGC
GATACATTAGCATTGTGTGATGAAAAGCAGCAGCTGTGCGTTATTCACTG
ACACCTCTTCACATTGTTTCTTCTTTTCTATTGGGCATGTGTGTTCCAAT
GCTTAAGCTGCACAGGCATATACCTAGGGCTGCTGCCGGCGCAGCCGCCT
CCGTATCCTTCTCACAAACAACTGATGCTGCATCCGTGTTGTGCCAAATA
GGCCAACAACACCATCACGGACAGCTTGTCCACGATGATAGATTGCGAGT
GATGACCACCGTCGTGGAATTTCCAGTGGGCGGGGAACACCACTATTGTC
AGCAGCACCGTTGCTGCAGTCGGCGAACGTGCTGTCGCCTTCGTCAAGAC
ACAGATTGTGCAACACCGTACACGCTGCGACGACGTTGGCCGCACTTTCT
GGATCATAGTGGAGGGGGTTGCACTGCTGAAGGCAGCGGAAGCGGCTCTT
CAGCAGCCTGATGCAACGTTCCGCAACAGTCCACGTGGCAGCATGTGCAG
CGTTGTACCTGCCCTCGGCACTGTGTGCAGGAGGATGGCCTGGGATTGGA
GTTAGGAGCCATGGTTCCAAGGGGTAGTTGCTGTCACCGAGGAGGTACTC
GCCGTCCTCTGCAATGCATCCTTCCTGGAACCGACGCCGCAACCAGTTGG
TCCTCCACACACGGGCGTCGTAGTCCGACCCCGGTCGCAGTGGGTCAACA
GCCAGAATCCTCATGTCTGCATCACAGATGAACATGACGTTGAGGGCGTA
GTATCCCTCGGGGGACATGAACCACGTCTTGCGGTCGCCCTTCGGTGCAA
TGATGGCGATAAGGCTGGCGTCCACACACCCGATGACGCCGGGAAAGGCA
CCGCGCCGAAGGAAAGCTTCCTTGATGGGCGCCTTGTCCTCCTCCGTCCG
CGGGAAGTGCAGCCACCGGTTGCAGGTACCGGCGTGAATGATCGCCTCGG
CCACACGTCGCACACTCTTGCTGTCCGTGGGCTGGGTGACGCCAGTCGGA
TCGTCGCTTTGCACCGAGGAGACCTGACAGCTCCCCGTCGCGAAGAATCG
CAGGGCGCGCAGCACTTGTTGCTCCACCGACAGCGTCGTCGTTCGCGCAT
CTCCGAGTTCCTCGGCCAACTCGTCGCACAGTAACCACACAGTTTCTTTC
TTCAGGCGATAGTGTTGCTGAAAGACATCGTCTGGCAGGTCAAACGCGGC
GTCGGGCTCCTTTCTTTCAAGACCGCGCTGCTCAATTACCGCCGACACCT
CCATTTTGTATTCCGTCCGTGTTATGGTTGTCAGATGGTG
>CL3.Contig5_All
AGCCCACTTGCACAAACTGTCTGATTTGCTTTCCGTGAAATGGGAATTTA
AGCATACGTATTGTGCTGTAGTTGCAATGCTATATGCAGGAGCTACAGAT
AAGCACTTTTCTAAGTTGGTATGTAGTGCAGTTGGACACACAGTCAGCTT
CATGAAAAGCAACCAACTTGTACGTTTCCTGCTTGTGGTACCATTTGCAC
ATTTTATTTAGAACATTTTCAGGGCTCTTCATAGTAATTTCAGTTGAGAT
ACACGACCTTCCATGTGCTGCTTGCAAAATAATAAAATTGACAAGTAGAA
AAGAAAAGTTCACATCTGTTTTGCGCTCCAGTGCACACACCTATATGCAT
AGCAGTGGAGTTGTTGATTGCTGCAACATCATCAGCATCCAAGTAGCTGC
CCTCACCTGCTAATTGTAGGGCCACTCTGGTTGCTCAGTTATCATGTTTA
TTTTTCTTTGGACATGATCAATTGATATTGATTAAGTGGGCTCAAAGAAC
CAAATCTCACCCACTTGACTAGAAACGAGAATGTGGTTCTCGCTTGACAT
GCTGGACTTCACTGGTTACTAGTATTGCTTTTCTTAATTCTTGTTCTTCA
GTGTGTCACCCAACAAGTTCACCAAAACATATTGGTAGGCTGGTTGGTAC
TGCATATCATGAGGTTTATTGCAAAGAAACGTAGGGAGGCAGCGCTGTCT
TGTCCTCATGTTTTCTGCTATCCTGCATTATTTCTTTAAACTAAGACTTA
TGATATGCACGCAATAAGTGCCATTTTATAGTTGAATTCCATGTTCCACA
ACATTCCAGCAACACTCCTTGCTTGAAAATTTTTCATCACTTCAAGTCTC
CATCATCCCCGAATTTCTGCCTCTGGTCACTGGCCATTAGCACTATAGTT
TAATTAGTATTTAGAAAATATAGCGTCATGTATCAAATTCATCTGCACTC
GTGGGTTTCGTGTTTGTTCCACCTTCCAAACAAATAAATGATGTCCCGCA
TGAGTGTGAACTGTGTTTAGGTTCTTTTTAGCGTCCAACAAAAAATCTGG
ATTTATCAAGAAAAATATCTTCGATAACGTTTAATGGATTAATAGGTAAA
GCGGTGAACCATTAATTGTTAATAAATTTAAGAACTTAAATCGACCATCC
TTACCACATAACGAATGTGAATCAAGCTCATGAAGGATTTATAGAATGTA
GCATTCAAAAAGCTTCAAATACTGAAGGCTCTTCTTGGTACCGAGCCACA
AATGCGAGTGATAATTCTGTGAAAACAGACAGCGGCAACAGTTTAACAAC
AATGCATTGCCAATGGGCTTCAAACATTGCAGGTAAGAAAAGGTGTGTGA
GGAGGGGGGTAACAGCACGGCAACTGCCTCACTGGCTGACGAAAATGCTA
CAAAAATCGCAGAAATGATGGCAAAGCATGTCTTTCTCGGAAAAATGCAC
CCCACAACGTGAGCCATTAATGTTAGACAAGTGACAGTTGTAAGCAATAA
GAGGAGCAACCATTACAAGCAGATGCCAAGCGTGCCGTCTGCTATAGGGA
CCTCCCGCTCAAGTTTGCCCGCCGACGCCAGCGCTTGCCATTCCCCTGCC
GGAAAAAGCGTACACTAGTAGCGTGTGACGACCCTTCCGCTCCCTTTGGC
TCCCACGCATTTGCGAAGCGCGCGCTGCACGTGAAACGCCCCTCGTTCCG
CGATGTCACCCCGACAGAAAGGGGGGAACTATTGCTGCGTCGTCAACTGT
CACAATGGCCATGCAAACACGAAGGGGTCGGCTCCACCAGTGAAATTCTA
CCGATTCCCAAACAGATGGCACGAAAAAAGCAGACGACAGGCATGGATGC
GAGGCTCACGCTTGAGTGGGCACGACCACGACAACTACGAAAAAAGAAAA
GAAAAGCATTAGCCGTTGTTGCATGTCCATTGGTTTTTTTGGCAGATACA
GTGAACTAGTTGTTACTGAGTGTGCAGGTACAGCCCGTACAACACGGTGC
ACTTTCGATATAGTGACCAAGATAAAATGCCTTGACAGCAATTGGCTCTT
CTCCCGCAGATTGCACAAAAAAAGTTTTTCTGAAAGCTGGGCGCTCGTCA
TTTTCCTATTAATAATGCTACTATGTCACGTTGACAGTACACACGCTGTT
CGTGAACTCGGAGTACCGGCTATGAGAACGGCGATAATGCAAGGAAGGAC
ACGTGAGATAGATGTCAATTTTTGTTGCGGGAAAGAAAGAAGCCCTAAAT
AGACCATTTATTTTTGGAGTGTTGCTTACCGCACGATAACTCGAATGGTT
GCTAGTAAATTAAGGTATCCCAACTAATAGCAGTCACAGCGCCAGGGGCT
GCTTAACCTAAACCACGAGAAGCGGCCTTACCCCCATGCATCCAGTAACA
AACATAGGGAGTGCGTAGTACACACAGCAAACCAAATAAAACAGGTATAT
AATTATGAACGTACAGAACATTGTGCTAACTCTACGTCGTAAACAGCGTC
GTCCTTCACTTGCGAAATGCACTTCGCTCTGACGAGGACGGCGTCGTCTG
CTATCACTTGCTCCGCATCTGCTACATGGCTGAGCAGACGCTGACCTTTC
ACCAAATTGCTGCCACGCGGACAGAAGCGTGTACATCCTGACCGCGCGCG
ACGCGAGATTCTCAAAAACACGTGCAGAACGCGTGCAGCGTGCGAGCAAA
GCAACGCGTTTTCAAGGCAGCTTGAAGGGGACAGCGGAGGGGTCAACACT
CGAGTAACGAGTTTTTCACCCCACATTGACTGACAGCGCCCAGCACCACA
GCGCCTCCCACGGCGTGGGTCTCCCCTATTAGCAGGGTGGCCATTTATTC
CCAGGCAAACAGCAGAATGAATGGCCTTACCGACCATTCCACTCTTAGCA
GACAGTGTGTTTGATTTGACAGTGCTTTGAGGGAGTGTGACGCATGCAAA
ATTTTTGGTCCCACTATGGTACCGCTGTGATGAGTAAAGGGGGCACGAGG
CACGTGCCGAAGGGCAGATGGTAGCGATGGTGTGCGCGGCACGGAAATTC
CCCGATGGTG
>CL3.Contig6_All
AAAAAAAAAAAAAAAAAAAAAAAGAGAGAAAAAAAAGAAAGAGAGAACAT
ATGCAGATGTCTCAAAGCAACTACAATTTATATCTTCAGGGATATAATAT
ACCACCTTGGACATTTAAAAATAGCACTGCTTTTAGACAAAACAATCATT
ATCAAAATGAAAAGAATTTAAAATATCCTAACTTTGCTACAAATAAACGT
CTTCAAGGTTTTTCTAATGGCTATAGGCACCCTGCACCAGCCAAACAGTC
TGCAATTATTTTACTCATTGTCACACGATTGTCTGATCCCAGATTAAGCA
TTCCGAAGAACAAAATATAAAGCTTTCGTCTTGTCTTAGTATGATGTGCC
AAGTGTTCCACAGCTCGGTGCAGTGTTAGAATATAAGGATGCCTGTTGCT
CTGTACTCTAGTGTGGCCATGCCCTACCATGCACAGCAAGTGGTGTGCCC
CCACCAGAATGTAGATGTTGCAGCCATGAATCAAACCCATGACCTTGCTC
TCAGCAGCAAATCACAATAGCAAACGAGCCTTTGCACTGTAGTCCTGCTT
TATTTCATAGCTAAGATGTATGTTCCGGTACTGCTGTCACTGTAGGAAGC
TTCAGTGCAAGGTGTCTATAGGGGAGACCCGCTCAAGTTTGCCCGCCGAC
GCCAGCGCTTGCCATTCCCCTGCCGGAAAAAGCGTACACTAGTAGCGTGT
GACGACCCTTCCGCTCCCTTTGGCTCCCACGCATTTGCGAAGCGCGCACT
GCATGTGAAACGCCCCTTGTTCCGCGATGTCACCCCGACAGAAAGGGGGG
AACTATTGCTGCGTCGTCAACTGTCACAATGGCCATGCAAACACGAAGGG
GTCGGCTCCACCAGTGAAATTCTACCGATTCCCAAACAGATGGCACGAAA
AAAGCAGACGACAGGCATGGATGCGAAGCTCACGCTTGAGTGGGCACGAC
CACGACAACTACGAAAAAAGAAAAGAAAAGCATTAGCCGTTGTTGCATGT
CCATTGGTTTTTTTGGCAGATACAGTGAACTAGTCGTTACTGAGTGTGCA
GGTACAGCCCGTACAACACGGTGCACTTTCGATAGTGACCAAGATAAAAT
GCCTTGACAGCAATTGGCTCTTCTCCCGCAGATTGCACACAAAAAAAGCT
TTTCTGAAAGCTGGGCGCTCGTCATTTTCCTATTAATAATGCTACTATGT
CACGTTGACAGTACACACGCTGTTCGTGAACTCGGAGTACCGGCTATGAG
AACGGCGATAATGCAAGGAAGGACACGTGAGATAGATGTCAATTTTTGTT
GCGGGAAAGAAAGAAGCCCTAAATAGACCATTTATTTTTGGAGTGTTGCT
TACCGCACGATAACTCGAATGGTTGCTAGTAAATTAAGGTATCCCAACTA
ATAGCAGTCACAGCGCCAGGGCTGCTTAACCTAAACCACGAGAAGCGGCC
TTACCCCCATGCATCCAGTAACAAACATAGAGAGTGCGTAGTACACACGG
CAAACCAAATAAAAGAGATATATAATTATGAACGTACAGGACATTCTGCT
AACTTCACGTCGTAAATAGTGTCGTCTTTCACTTGCGAAATGCACTTCGC
TCTGACGAGGACGGCGTCGTCTGCTATCACTTGCTCCGCATCTGCTACAT
GGCTGAGCAGACGCTGACCTTTCACCAAATTGCTGCCACGCGGACAGAAG
CGTGTACATCCCGACCACGCGCGACGCGAGATTCTAAAAAACACGTGCAG
AACGCGTGCAGCGTGCGAGCAAAGCAACGCGTTTTCAAGGCAGGTTGAAG
GGTACAGCGGAGGGGTCAACACTCGAATAACGAGTTTTCACCCCACATTG
ACTGACAGCGCCAGGCTCTGCAGCGCCTCCCTCGGCGTGGGTCTCCCCTG
TGCCAGTGTTTCTGCTGCTGTCATCATCGCTGACACAACCAATTCACTAT
GCATAACAGGACATTCATTTTCATCTCCTTGTGTCCTTTCCGGACCAGGC
AATGCACACCACCTTTTGCTCCACCACCTTAACTGTTCTGTGCACACCTT
CCACGACCTGAGCTGTTTTGTCACACAACTGCCATGCTCTTTTGTTTTAG
AAAGGCCAAGTAACGCTGAAAAAAAAATTAGCACAGCTTGCTTGTGCAAG
ACTGGGTCATAGCATAGCTGGTGGGCACGTTTCAGCTCCTCT
>CL3.Contig7_All
AGGCGCGCGAGGAGGGAGCGTAGGAGAGGAGGGAGGGGACGCGCTCATCG
CGGCGTTGCGCAGGAGAGGGGCACACCATCTCCCGCTAAAGGGGACCATA
GGGACCTCCCGCTCAAGTTTGCCCGCCGACGCCAGCGCTTGCCATTCCCC
TGCCGGAAAAAGCGTACACTAGTAGCGTGTAGCGACCCTTCCGCTCCCTT
TGGCTCCCACGCATTTGCGAAGCGCGCGCTGCACGTGAAACGCCCCTCGT
TCCGCGATGTCACCCCGACAGAAACGGGGGAACTATTGCTGCGTCGTCAA
CTGTCACAATGGCCATGCAAACACGAAGGGGTCGGCTCCACCAGTGAAAT
TCTACCGATTCCCAAACAGATGGAACAAAAAAAGCAGACGACAGGCATGG
ATGCGAAGCTCCCGCTTGAGTGGGCACGACCACAACTACGAAAAAAG
>CL3.Contig8_All
AGGCGCGCGAGGAGGGAGCGTAGGAGAGGAGGGAGGGGACGCGCTCATCG
CGGCGTTGCGCAGGAGAGGGGCACACCATCTCCCGCTAAAGGGGACCATA
GGGACCTCCCGCTCAAGTTTGCCCGCCGACGCCAGCGCTTGCCATTCCCC
TGCCGGAAAAAGCGTACACTAGTAGCGTGTAGCGACCCTTCCGCTCCCTT
TGGCTCCCACGCATTTGCGAAGCGCGCGCTGCACGTGAAACGCCCCTCGT
TCCGCGATGTCACCCCGACAGAAACGGGGGAACTATTGCTGCGTCGTCAA
CTGTCACAATGGCCATGCAAACACGAAGGGGTCGGCTCCACCAGGAGTTG
CTCGCTGGATTTCATGATCAACGGTCGCGTCTACGCGATGCCCTGGACGT
ACTCGTGACGTGCTCGTGCCCCTCGCCGACTGGCGCACCGTGACGGTTCC
CTCGTCCGCTATGCCGTGCGCGTCTCATCGACTGGTGCCTCGCCGCCCCG
TCATCGACGTGCTCGTGCCCCTGGCCGATCGTGGGCCCCGTCCCTGAACT
CCTGTGACCAGCTCCCCACTATTCTTTCCTACTATTCTTTTAACCCCTCC
TTTTCCCATCCCCCTGAGAGCTACTGCTGAGGTGTCATCCTACGCGATAG
ACAATTGCGGGGCTCTCACATTTCTTTTCTTCCTGTTATTTTATTATCAA
AAATCACTTCCCCCCCTGCAAGAGCCGCATCACCAACGTGAGCACCAGGA
AAATGAAGTACAGTCGGCTTCGAAAGTTCAGAGACCGTTTTGTCTGAGAA
AACTGTGGATTTTCCGGCAATATTTGTAACTGTACTCGGCCAAACTGCAC
AGTAGAGGTTGTTAGCGCGTTTTAGGACTGGCCGCTCAACGCTGCTTGCC
CAAAGCTTTTTCTTGAGTCTCGTGACCTCAAAACTTTGGACGCTAACTGT
ACGTCGGCATGGTTGGCTGGATCAGAAGCGTATATATGGGCGCGAGCTAG
TTGGCACTGATCATTAATTGTTAACGGCACCAAACAAAAAATGAAAACAA
GTCATTAAAGAGCCCCGGGTGATCAAAATTAAGCCACAGTCTCGTACCAC
AGTCGTACTGTGGTTTGGCACGTACAATCCCAAAATATAATATAAATGTC
GAACCGATATGCCCGGGCCGTCCCATGCTAGTGCTGCACCCATAGTGATG
CCCATGCTAGTGCTGCACCAATAGTCATGATCAAGAAAAAGAGAAAGAAA
GAAGAAAAAAAAAAGTCACAGGGTCCCCTATGCATTCGCCTAAGAAGACT
CAAAGGCGAAAACCATCTTGTTCTCCTCGATGTATTGATCCTTGCCCCCC
ACCCCTTGAGCTTTCTGCACATAACACGGTTTTGCGCTGCCTTTAGGATC
ATAGGCATTCCAAGCTTTTTGATCGTTCCTGG
>CL4.Contig1_All
CAGCTCGCCCAACTTTTTACTTTACTGCGTATGAAATTGTTCACCCCTGG
ATATTTCAGTCTGTTTGTGCAACTGGAGGCCATCTTCAGCAGCCCTTCTT
TGTTTGTTATATACCGACTGTTGCATTTTATTTGTGGCAGTATTCGCGAG
TTTTTTATACCAGATCAAGCACGTCACTGTATAAATATTGGCTGATGATG
CAGCAGACGACGGTTGCTTTTGATGCGAAACTGTCGTTTAACGGCGGCGC
TGCAGCGGTTTGATGATGTTTGCAGATCCGCGACTCGGTCTAGCTACATT
GGGCACCTCTAAGCGCCATTTTGTTTTGCTTGTTACCGTCTTTCCGGGTG
CTGTGTGCCCTAGGGAGATATGAATTGGATAGCCTATTATAATCGTCTAT
TATATATTTTTTTGTGTACGGACGGGTATGTAATGTGTGCCTTGTGATGA
CACCGAGAACTCTTAAAACGGCCACTAATCGCAGCCAATGGAGGAACAAG
TGACAGCACTTTCGCCGCTGCACAGTAACCAAGTTACTGAGGTCACGGCC
GAGGCGAGGGCTGCCAAACGCAAGTCGAGTGGCAGCTCGAACACAACCCC
GGGCATCAAGTGGTACAAGCAGAAGTTTCGAGACTCTTGGTTGCAGGACG
AGCGCTTTAAGAACTGGCTTGTTAGCGTGCCGAACGATCCGTACCGTGCC
AGGTGCAAGCTGTGCAACGCCGATCTGAGAGCGGGCAAGAGCGAGCTGGA
AAAGCACGCGCGCACCAAACACCACCGCGATACTGTCAAGGCGGTCGAGG
ACGTAAAAGCCTTGTTGGGCTTCGCCAACCAAGCCGAAGCGCAGACGCTG
CCGGAGATCGTGACTGAAATGCAGTCCGCCGATCAGTCTAACAATTCGTT
CCAGGTGCAGGAGGAAGAGCTGTCGCGGCCCATGACCACACTTGCGCCAC
GGAGGAGGAGATCGTCCCCACCACCTGTGGCTTCAGCACCAGCTGTGCGG
TGTCACCTTCCACCTTTGGGCATCTTACCCCAAGTGCAGTGTCATGCACC
TGATTTCAAAGGGATAGCTGTGGTGGACAGCCAGGTCCGGGAAATCCAGC
TGAGTGACTATGAAGGGAAATTCCTGTTGCTGTTCTTCTACCCTCAGGAC
TTCTCCCTTGCTTGTCCCAGTGAGCTTGTTGAATACAGTGAGCGTGCAGC
TGAATTCCGGAGCCTGAACACAGAAATTTTGGCAGTATCGACCGACTCCT
ACTGCACACACCTTGCCTGGACTAACACGCCTAGAAAGCTTGGAGGGCTT
GGCAAGGTCAATGTCCCCTTGATGTCAGACTTCACAAAGAAGATCTCAAA
GGACTACAATGTACTGCTTGAAGAAACGGGCACTGCATTGAGGGCATCAT
TTATTATTGACACCAAGGGTATGATTCGTCAGATCACAATCAACGATGTG
AACTTATACAGATCAGTGGATGAGACACTTCGTTTATTGAAGGCACTGCA
GTATGTTGAAAAGCATGGTGCAGCAATCTGCGCATCGTGGGAACCGGAAC
CTGCTGGGGCACGTGGGGGTGAGCGCACCAGTGCGCGCAGCAGAGTGGAT
AAGTGATGCCTGTAACCCGAGACCTGAACGCACATCCAGGGTCATTGCTG
TCTTCATTGTGGCTATGCTCATTGTCTCCTTTTATGTAATATCGCATTTA
TTTTTTTTTTCTCATATGTATAGTACTTCACCTGCACTGTAAATATATTG
CAACACTTTAGACTGCTGTTGTAGTGCTCTCATATAATTTTGTCACTTAA
AGAGGGGAGTGTTTTTGGGCATAGGGGATCTGTAACATCTCACATGCATA
CTGTTTTGCTTCTTGTGGCAGGCACATGTGTTGTTGGGAGGCTGGAGAGC
CTGTGAACAGAGGTGCTGGGTGTTATCCATTGTTACTGAATCACGTCCTT
TACAACTGTTTTCTTTTTTCTTCTTTCTTTTTAAATTATTTTTAGAAATA
AAAGGCTAGTGCATGAATTTTATTGGAGGCTCTTTACTTTTTTGTTGGCT
ACCTAGATCCTAATATTATTGTTTGCGTGCAATTGTGCCTGTTGCAAGGG
GTGGTGTTGAGAAGAAATTAAATTGCCTTTTCTTTTGTATCATAACATTG
AACATGCACTTATGTTTGTCCATTTCCTCAGC
>CL4.Contig2_All
ACAGGAGCTTTGTAGGGAATAGCTGGCGAATTTAGCTGCGCGCATGTTGT
ATGTTGTCACAAAACGTGTCCCAGTACATGTGCTGTGTTCATGGACTTGT
GGCTGCACGTTATCCTCCAGTTCAAAACGTCGGTCAGCTTCTCGAAATCT
GTTAGTAGCGTTGCACTAAACATGGCGTCTCTGGGGCGGTGCACCGTTTG
TTCTCCGCTCCCAGCGTTGGAGCGTCGGCAGTCTTCGAGCCCACGCATCG
GACGCACATTCACCGCGCGTCGCTACTGTGGCGGATGAACTTGTTTTTAG
TCTCCTTTACGTTCAAATTTGTGTTTTCACGACTGAGCTGATGGGCCACT
TTTTTGCAGAGCCAATGGAGGAACAAGTGACAGCACTTTCGCCGCTGCAC
AGTAACCAAGTTACTGAGGTCACGGCCGAGGCGAGGGCTGCCAAACGCAA
GTCGAGTGGCAGCTCGAACACAACCCCGGGCATCAAGTGGTACAAGCAGA
AGTTTCGAGACTCTTGGTTGCAGGACGAGCGCTTTAAGAACTGGCTTGTT
AGCGTGCCGAACGATCCGTACCGTGCCAGGTGCAAGCTGTGCAACGCCGA
TCTGAGAGCGGGCAAGAGCGAGCTGGAAAAGCACGCGCGCACCAAACACC
ACCGCGATACTGTCAAGGCGGTCGAGGACGTAAAAGCCTTGTTGGGCTTC
GCCAACCAAGCCGAAGCGCAGACGCTGCCGGAGATCGTGACTGAAATGCA
GTCCGCCGATCAGTCTAACAATTCGTTCCAGGTGCAGGAGGAAGAGCTGT
CGCGGCCCATGACCACACTTGCGCCACGGAGGAGGAGATCGTCCCCACCA
CCTGTGGCTTCAGCACCAGCTGTGCGGTGTCACCTTCCACCTTTGGGCAT
CTTACCCCAAGTGCAGTGTCATGCACCTGATTTCAAAGGGATAGCTGTGG
TGGACAGCCAGGTCCGGGAAATCCAGCTGAGTGACTATGAAGGGAAATTC
CTGTTGCTGTTCTTCTACCCTCAGGACTTCTCCCTTGCTTGTCCCAGTGA
GCTTGTTGAATACAGTGAGCGTGCAGCTGAATTCCGGAGCCTGAACACAG
AAATTTTGGCAGTATCGACCGACTCCTACTGCACACACCTTGCCTGGACT
AACACGCCTAGAAAGCTTGGAGGGCTTGGCAAGGTCAATGTCCCCTTGAT
GTCAGACTTCACAAAGAAGATCTCAAAGGACTACAATGTACTGCTTGAAG
AAACGGGCACTGCATTGAGGGCATCATTTATTATTGACACCAAGGGTATG
ATTCGTCAGATCACAATCAACGATGTGAACTTATACAGATCAGTGGATGA
GACACTTCGTTTATTGAAGGCACTGCAGTATGTTGAAAAGCATGGTGCAG
CAATCTGCGCATCGTGGGAACCGGAACCTGCTGGGGCACGTGGGGGTGAG
CGCACCAGTGCGCGCAGCAGAGTGGATAAGTGATGCCTGTAACCCGAGAC
CTGAACGCACATCCAGGGTCATTGCTGTCTTCATTGTGGCTATGCTCATT
GTCTCCTTTTATGTAATATCGCATTTATTTTTTTTTTCTCATATGTATAG
TACTTCACCTGCACTGTAAATATATTGCAACACTTTAGACTGCTGTTGTA
GTGCTCTCATATAATTTTGTCACTTAAAGAGGGGAGTGTTTTTGGGCATA
GGGGATCTGTAACATCTCACATGCATACTGTTTTGCTTCTTGTGGCAGGC
ACATGTGTTGTTGGGAGGCTGGAGAGCCTGTGAACAGAGGTGCTGGGTGT
TATCCATTGTTACTGAATCACGTCCTTTACAACTGTTTTCTTTTTTCTTC
TTTCTTTTTAAATTATTTTTAGAAATAAAAGGCTAGTGCATGAATTTTAT
TGGAGGCTCTTTACTTTTTTGTTGGCTACCTAGATCCTAATATTATTGTT
TGCGTGCAATTGTGCCTGTTGCAAGGGGTGGTGTTGAGAAGAAATTAAAT
TGCCTTTTCTTTTGTATCATAACATTGAACATGCACTTATGTTTGTCCAT
T
>CL4.Contig3_All
GAGGAAATGGACAAACATAAGTGCATGTTCAATGTTATGATACAAAAGAA
AAGGCAATTTAATTTCTTCTCAACACCACCCCTTGCAACAGGCACAATTG
CACGCAAACAATAATATTAGGATCTAGGTAGCCAACAAAAAAGTAAAGAG
CCTCCAATAAAATTCATGCACTAGCCTTTTATTTCTAAAAATAATTTAAA
AAGAAAGAAGAAAAAAGAAAACAGTTGTAAAGGACGTGATTCAGTAACAA
TGGATAACACCCAGCACCTCTGTTCACAGGCTCTCCAGCCTCCCAACAAC
ACATGTGCCTGCCACAAGAAGCAAAACAGTATGCATGTGAGATGTTACAG
ATCCCCTATGCCCAAAAACACTCCCCTCTTTAAGTGACAAAATTATATGA
GAGCACTACAACAGCAGTCTAAAGTGTTGCAATATATTTACAGTGCAGGT
GAAGTACTATACATATGAGAAAAAAAAATAAATGCGATATTACATAAAAG
GAGACAATGAGCATAGCCACAATGAAGACAGCAATGACCCTGGATGTGCG
TTCAGGTCTCGGGTTACAGGCATCACTTATCCACTCTGCTGCGCGCACTG
GTGCGCTCACCCCCACGTGCCCCAGCAGGTTCCGGTTCCCACGATGCGCA
GATTGCTGCACCATGCTTTTCAACATACTGCAGTGCCTTCAATAAACGAA
GTGTCTCATCCACTGATCTGTATAAGTTCACATCGTTGATTGTGATCTGA
CGAATCATACCCTTGGTGTCAATAATAAATGATGCCCTCAATGCAGTGCC
CGTTTCTTCAAGCAGTACATTGTAGTCCTTTGAGATCTTCTTTGTGAAGT
CTGACATCAAGGGGACATTGACCTTGCCAAGCCCTCCAAGCTTTCTAGGC
GTGTTAGTCCAGGCAAGGTGTGTGCAGTAGGAGTCGGTCGATACTGCCAA
AATTTCTGTGTTCAGGCTCCGGAATTCAGCTGCACGCTCACTGTATTCAA
CAAGCTCACTGGGACAAGCAAGGGAGAAGTCCTGAGGGTAGAAGAACAGC
AACAGGAATTTCCCTTCATAGTCACTCAGCTGGATTTCCCGGACCTGGCT
GTCCACCACAGCTATCCCTTTGAAATCAGGTGCATGACACTGCACTTGGG
GTAAGATGCCCAAAGGTGGAAGGTGACACCGCACAGCTGGTGCTGAAGCC
ACAGGTGGTGGGGACGATCTCCTCCTCCGTGGCGCAAGTGTGGTCATGGG
CCGCGACAGCTCTTCCTCCTGCACCTGATCGGCGGACTGCATTTCAGTCA
CGATCTCCGGCAGCGTCTGCGCTTCGGCTTGGTTGGCGAAGCCCAACAAG
GCTTTTACGTCCTCGACCGCCTTGACAGTATCGCGGTGGTGTTTGGTGCG
CGCGTGCTTTTCCAGCTCGCTCTTGCCCGCTCTCAGATCGGCGTTGCACA
GCTTGCACCTGGCACGGTACGGATCGTTCGGCACGCTAACAAGCCAGTTC
TTAAAGCGCTCGTCCTGCAACCAAGAGTCTCGAAACTTCTGCTTGTACCA
CTTGATGCCCGGGGTTGTGTTCGAGCTGCCACTCGACTTGCGTTTGGCAG
CCCTCGCCTCGGCCGTGACCTCAGTAACTTGGTTACTGTGCAGCGGCGAA
AGTGCTGTCACTTGTTCCTCCATTGGCTCTTAGCTATTTTACTGCTGAAG
ACTGAGACGCAATTGGGGCAACTCAAACCAACAAAGAGGGTTTCTCACGC
GTCGTAAAATTAAAACGTGATTACATTGTTACAGCGACAGAATTCACCGA
TTTTGACCTAGCACAATCTCCACGACGCGAACAAAGCGACTGACGAAGAA
GTT
>CL4.Contig4_All
GAAAAAAAAAAAAGGCAGTTCTGCCATTATAAAAACACCAACAAGAGAGA
AGCAAAATTGAATCAAGACAGGTGCATCAAAAAAGGAAAAAAAAAAGGTA
CGCGGAAATTTTTGTTCGCTCACCTACCTTAGCTATTTTACTGCTGAAGA
CTGAGACGCAATTGGGGCAACTCAAACCAACAAAGAGGGTTTCTCACTAC
ATAATAAAACGAAAAAAGAAAGGGATAGATGCAGTATCTAAAACATTGTA
AGTGTAAACATGCGTTACAAGCGACGCTAAGCAACTGAATGAATGTGGGA
AGTTGCGCTATTCAGCTGAACGTAACAAAAAGCAACAATAACAGCGGTCT
AATCACAGGCTCATTTTGTGCTCTCTCACCGACAACGTTCACTTTGAACG
ACACTTCGTTTAGAGTGAACGTTTAGAACGGTGCAGAGCCATCGGAACAT
CATTAAAGAGCACTGTAAATGCACGCAAAATCAGCATGAACTCAAGCACA
CCATGAGCCCTCGCGAGCTACCACGTTTGACCCTCAACGGCACATTTCAC
ATGAAGAGACAAGAATCCGAGGTCGGCAAGACACGCCCGATGCGGCTACC
ATCTATCCAGTTACACGAATAAGCGCTGCTAAATTACTGCCTACAAATGT
TCAAACATACCGCGTCGTAAAATTAAAACGTGATTACATTGTTACAGCGA
CAGAATTCACCGATTTTGACCTAGCACAATCTCCACGACGCGAACAAAGC
GACTGACGAAGAAGTT
>CL4.Contig5_All
GAGGAAATGGACAAACATAAGTGCATGTTCAATGTTATGATACAAAAGAA
AAGGCAATTTAATTTCTTCTCAACACCACCCCTTGCAACAGGCACAATTG
CACGCAAACAATAATATTAGGATCTAGGTAGCCAACAAAAAAGTAAAGAG
CCTCCAATAAAATTCATGCACTAGCCTTTTATTTCTAAAAATAATTTAAA
AAGAAAGAAGAAAAAAGAAAACAGTTGTAAAGGACGTGATTCAGTAACAA
TGGATAACACCCAGCACCTCTGTTCACAGGCTCTCCAGCCTCCCAACAAC
ACATGTGCCTGCCACAAGAAGCAAAACAGTATGCATGTGAGATGTTACAG
ATCCCCTATGCCCAAAAACACTCCCCTCTTTAAGTGACAAAATTATATGA
GAGCACTACAACAGCAGTCTAAAGTGTTGCAATATATTTACAGTGCAGGT
GAAGTACTATACATATGAGAAAAAAAAATAAATGCGATATTACATAAAAG
GAGACAATGAGCATAGCCACAATGAAGACAGCAATGACCCTGGATGTGCG
TTCAGGTCTCGGGTTACAGGCATCACTTATCCACTCTGCTGCGCGCACTG
GTGCGCTCACCCCCACGTGCCCCAGCAGGTTCCGGTTCCCACGATGCGCA
GATTGCTGCACCATGCTTTTCAACATACTGCAGTGCCTTCAATAAACGAA
GTGTCTCATCCACTGATCTGTATAAGTTCACATCGTTGATTGTGATCTGA
CGAATCATACCCTTGGTGTCAATAATAAATGATGCCCTCAATGCAGTGCC
CGTTTCTTCAAGCAGTACATTGTAGTCCTTTGAGATCTTCTTTGTGAAGT
CTGACATCAAGGGGACATTGACCTTGCCAAGCCCTCCAAGCTTAGCAAAG
TCAGGGATATGCAGAATGAAGCCAAGTTGGCTCAAAACCCACGATTCCAC
CTCCGTTTTTTTCCAAAGGATCCCAACAAGGACCAAAAATTGCCCAGGTA
TTGATGCCACATTTTCTGGCGTTTCATTCTTCCTCCTGTACCTTTCTAGG
CGTGTTAGTCCAGGCAAGGTGTGTGCAGTAGGAGTCGGTCGATACTGCCA
AAATTTCTGTGTTCAGGCTCCGGAATTCAGCTGCACGCTCACTGTATTCA
ACAAGCTCACTGGGACAAGCAAGGGAGAAGTCCTGAGGGTAGAAGAACAG
CAACAGGAATTTCCCTTCATAGTCACTCAGCTGGATTTCCCGGACCTGGC
TGTCCACCACAGCTATCCCTTTGAAATCAGGTGCATGACACTGCACTTGG
GGTAAGATGCCCAAAGGTGGAAGGTGACACCGCACAGCTGGTGCTGAAGC
CACAGGTGGTGGGGACGATCTCCTCCTCCGTGGCGCAAGTGTGGTCATGG
GCCGCGACAGCTCTTCCTCCTGCACCTGGAACGAATTGTTAGACTGATCG
GCGGACTGCATTTCAGTCACGATCTCCGGCAGCGTCTGCGCTTCGGCTTG
GTTGGCGAAGCCCAACAAGGCTTTTACGTCCTCGACCGCCTTGACAGTAT
CGCGGTGGTGTTTGGTGCGCGCGTGCTTTTCCAGCTCGCTCTTGCCCGCT
CTCAGATCGGCGTTGCACAGCTTGCACCTGGCACGGTACGGATCGTTCGG
CACGCTAACAAGCCAGTTCTTAAAGCGCTCGTCCTGCAACCAAGAGTCTC
GAAACTTCTGCTTGTACCACTTGATGCCCGGGGTTGTGTTCGAGCTGCCA
CTCGACTTGCGTTTGGCAGCCCTCGCCTCGGCCGTGACCTCAGTAACTTG
GTTACTGTGCAGCGGCGAAAGTGCTGTCACTTGTTCCTCCATTGGCTCTT
AGCTATTTTACTGCTGAAGACTGAGACGCAATTGGGGCAACTCAAACCAA
CAAAGAGGGTTTCTCACGCGTCGTAAAATTAAAACGTGATTACATTGTTA
CAGCGACAGAATTCACCGATTTTGACCTAGCACAATCTCCACGACGCGAA
CAAAGCGACTGACGAAGAAGTT
>CL4.Contig6_All
GAGGAAATGGACAAACATAAGTGCATGTTCAATGTTATGATACAAAAGAA
AAGGCAATTTAATTTCTTCTCAACACCACCCCTTGCAACAGGCACAATTG
CACGCAAACAATAATATTAGGATCTAGGTAGCCAACAAAAAAGTAAAGAG
CCTCCAATAAAATTCATGCACTAGCCTTTTATTTCTAAAAATAATTTAAA
AAGAAAGAAGAAAAAAGAAAACAGTTGTAAAGGACGTGATTCAGTAACAA
TGGATAACACCCAGCACCTCTGTTCACAGGCTCTCCAGCCTCCCAACAAC
ACATGTGCCTGCCACAAGAAGCAAAACAGTATGCATGTGAGATGTTACAG
ATCCCCTATGCCCAAAAACACTCCCCTCTTTAAGTGACAAAATTATATGA
GAGCACTACAACAGCAGTCTAAAGTGTTGCAATATATTTACAGTGCAGGT
GAAGTACTATACATATGAGAAAAAAAAATAAATGCGATATTACATAAAAG
GAGACAATGAGCATAGCCACAATGAAGACAGCAATGACCCTGGATGTGCG
TTCAGGTCTCGGGTTACAGGCATCACTTATCCACTCTGCTGCGCGCACTG
GTGCGCTCACCCCCACGTGCCCCAGCAGGTTCCGGTTCCCACGATGCGCA
GATTGCTGCACCATGCTTTTCAACATACTGCAGTGCCTTCAATAAACGAA
GTGTCTCATCCACTGATCTGTATAAGTTCACATCGTTGATTGTGATCTGA
CGAATCATACCCTTGGTGTCAATAATAAATGATGCCCTCAATGCAGTGCC
CGTTTCTTCAAGCAGTACATTGTAGTCCTTTGAGATCTTCTTTGTGAAGT
CTGACATCAAGGGGACATTGACCTTGCCAAGCCCTCCAAGCTTTCTAGGC
GTGTTAGTCCAGGCAAGGTGTGTGCAGTAGGAGTCGGTCGATACTGCCAA
AATTTCTGTGTTCAGGCTCCGGAATTCAGCTGCACGCTCACTGTATTCAA
CAAGCTCACTGGGACAAGCAAGGGAGAAGTCCTGAGGGTAGAAGAACAGC
AACAGGAATTTCCCTTCATAGTCACTCAGCTGGATTTCCCGGACCTGGCT
GTCCACCACAGCTATCCCTTTGAAATCAGGTGCATGACACTGCACTTGGG
GTAAGATGCCCAAAGGTGGAAGGTGACACCGCACAGCTGGTGCTGAAGCC
ACAGGTGGTGGGGACGATCTCCTCCTCCGTGGCGCAAGTGTGGTCATGGG
CCGCGACAGCTCTTCCTCCTGCACCTGATCGGCGGACTGCATTTCAGTCA
CGATCTCCGGCAGCGTCTGCGCTTCGGCTTGGTTGGCGAAGCCCAACAAG
GCTTTTACGTCCTCGACCGCCTTGACAGTATCGCGGTGGTGTTTGGTGCG
CGCGTGCTTTTCCAGCTCGCTCTTGCCCGCTCTCAGATCGGCGTTGCACA
GCTTGCACCTGGCACGGTACGGATCGTTCGGCACGCTAACAAGCCAGTTC
TTAAAGCGCTCGTCCTGCAACCAAGAGTCTCGAAACTTCTGCTTGTACCA
CTTGATGCCCGGGGTTGTGTTCGAGCTGCCACTCGACTTGCGTTTGGCAG
CCCTCGCCTCGGCCGTGACCTCAGTAACTTGGTTACTGTGCAGCGGCGAA
AGTGCTGTCACTTGTTCCTCCATTGGCTCTTAGCTATTTTACTGCTGAAG
ACTGAGACGCAATTGGGGCAACTCAAACCAACAAAGAGGGTTTCTCACTA
CATAATAAAACGAAAAAAGAAAGGGATAGATGCAGTATCTAAAACATTGT
AAGTGTAAACATGCGTTACAAGCGACGCTAAGCAACTGAATGAATGTGGG
AAGTTGCGCTATTCAGCTGAACGTAACAAAAAGCAACAATAACAGCGGTC
TAATCACAGGCTCATTTTGTGCTCTCTCACCGACAACGTTCACTTTGAAC
GACACTTCGTTTAGAGTGAACGTTTAGAACGGTGCAGAGCCATCGGAACA
TCATTAAAGAGCACTGTAAATGCACGCAAAATCAGCATGAACTCAAGCAC
ACCATGAGCCCTCGCGAGCTACCACGTTTGACCCTCAACGGCACATTTCA
CATGAAGAGACAAGAATCCGAGGTCGGCAAGACACGCCCGATGCGGCTAC
CATCTATCCAGTTACACGAATAAGCGCTGCTAAATTACTGCCTACAAATG
TTCAAACATACCGCGTCGTAAAATTAAAACGTGATTACATTGTTACAGCG
ACAGAATTCACCGATTTTGACCTAGCACAATCTCCACGACGCGAACAAAG
CGACTGACGAAGAAGTT
>CL4.Contig7_All
GAGGAAATGGACAAACATAAGTGCATGTTCAATGTTATGATACAAAAGAA
AAGGCAATTTAATTTCTTCTCAACACCACCCCTTGCAACAGGCACAATTG
CACGCAAACAATAATATTAGGATCTAGGTAGCCAACAAAAAAGTAAAGAG
CCTCCAATAAAATTCATGCACTAGCCTTTTATTTCTAAAAATAATTTAAA
AAGAAAGAAGAAAAAAGAAAACAGTTGTAAAGGACGTGATTCAGTAACAA
TGGATAACACCCAGCACCTCTGTTCACAGGCTCTCCAGCCTCCCAACAAC
ACATGTGCCTGCCACAAGAAGCAAAACAGTATGCATGTGAGATGTTACAG
ATCCCCTATGCCCAAAAACACTCCCCTCTTTAAGTGACAAAATTATATGA
GAGCACTACAACAGCAGTCTAAAGTGTTGCAATATATTTACAGTGCAGGT
GAAGTACTATACATATGAGAAAAAAAAATAAATGCGATATTACATAAAAG
GAGACAATGAGCATAGCCACAATGAAGACAGCAATGACCCTGGATGTGCG
TTCAGGTCTCGGGTTACAGGCATCACTTATCCACTCTGCTGCGCGCACTG
GTGCGCTCACCCCCACGTGCCCCAGCAGGTTCCGGTTCCCACGATGCGCA
GATTGCTGCACCATGCTTTTCAACATACTGCAGTGCCTTCAATAAACGAA
GTGTCTCATCCACTGATCTGTATAAGTTCACATCGTTGATTGTGATCTGA
CGAATCATACCCTTGGTGTCAATAATAAATGATGCCCTCAATGCAGTGCC
CGTTTCTTCAAGCAGTACATTGTAGTCCTTTGAGATCTTCTTTGTGAAGT
CTGACATCAAGGGGACATTGACCTTGCCAAGCCCTCCAAGCTTAGCAAAG
TCAGGGATATGCAGAATGAAGCCAAGTTGGCTCAAAACCCACGATTCCAC
CTCCGTTTTTTTCCAAAGGATCCCAACAAGGACCAAAAATTGCCCAGGTA
TTGATGCCACATTTTCTGGCGTTTCATTCTTCCTCCTGTACCTTTCTAGG
CGTGTTAGTCCAGGCAAGGTGTGTGCAGTAGGAGTCGGTCGATACTGCCA
AAATTTCTGTGTTCAGGCTCCGGAATTCAGCTGCACGCTCACTGTATTCA
ACAAGCTCACTGGGACAAGCAAGGGAGAAGTCCTGAGGGTAGAAGAACAG
CAACAGGAATTTCCCTTCATAGTCACTCAGCTGGATTTCCCGGACCTGGC
TGTCCACCACAGCTATCCCTTTGAAATCAGGTGCATGACACTGCACTTGG
GGTAAGATGCCCAAAGGTGGAAGGTGACACCGCACAGCTGGTGCTGAAGC
CACAGGTGGTGGGGACGATCTCCTCCTCCGTGGCGCAAGTGTGGTCATGG
GCCGCGACAGCTCTTCCTCCTGCACCTGGAACGAATTGTTAGACTGATCG
GCGGACTGCATTTCAGTCACGATCTCCGGCAGCGTCTGCGCTTCGGCTTG
GTTGGCGAAGCCCAACAAGGCTTTTACGTCCTCGACCGCCTTGACAGTAT
CGCGGTGGTGTTTGGTGCGCGCGTGCTTTTCCAGCTCGCTCTTGCCCGCT
CTCAGATCGGCGTTGCACAGCTTGCACCTGGCACGGTACGGATCGTTCGG
CACGCTAACAAGCCAGTTCTTAAAGCGCTCGTCCTGCAACCAAGAGTCTC
GAAACTTCTGCTTGTACCACTTGATGCCCGGGGTTGTGTTCGAGCTGCCA
CTCGACTTGCGTTTGGCAGCCCTCGCCTCGGCCGTGACCTCAGTAACTTG
GTTACTGTGCAGCGGCGAAAGTGCTGTCACTTGTTCCTCCATTGGCTCTT
AGCTATTTTACTGCTGAAGACTGAGACGCAATTGGGGCAACTCAAACCAA
CAAAGAGGGTTTCTCACTACATAATAAAACGAAAAAAGAAAGGGATAGAT
GCAGTATCTAAAACATTGTAAGTGTAAACATGCGTTACAAGCGACGCTAA
GCAACTGAATGAATGTGGGAAGTTGCGCTATTCAGCTGAACGTAACAAAA
AGCAACAATAACAGCGGTCTAATCACAGGCTCATTTTGTGCTCTCTCACC
GACAACGTTCACTTTGAACGACACTTCGTTTAGAGTGAACGTTTAGAACG
GTGCAGAGCCATCGGAACATCATTAAAGAGCACTGTAAATGCACGCAAAA
TCAGCATGAACTCAAGCACACCATGAGCCCTCGCGAGCTACCACGTTTGA
CCCTCAACGGCACATTTCACATGAAGAGACAAGAATCCGAGGTCGGCAAG
ACACGCCCGATGCGGCTACCATCTATCCAGTTACACGAATAAGCGCTGCT
AAATTACTGCCTACAAATGTTCAAACATACCGCGTCGTAAAATTAAAACG
TGATTACATTGTTACAGCGACAGAATTCACCGATTTTGACCTAGCACAAT
CTCCACGACGCGAACAAAGCGACTGACGAAGAAGTT
>CL4.Contig8_All
GAGGAAATGGACAAACATAAGTGCATGTTCAATGTTATGATACAAAAGAA
AAGGCAATTTAATTTCTTCTCAACACCACCCCTTGCAACAGGCACAATTG
CACGCAAACAATAATATTAGGATCTAGGTAGCCAACAAAAAAGTAAAGAG
CCTCCAATAAAATTCATGCACTAGCCTTTTATTTCTAAAAATAATTTAAA
AAGAAAGAAGAAAAAAGAAAACAGTTGTAAAGGACGTGATTCAGTAACAA
TGGATAACACCCAGCACCTCTGTTCACAGGCTCTCCAGCCTCCCAACAAC
ACATGTGCCTGCCACAAGAAGCAAAACAGTATGCATGTGAGATGTTACAG
ATCCCCTATGCCCAAAAACACTCCCCTCTTTAAGTGACAAAATTATATGA
GAGCACTACAACAGCAGTCTAAAGTGTTGCAATATATTTACAGTGCAGGT
GAAGTACTATACATATGAGAAAAAAAAATAAATGCGATATTACATAAAAG
GAGACAATGAGCATAGCCACAATGAAGACAGCAATGACCCTGGATGTGCG
TTCAGGTCTCGGGTTACAGGCATCACTTATCCACTCTGCTGCGCGCACTG
GTGCGCTCACCCCCACGTGCCCCAGCAGGTTCCGGTTCCCACGATGCGCA
GATTGCTGCACCATGCTTTTCAACATACTGCAGTGCCTTCAATAAACGAA
GTGTCTCATCCACTGATCTGTATAAGTTCACATCGTTGATTGTGATCTGA
CGAATCATACCCTTGGTGTCAATAATAAATGATGCCCTCAATGCAGTGCC
CGTTTCTTCAAGCAGTACATTGTAGTCCTTTGAGATCTTCTTTGTGAAGT
CTGACATCAAGGGGACATTGACCTTGCCAAGCCCTCCAAGCTTTCTAGGC
GTGTTAGTCCAGGCAAGGTGTGTGCAGTAGGAGTCGGTCGATACTGCCAA
AATTTCTGTGTTCAGGCTCCGGAATTCAGCTGCACGCTCACTGTATTCAA
CAAGCTCACTGGGACAAGCAAGGGAGAAGTCCTGAGGGTAGAAGAACAGC
AACAGGAATTTCCCTTCATAGTCACTCAGCTGGATTTCCCGGACCTGGCT
GTCCACCACAGCTATCCCTTTGAAATCAGGTGCATGACACTGCACTTGGG
GTAAGATGCCCAAAGGTGGAAGGTGACACCGCACAGCTGGTGCTGAAGCC
ACAGGTGGTGGGGACGATCTCCTCCTCCGTGGCGCAAGTGTGGTCATGGG
CCGCGACAGCTCTTCCTCCTGCACCTGATCGGCGGACTGCATTTCAGTCA
CGATCTCCGGCAGCGTCTGCGCTTCGGCTTGGTTGGCGAAGCCCAACAAG
GCTTTTACGTCCTCGACCGCCTTGACAGTATCGCGGTGGTGTTTGGTGCG
CGCGTGCTTTTCCAGCTCGCTCTTGCCCGCTCTCAGATCGGCGTTGCACA
GCTTGCACCTGGCACGGTACGGATCGTTCGGCACGCTAACAAGCCAGTTC
TTAAAGCGCTCGTCCTGCAACCAAGAGTCTCGAAACTTCTGCTTGTACCA
CTTGATGCCCGGGGTTGTGTTCGAGCTGCCACTCGACTTGCGTTTGGCAG
CCCTCGCCTCGGCCGTGACCTCAGTAACTTGGTTACTGTGCAGCGGCGAA
AGTGCTGTCACTTGTTCCTCCATTGGCTCACTTTCTTGGAGATGAGAAAC
TGAACTCAATGTCGGGCTGGGCTCAAGAGGTTATTATCGCACGTGCTGAA
C
>CL4.Contig9_All
GAGGAAATGGACAAACATAAGTGCATGTTCAATGTTATGATACAAAAGAA
AAGGCAATTTAATTTCTTCTCAACACCACCCCTTGCAACAGGCACAATTG
CACGCAAACAATAATATTAGGATCTAGGTAGCCAACAAAAAAGTAAAGAG
CCTCCAATAAAATTCATGCACTAGCCTTTTATTTCTAAAAATAATTTAAA
AAGAAAGAAGAAAAAAGAAAACAGTTGTAAAGGACGTGATTCAGTAACAA
TGGATAACACCCAGCACCTCTGTTCACAGGCTCTCCAGCCTCCCAACAAC
ACATGTGCCTGCCACAAGAAGCAAAACAGTATGCATGTGAGATGTTACAG
ATCCCCTATGCCCAAAAACACTCCCCTCTTTAAGTGACAAAATTATATGA
GAGCACTACAACAGCAGTCTAAAGTGTTGCAATATATTTACAGTGCAGGT
GAAGTACTATACATATGAGAAAAAAAAAATAAATGCGATATTACATAAAA
GGAGACAATGAGCATAGCCACAATGAAGACAGCAATGACCCTGGATGTGC
GTTCAGGTCTCGGGTTACAGGCATCACTTATCCACTCTGCTGCGCGCACT
GGTGCGCTCACCCCCACGTGCCCCAGCAGGTTCCGGTTCCCACGATGCGC
AGATTGCTGCACCATGCTTTTCAACATACTGCAGTGCCTTCAATAAACGA
AGTGTCTCATCCACTGATCTGTATAAGTTCACATCGTTGATTGTGATCTG
ACGAATCATACCCTTGGTGTCAATAATAAATGATGCCCTCAATGCAGTGC
CCGTTTCTTCAAGCAGTACATTGTAGTCCTTTGAGATCTTCTTTGTGAAG
TCTGACATCAAGGGGACATTGACCTTGCCAAGCCCTCCAAGCTTTCTAGG
CGTGTTAGTCCAGGCAAGGTGTGTGCAGTAGGAGTCGGTCGATACTGCCA
AAATTTCTGTGTTCAGGCTCCGGAATTCAGCTGCACGCTCACTGTATTCA
ACAAGCTCACTGGGACAAGCAAGGGAGAAGTCCTGAGGGTAGAAGAACAG
CAACAGGAATTTCCCTTCATAGTCACTCAGCTGGATTTCCCGGACCTGGC
TGTCCACCACAGCTATCCCTTTGAAATCAGGTGCATGACACTGCACTTGG
GGTAAGATGCCCAAAGGTGGAAGGTGACACCGCACAGCTGGTGCTGAAGC
CACAGGTGGTGGGGACGATCTCCTCCTCCGTGGCGCAAGTGTGGTCATGG
GCCGCGACAGCTCTTCCTCCTGCACCTGGAACGAATTGTTAGACTGATCG
GCGGACTGCATTTCAGTCACGATCTCCGGCAGCGTCTGCGCTTCGGCTTG
GTTGGCGAAGCCCAACAAGGCTTTTACGTCCTCGACCGCCTTGACAGTAT
CGCGGTGGTGTTTGGTGCGCGCGTGCTTTTCCAGCTCGCTCTTGCCCGCT
CTCAGATCGGCGTTGCACAGCTTGCACCTGGCACGGTACGGATCGTTCGG
CACGCTAACAAGCCAGTTCTTAAAGCGCTCGTCCTGCAACCAAGAGTCTC
GAAACTTCTGCTTGTACCACTTGATGCCCGGGGTTGTGTTCGAGCTGCCA
CTCGACTTGCGTTTGGCAGCCCTCGCCTCGGCCGTGACCTCAGTAACTTG
GTTACTGTGCAGCGGCGAAAGTGCTGTCACTTGTTCCTCCATTGGCTCAC
TTTCTTGGAGATGAGAAACTGAACTCAATGTCGGGCTGGGCTCAAGAGGT
TATTATCGCACGTGCTGAACTTACACGAGCAAGGCACTAAAGC
>CL4.Contig10_All
GTGGAGATTGTGCTAGGTCAAAATCGGTGAATTCTGTCGCTGTAACAATG
TAATCACGTTTTAATTTTACGACGCGAGCCAATGGAGGAACAAGTGACAG
CACTTTCGCCGCTGCACAGTAACCAAGTTACTGAGGTCACGGCCGAGGCG
AGGGCTGCCAAACGCAAGTCGAGTGGCAGCTCGAACACAACCCCGGGCAT
CAAGTGGTACAAGCAGAAGTTTCGAGACTCTTGGTTGCAGGACGAGCGCT
TTAAGAACTGGCTTGTTAGCGTGCCGAACGATCCGTACCGTGCCAGGTGC
AAGCTGTGCAACGCCGATCTGAGAGCGGGCAAGAGCGAGCTGGAAAAGCA
CGCGCGCACCAAACACCACCGCGATACTGTCAAGGCGGTCGAGGACGTAA
AAGCCTTGTTGGGCTTCGCCAACCAAGCCGAAGCGCAGACGCTGCCGGAG
ATCGTGACTGAAATGCAGTCCGCCGATCAGTCTAACAATTCGTTCCAGGT
GCAGGAGGAAGAGCTGTCGCGGCCCATGACCACACTTGCGCCACGGAGGA
GGAGATCGTCCCCACCACCTGTGGCTTCAGCACCAGCTGTGCGGTGTCAC
CTTCCACCTTTGGGCATCTTACCCCAAGTGCAGTGTCATGCACCTGATTT
CAAAGGGATAGCTGTGGTGGACAGCCAGGTCCGGGAAATCCAGCTGAGTG
ACTATGAAGGGAAATTCCTGTTGCTGTTCTTCTACCCTCAGGACTTCTCC
CTTGCTTGTCCCAGTGAGCTTGTTGAATACAGTGAGCGTGCAGCTGAATT
CCGGAGCCTGAACACAGAAATTTTGGCAGTATCGACCGACTCCTACTGCA
CACACCTTGCCTGGACTAACACGCCTAGAAAGCTTGGAGGGCTTGGCAAG
GTCAATGTCCCCTTGATGTCAGACTTCACAAAGAAGATCTCAAAGGACTA
CAATGTACTGCTTGAAGAAACGGGCACTGCATTGAGGGCATCATTTATTA
TTGACACCAAGGGTATGATTCGTCAGATCACAATCAACGATGTGAACTTA
TACAGATCAGTGGATGAGACACTTCGTTTATTGAAGGCACTGCAGTATGT
TGAAAAGCATGGTGCAGCAATCTGCGCATCGTGGGAACCGGAACCTGCTG
GGGCACGTGGGGGTGAGCGCACCAGTGCGCGCAGCAGAGTGGATAAGTGA
TGCCTGTAACCCGAGACCTGAACGCACATCCAGGGTCATTGCTGTCTTCA
TTGTGGCTATGCTCATTGTCTCCTTTTATGTAATATCGCATTTATTTTTT
TTTTCTCATATGTATAGTACTTCACCTGCACTGTAAATATATTGCAACAC
TTTAGACTGCTGTTGTAGTGCTCTCATATAATTTTGTCACTTAAAGAGGG
GAGTGTTTTTGGGCATAGGGGATCTGTAACATCTCACATGCATACTGTTT
TGCTTCTTGTGGCAGGCACATGTGTTGTTGGGAGGCTGGAGAGCCTGTGA
ACAGAGGTGCTGGGTGTTATCCATTGTTACTGAATCACGTCCTTTACAAC
TGTTTTCTTTTTTCTTCTTTCTTTTTAAATTATTTTTAGAAATAAAAGGC
TAGTGCATGAATTTTATTGGAGGCTCTTTACTTTTTTGTTGGCTACCTAG
ATCCTAATATTATTGTTTGCGTGCAATTGTGCCTGTTGCAAGGGGTGGTG
TTGAGAAGAAATTAAATTGCCTTTTCTTTTGTATCATAACATTGAACATG
CACTTATGTTTGTCCATT
>CL4.Contig11_All
GCTTTAGTGCCTTGCTCGTGTAAGTTCAGCACGTGCGATAATAACCTCTT
GAGCCCAGCCCGACATTGAGTTCAGTTTCTCATCTCCAAGAAAGTGAGCC
AATGGAGGAACAAGTGACAGCACTTTCGCCGCTGCACAGTAACCAAGTTA
CTGAGGTCACGGCCGAGGCGAGGGCTGCCAAACGCAAGTCGAGTGGCAGC
TCGAACACAACCCCGGGCATCAAGTGGTACAAGCAGAAGTTTCGAGACTC
TTGGTTGCAGGACGAGCGCTTTAAGAACTGGCTTGTTAGCGTGCCGAACG
ATCCGTACCGTGCCAGGTGCAAGCTGTGCAACGCCGATCTGAGAGCGGGC
AAGAGCGAGCTGGAAAAGCACGCGCGCACCAAACACCACCGCGATACTGT
CAAGGCGGTCGAGGACGTAAAAGCCTTGTTGGGCTTCGCCAACCAAGCCG
AAGCGCAGACGCTGCCGGAGATCGTGACTGAAATGCAGTCCGCCGATCAG
TCTAACAATTCGTTCCAGGTGCAGGAGGAAGAGCTGTCGCGGCCCATGAC
CACACTTGCGCCACGGAGGAGGAGATCGTCCCCACCACCTGTGGCTTCAG
CACCAGCTGTGCGGTGTCACCTTCCACCTTTGGGCATCTTACCCCAAGTG
CAGTGTCATGCACCTGATTTCAAAGGGATAGCTGTGGTGGACAGCCAGGT
CCGGGAAATCCAGCTGAGTGACTATGAAGGGAAATTCCTGTTGCTGTTCT
TCTACCCTCAGGACTTCTCCCTTGCTTGTCCCAGTGAGCTTGTTGAATAC
AGTGAGCGTGCAGCTGAATTCCGGAGCCTGAACACAGAAATTTTGGCAGT
ATCGACCGACTCCTACTGCACACACCTTGCCTGGACTAACACGCCTAGAA
AGGTACAGGAGGAAGAATGAAACGCCAGAAAATGTGGCATCAATACCTGG
GCAATTTTTGGTCCTTGTTGGGATCCTTTGGAAAAAAACGGAGGTGGAAT
CGTGGGTTTTGAGCCAACTTGGCTTCATTCTGCATATCCCTGACTTTGCT
AAGCTTGGAGGGCTTGGCAAGGT
>CL4.Contig12_All
GCTGAGGAAATGGACAAACATAAGTGCATGTTCAATGTTATGATACAAAA
GAAAAGGCAATTTAATTTCTTCTCAACACCACCCCTTGCAACAGGCACAA
TTGCACGCAAACAATAATATTAGGATCTAGGTAGCCAACAAAAAAGTAAA
GAGCCTCCAATAAAATTCATGCACTAGCCTTTTATTTCTAAAAATAATTT
AAAAAGAAAGAAGAAAAAAGAAAACAGTTGTAAAGGACGTGATTCAGTAA
CAATGGATAACACCCAGCACCTCTGTTCACAGGCTCTCCAGCCTCCCAAC
AACACATGTGCCTGCCACAAGAAGCAAAACAGTATGCATGTGAGATGTTA
CAGATCCCCTATGCCCAAAAACACTCCCCTCTTTAAGTGACAAAATTATA
TGAGAGCACTACAACAGCAGTCTAAAGTGTTGCAATATATTTACAGTGCA
GGTGAAGTACTATACATATGAGAAAAAAAAAATAAATGCGATATTACATA
AAAGGAGACAATGAGCATAGCCACAATGAAGACAGCAATGACCCTGGATG
TGCGTTCAGGTCTCGGGTTACAGGCATCACTTATCCACTCTGCTGCGCGC
ACTGGTGCGCTCACCCCCACGTGCCCCAGCAGGTTCCGGTTCCCACGATG
CGCAGATTGCTGCACCATGCTTTTCAACATACTGCAGTGCCTTCAATAAA
CGAAGTGTCTCATCCACTGATCTGTATAAGTTCACATCGTTGATTGTGAT
CTGACGAATCATACCCTTGGTGTCAATAATAAATGATGCCCTCAATGCAG
TGCCCGTTTCTTCAAGCAGTACATTGTAGTCCTTTGAGATCTTCTTTGTG
AAGTCTGACATCAAGGGGACATTGACCTTGCCAAGCCCTCCAAGCTTTCT
AGGCGTGTTAGTCCAGGCAAGGTGTGTGCAGTAGGAGTCGGTCGATACTG
CCAAAATTTCTGTGTTCAGGCTCCGGAATTCAGCTGCACGCTCACTGTAT
TCAACAAGCTCACTGGGACAAGCAAGGGAGAAGTCCTGAGGGTAGAAGAA
CAGCAACAGGAATTTCCCTTCATAGTCACTCAGCTGGATTTCCCGGACCT
GGCTGTCCACCACAGCTATCCCTTTGAAATCAGGTGCATGACACTGCACT
TGGGGTAAGATGCCCAAAGGTGGAAGGTGACACCGCACAGCTGGTGCTGA
AGCCACAGGTGGTGGGGACGATCTCCTCCTCCGTGGCGCAAGTGTGGTCA
TGGGCCGCGACAGCTCTTCCTCCTGCACCTGGAACGAATTGTTAGACTGA
TCGGCGGACTGCATTTCAGTCACGATCTCCGGCAGCGTCTGCGCTTCGGC
TTGGTTGGCGAAGCCCAACAAGGCTTTTACGTCCTCGACCGCCTTGACAG
TATCGCGGTGGTGTTTGGTGCGCGCGTGCTTTTCCAGCTCGCTCTTGCCC
GCTCTCAGATCGGCGTTGCACAGCTTGCACCTGGCACGGTACGGATCGTT
CGGCACGCTAACAAGCCAGTTCTTAAAGCGCTCGTCCTGCAACCAAGAGT
CTCGAAACTTCTGCTTGTACCACTTGATGCCCGGGGTTGTGTTCGAGCTG
CCACTCGACTTGCGTTTGGCAGCCCTCGCCTCGGCCGTGACCTCAGTAAC
TTGGTTACTGTGCAGCGGCGAAAGTGCTGTCACTTGTTCCTCCATTGGCT
CTTAGCTATTTTACTGCTGAAGACTGAGACGCAATTGGGGCAACTCAAAC
CAACAAAGAGGGTTTCTCACTACATAATAAAACGAAAAAAGAAAGGGATA
GATGCAGTATCTAAAACATTGTAAGTGTAAACATGCGTTACAAGCGACGC
TAAGCAACTGAATGAATGTGGGAAGTTGCGCTATTCAGCTGAACGTAACA
AAAAGCAACAATAACAGCGGTCTAATCACAGGCTCATTTTGTGCTCTCTC
ACCGACAACGTTCACTTTGAACGACACTTCGTTTAGAGTGAACGTTTAGA
ACGGTGCAGAGCCATCGGAACATCATTAAAGAGCACTGTAAATGCACGCA
AAATCAGCATGAACTCAAGCACACCATGAGCCCTCGCGAGCTACCACGTT
TGACCCTCAACGGCACATTTCACATGAAGAGACAAGAATCCGAGGTCGGC
AAGACACGCCCGATGCGGCTACCATCTATCCAGTTACACGAATAAGCGCT
GCTAAATTACTGCCTACAAATGTTCAAACATACCGCGTCGTAAAATTAAA
ACGTGATTACATTGTTACAGCGACAGAATTCACCGATTTTGACCTAGCAC
AATCTCCACGACGCGAACAAAGCGACTGACGAAGAAGTT
>CL4.Contig13_All
GAGGAAATGGACAAACATAAGTGCATGTTCAATGTTATGATACAAAAGAA
AAGGCAATTTAATTTCTTCTCAACACCACCCCTTGCAACAGGCACAATTG
CACGCAAACAATAATATTAGGATCTAGGTAGCCAACAAAAAAGTAAAGAG
CCTCCAATAAAATTCATGCACTAGCCTTTTATTTCTAAAAATAATTTAAA
AAGAAAGAAGAAAAAAGAAAACAGTTGTAAAGGACGTGATTCAGTAACAA
TGGATAACACCCAGCACCTCTGTTCACAGGCTCTCCAGCCTCCCAACAAC
ACATGTGCCTGCCACAAGAAGCAAAACAGTATGCATGTGAGATGTTACAG
ATCCCCTATGCCCAAAAACACTCCCCTCTTTAAGTGACAAAATTATATGA
GAGCACTACAACAGCAGTCTAAAGTGTTGCAATATATTTACAGTGCAGGT
GAAGTACTATACATATGAGAAAAAAAAAATAAATGCGATATTACATAAAA
GGAGACAATGAGCATAGCCACAATGAAGACAGCAATGACCCTGGATGTGC
GTTCAGGTCTCGGGTTACAGGCATCACTTATCCACTCTGCTGCGCGCACT
GGTGCGCTCACCCCCACGTGCCCCAGCAGGTTCCGGTTCCCACGATGCGC
AGATTGCTGCACCATGCTTTTCAACATACTGCAGTGCCTTCAATAAACGA
AGTGTCTCATCCACTGATCTGTATAAGTTCACATCGTTGATTGTGATCTG
ACGAATCATACCCTTGGTGTCAATAATAAATGATGCCCTGTAAGAAAATC
ATATAATTATGAACATATAATTTTACATAAGCTGTCAAAGCTATCAACAC
AGCAGCCCCAGAATGTGTTTGGTAGGTATGTAAAATGAAAAATACCTTCA
ACGGCACTTGAAATACACAAGTTCTTTGGTACACTCACAGGGCAGTGAAA
TTTGCAAGGGTAGGTGATGTATATTTGAGGATGGTACATCGCCATTCATG
ACTGCCAGACATTAAAGGATGCTCCCAGGATGGTTCTGAAGTATTTTTCA
TGGCAGTTATTGACACCCTCCCACATGGCCATGTGGGTTGGACATCCATT
TCACATTCTGCAGGCCAGCATCCAGTTCCCATTATCACAGGACCTTCTTT
ATTCAAGAAGTTGTTGGAGATCCCCCTCGTGGCTACATTTAAGTGGGGCG
CTCAATGCAGTGCCCGTTTCTTCAAGCAGTACATTGTAGTCCTTTGAGAT
CTTCTTTGTGAAGTCTGACATCAAGGGGACATTGACCTTGCCAAGCCCTC
CAAGCTTAGCAAAGTCAGGGATATGCAGAATGAAGCCAAGTTGGCTCAAA
ACCCACGATTCCACCTCCGTTTTTTTCCAAAGGATCCCAACAAGGACCAA
AAATTGCCCAGGTATTGATGCCACATTTTCTGGCGTTTCATTCTTCCTCC
TGTACCTTTCTAGGCGTGTTAGTCCAGGCAAGGTGTGTGCAGTAGGAGTC
GGTCGATACTGCCAAAATTTCTGTGTTCAGGCTCCGGAATTCAGCTGCAC
GCTCACTGTATTCAACAAGCTCACTGGGACAAGCAAGGGAGAAGTCCTGA
GGGTAGAAGAACAGCAACAGGAATTTCCCTTCATAGTCACTCAGCTGGAT
TTCCCGGACCTGGCTGTCCACCACAGCTATCCCTTTGAAATCAGGTGCAT
GACACTGCACTTGGGGTAAGATGCCCAAAGGTGGAAGGTGACACCGCACA
GCTGGTGCTGAAGCCACAGGTGGTGGGGACGATCTCCTCCTCCGTGGCGC
AAGTGTGGTCATGGGCCGCGACAGCTCTTCCTCCTGCACCTGGAACGAAT
TGTTAGACTGATCGGCGGACTGCATTTCAGTCACGATCTCCGGCAGCGTC
TGCGCTTCGGCTTGGTTGGCGAAGCCCAACAAGGCTTTTACGTCCTCGAC
CGCCTTGACAGTATCGCGGTGGTGTTTGGTGCGCGCGTGCTTTTCCAGCT
CGCTCTTGCCCGCTCTCAGATCGGCGTTGCACAGCTTGCACCTGGCACGG
TACGGATCGTTCGGCACGCTAACAAGCCAGTTCTTAAAGCGCTCGTCCTG
CAACCAAGAGTCTCGAAACTTCTGCTTGTACCACTTGATGCCCGGGGTTG
TGTTCGAGCTGCCACTCGACTTGCGTTTGGCAGCCCTCGCCTCGGCCGTG
ACCTCAGTAACTTGGTTACTGTGCAGCGGCGAAAGTGCTGTCACTTGTTC
CTCCATTGGCTCTTAGCTATTTTACTGCTGAAGACTGAGACGCAATTGGG
GCAACTCAAACCAACAAAGAGGGTTTCTCACGCGTCGTAAAATTAAAACG
TGATTACATTGTTACAGCGACAGAATTCACCGATTTTGACCTAGCACAAT
CTCCACGACGCGAACAAAGCGAC
>CL4.Contig14_All
GAGGAAATGGACAAACATAAGTGCATGTTCAATGTTATGATACAAAAGAA
AAGGCAATTTAATTTCTTCTCAACACCACCCCTTGCAACAGGCACAATTG
CACGCAAACAATAATATTAGGATCTAGGTAGCCAACAAAAAAGTAAAGAG
CCTCCAATAAAATTCATGCACTAGCCTTTTATTTCTAAAAATAATTTAAA
AAGAAAGAAGAAAAAAGAAAACAGTTGTAAAGGACGTGATTCAGTAACAA
TGGATAACACCCAGCACCTCTGTTCACAGGCTCTCCAGCCTCCCAACAAC
ACATGTGCCTGCCACAAGAAGCAAAACAGTATGCATGTGAGATGTTACAG
ATCCCCTATGCCCAAAAACACTCCCCTCTTTAAGTGACAAAATTATATGA
GAGCACTACAACAGCAGTCTAAAGTGTTGCAATATATTTACAGTGCAGGT
GAAGTACTATACATATGAGAAAAAAAAAATAAATGCGATATTACATAAAA
GGAGACAATGAGCATAGCCACAATGAAGACAGCAATGACCCTGGATGTGC
GTTCAGGTCTCGGGTTACAGGCATCACTTATCCACTCTGCTGCGCGCACT
GGTGCGCTCACCCCCACGTGCCCCAGCAGGTTCCGGTTCCCACGATGCGC
AGATTGCTGCACCATGCTTTTCAACATACTGCAGTGCCTTCAATAAACGA
AGTGTCTCATCCACTGATCTGTATAAGTTCACATCGTTGATTGTGATCTG
ACGAATCATACCCTTGGTGTCAATAATAAATGATGCCCTGTAAGAAAATC
ATATAATTATGAACATATAATTTTACATAAGCTGTCAAAGCTATCAACAC
AGCAGCCCCAGAATGTGTTTGGTAGGTATGTAAAATGAAAAATACCTTCA
ACGGCACTTGAAATACACAAGTTCTTTGGTACACTCACAGGGCAGTGAAA
TTTGCAAGGGTAGGTGATGTATATTTGAGGATGGTACATCGCCATTCATG
ACTGCCAGACATTAAAGGATGCTCCCAGGATGGTTCTGAAGTATTTTTCA
TGGCAGTTATTGACACCCTCCCACATGGCCATGTGGGTTGGACATCCATT
TCACATTCTGCAGGCCAGCATCCAGTTCCCATTATCACAGGACCTTCTTT
ATTCAAGAAGTTGTTGGAGATCCCCCTCGTGGCTACATTTAAGTGGGGCG
CTCAATGCAGTGCCCGTTTCTTCAAGCAGTACATTGTAGTCCTTTGAGAT
CTTCTTTGTGAAGTCTGACATCAAGGGGACATTGACCTTGCCAAGCCCTC
CAAGCTTAGCAAAGTCAGGGATATGCAGAATGAAGCCAAGTTGGCTCAAA
ACCCACGATTCCACCTCCGTTTTTTTCCAAAGGATCCCAACAAGGACCAA
AAATTGCCCAGGTATTGATGCCACATTTTCTGGCGTTTCATTCTTCCTCC
TGTACCTTTCTAGGCGTGTTAGTCCAGGCAAGGTGTGTGCAGTAGGAGTC
GGTCGATACTGCCAAAATTTCTGTGTTCAGGCTCCGGAATTCAGCTGCAC
GCTCACTGTATTCAACAAGCTCACTGGGACAAGCAAGGGAGAAGTCCTGA
GGGTAGAAGAACAGCAACAGGAATTTCCCTTCATAGTCACTCAGCTGGAT
TTCCCGGACCTGGCTGTCCACCACAGCTATCCCTTTGAAATCAGGTGCAT
GACACTGCACTTGGGGTAAGATGCCCAAAGGTGGAAGGTGACACCGCACA
GCTGGTGCTGAAGCCACAGGTGGTGGGGACGATCTCCTCCTCCGTGGCGC
AAGTGTGGTCATGGGCCGCGACAGCTCTTCCTCCTGCACCTGGAACGAAT
TGTTAGACTGATCGGCGGACTGCATTTCAGTCACGATCTCCGGCAGCGTC
TGCGCTTCGGCTTGGTTGGCGAAGCCCAACAAGGCTTTTACGTCCTCGAC
CGCCTTGACAGTATCGCGGTGGTGTTTGGTGCGCGCGTGCTTTTCCAGCT
CGCTCTTGCCCGCTCTCAGATCGGCGTTGCACAGCTTGCACCTGGCACGG
TACGGATCGTTCGGCACGCTAACAAGCCAGTTCTTAAAGCGCTCGTCCTG
CAACCAAGAGTCTCGAAACTTCTGCTTGTACCACTTGATGCCCGGGGTTG
TGTTCGAGCTGCCACTCGACTTGCGTTTGGCAGCCCTCGCCTCGGCCGTG
ACCTCAGTAACTTGGTTACTGTGCAGCGGCGAAAGTGCTGTCACTTGTTC
CTCCATTGGCTCTTAGCTATTTTACTGCTGAAGACTGAGACGCAATTGGG
GCAACTCAAACCAACAAAGAGGGTTTCTCACTACATAATAAAACGAAAAA
AGAAAGGGATAGATGCAGTATCTAAAACATTGTAAGTGTAAACATGCGTT
ACAAGCGACGCTAAGCAACTGAATGAATGTGGGAAGTTGCGCTATTCAGC
TGAACGTAACAAAAAGCAACAATAACAGCGGTCTAATCACAGGCTCATTT
TGTGCTCTCTCACCGACAACGTTCACTTTGAACGACACTTCGTTTAGAGT
GAACGTTTAGAACGGTGCAGAGCCATCGGAACATCATTAAAGAGCACTGT
AAATGCACGCAAAATCAGCATGAACTCAAGCACACCATGAGCCCTCGCGA
GCTACCACGTTTGACCCTCAACGGCACATTTCACATGAAGAGACAAGAAT
CCGAGGTCGGCAAGACACGCCCGATGCGGCTACCATCTATCCAGTTACAC
GAATAAGCGCTGCTAAATTACTGCCTACAAATGTTCAAACATACCGCGTC
GTAAAATTAAAACGTGATTACATTGTTACAGCGACAGAATTCACCGATTT
TGACCTAGCACAATCTCCACGACGCGAACAAAGCGAC
>CL5.Contig1_All
TCATTTCCGCTGGACACTTTATTTCAACGCAATTTTCTAAATCCGAATGT
AGCTGCAAATGATCCATAGCACATCCATTCGCAAGTTGCACGCACTATCT
GTAAAGGAACAGGAGCGCTTCCAGCTTCTGCATCGTGACTTTGACCTGAT
TCTTCACAAAGCAAGACGAACAAAATGGCCTATCGAACCCAGCCAAGAAC
TGTGCTTTTTCTAGGTTTGCACACTGGAGTGCTGGTTGTTGCTTACTTCG
TGCTAATATCCGAAGCTACGCTTTCGACACCGAGGCGCTCCCACATGCTT
GAGGGTATTCCTGAAGAATTACTCACGGCCGAAATTCCACTGAGCCCAAG
GTGCCGGCACGATGTTTCTGTCTACGTGACGCACTTGCACAGCGGTTCCG
ATTGGGCAATGAAGATGTTTGACAGTACCGGTAAGATGGAGAGTGGTGTA
ATGACGGGAGGACGCACTTTCTTGGGCTCGTACACTGAGTGCACAGAAGC
GCTGCCAGGACCCACCGCACCACCGGATCCAAAAGACTACTCTCAACACC
TTCCCGCCTTTACGAGCACTTACTGTTTGACCTCAATGCGCGTTGCCTCC
GAGCAGATAACTGACAAAGAGGGCTTAGTCAATTCTATCTGCAAGAAGCT
ATCTGGTGCGGATATCACTGCCGGCGTTTGTGTACCATCTACTTGCACCG
AGGAAGACGTCACTGCCATTGCTACATTCGCTTTGTGTGAATCGGGCTGC
ATTGGTAATGCAACATCAACGAGATGCCGAAGAGAAATCGAAGCGCTGAG
TGCGGACATTCCGGCCCTTGCTGTCACACTATTTATTGTGCTGATGATAC
TGATTGTTATGGTTGCCACAATCATGGACTACAATGGGAGGCTGCGTGAA
AAGAAAGAGCCCATCAAGGTAGCCACAAGTGACAAGATGTCGGTGAGCGC
AACAGCAGAAGCTACGAAGCAAGAAGGACGTTTGCGTCAAAAAGCCCACA
AGGCAATTCTCTGCTTCTCACTACTCAAAAACGGCACCAGACTATTTGGA
AGCGAGACCTCAAAGGGGGAATCAATCGACGTCTTGAATGGGCTGCGGTT
CTTCAGCATTGCATGGGTTGTTTGCATCCACAATCGACTTATAAATCAGG
CCATCACTGTATTTCGCAACTCACAGGACCTGCATAAACATAGCCTGATG
ACAACTATCATTGATCGAGGAACCTTGGCAGTGGACACGTTCTTGTTCAT
TGGTGGTTTCCTCGTCGGATACATAAATCTACTGTATCTAAGAAAAAACA
ATGGCAAGAAGAACTGGCTTCTTTCTTATGTTCACCGCTATTTCAGGACT
TTGCCTCTTATGATGGTAACAGTTGCAGTTTGCGCTCTTCTAATGCACCA
TCTCGGTGATGGACCCCTCTGGATGGATATCATAGGGCCTTACGAGAGCA
CTTGCCGAGACTATTGGTGGACGCACCTTATCTACCTGCAGAATTTTATT
AACACAAACAATCCGTGCTTAGCACATACGTGGTACTCTGCAGCGGACTT
ACAACTGTACCTCATCTCTCCCATATTTATTTATCTTCTTTACAGATGGC
CTCGCCTAGGAACAGCAGTCTGCGGAGTGCTCGTTGTGGCTGTCACTGGT
TTCAGCGCAGTGTATACTGCAGTGCGTGGAATGGGCACTGTGCCTGGCGT
TTACGACTACATGCAAGATGTCTACGTCAAGCCATATTTTCGCATCTCGA
CGTATCTGACTGGCATTCTTTTGGGCCACTACATTGTAGTCAACAAAGAG
AGCATCACTTTAAAAAAGCGCCCTAATCGCTTAGGCTGGTTGTGTTGCGT
TTTCTGTCTACTGTTCGCTGTTTTCGGCCTAAGAATTACAAATCCGGCTT
TGCAAAGTCCCTTGCGCGGTGCTTTCCATGCTGCTGCACCGACGCTTTGG
TGCCTAGGGATCGCATGGATTGTCTACGCGTCCATAGCAGGATGTGGCGG
TCCTGTGACAAACTTCTTGTCCTGCAGCATCTTTGCACCGCTCAGCAAGC
TCGTGTTTGCGGTATACATAGCACATCAGCCTCTGCAGTTTATCTTCTAT
GCATCTCGACAGGAAAGCTTCGACTACAATTATTTTCTCATGGGTTATTT
CTTCGTTGGAAGTCTCGCACTATCTTTCGCAATCGCGGCGGTCTTGAGCC
TCGTAATTGAGATGCCCATGAACAATCTCCAGAAGCTCATTTTGGGAAGT
GAGTAAAGGAGATACAAAACGCTATCCCAGAAGAATCGCCAGTGCTTTGT
TGAGTGATGCGCGTATAAAAGGGCCCCGTTCCGCGCCCTAGTTTATAAAT
CTCTTCCTTCTATACCGCGTGCATCTTACAAGAGCAATATTGTGCACTCT
GTGACGACATTATGTACGCTCTACACGTTATGAGCTTCATGTTTATACAT
TTCCATTGAATAAATGGTGCATATGCTAG
>CL5.Contig2_All
TCATAAAGGAGCGGAAGCTGTTGCGGCTCTCACATCGTGACTGCACTGAT
TCTTCACAGAGGAAGATGAACACATTGACGTATGGAAACAAGCCACGAGT
TGTGTTTATTCTAGGCTTGCCCACTCGATTGCTGGTTGTGGCTTACTTCC
CGCAATTCGCTGAAGCCGTGCTTGCCACACCGAGGCGTTTCCATGTGCTC
GAGAGTTTTCCTGAAGAACTGATCACAGCTGATATTCGACTTAGTACAAG
GTGTCGACATGATATTTCTGCCTACGTGGCGCACTTGCGGGGTGGTTCCG
ATTGGGCAATGAAGATGTTTGACAGTACTGGTAAAATGGAG
>CL6.Contig1_All
ACAGCGAAGCTGTCTCAGTTTAGCCTTTGCCGTCTTTGTGTAGTAGTAGT
AGTAGTAGTAGGCGTCACACAGGTATGTGACCAGAGGGACAAGAGTGCGG
CTCAGCCAAGAGAGGGAAAGGGCAGCGTCACACCTGGGAGGGGTGAGTGA
AAAGACTCTGGGGCCAAGGGGAAAGGAGGAGTTCATAAGAGGGAAAGAGA
AGGTCACATGATTGACCGTGGAGAGGAGGTGTGACTGAAGGGGGTATGAG
AGTTGTGGCCGCAGTGGAACGCTACCAGTGCGGCTGCCCTGCATGTCACG
CACAGCAGCAGTGCTTGGAAGGCTGCTTGCATTTCAGTGCATCCATGATA
GTAATATGCGTTTTGGGCCAGTGAGCAGGTGGAATTGGCCAGTGTGGCCA
TGAGTGAGCATAGAGCAGAGGATGTAACGGCACAATTAGAACAGGAAAAC
AATGGAATGAAGACCATGGGAGAAGCACTGACACGTGGTCTTTGTTCCTT
CGTTGTCCCTGTTCTAATCGCGCTCTTTTTTTTTTTTCTTTATTCAGCAT
TAGTACAGAAGGAGGTCCCGAAGTTACAAAACTGTCAGGGGGACCTCCTA
TTAGTATTTTGACAATGTCAGTAAATTATACATAAAGGCAACATAGCAAC
TCAATAATAATGGATAAAGAAGGAATAAGAAATAAGGCACGGCATGTAGC
AACAAAAAGCAGTACTTATGAAAAAGAAGCAACGAAGCAAGGTGAATGCT
CGTATGAAAAGTTAGTTATAAGAAAATAACACAGAACTCTTTGTAAACAA
CAAAACAAAATTGCAAACATAGTAAACAAAACGCTTTGTCAAAGAACACG
GAGTAAAACAAAATTGCAAACAACATAATAAACATAACGCTTTATCAAAG
AATATTGAGTAAATTTTACAGATGAGTAACATGGTTGCAGATTTGAAATG
CCTAACTTAAAAAAAAAAAAACATGGAGAAAAAATGGTTTGAGTTATATA
ATCACAGCGAATCCGTAGCCAGCAACGTTGTTAGTAGGTGTTTCTTCATG
TTTTTCTTAAATGTTATTGTTGTGCGGCAGGCTTTGAGTTCGAGTGGCAG
TGTATTCCAAAACTTAATGGCTGCGAAAAAAGCTGTAAATTTCCCATAAT
TAGTGTTTATTCTAGGAAGTAATATGTTGTTGTTAGATGAAAATCTAGTG
TTGTTAGTGTTAGTAAGAGCAGAAGAATGAAATGTATCTATAGTGATTTC
ACGGTTGAGTGTGCGATATATTAGTAAAACCAATTTAAGCTGAACCATGT
ATCGTAACGGTAGTATGCCTAGTGATGTGTAGTTAAATACCGAATGTGAC
ATATAGCTAGAAAAATTAATGATCCTCAAGGCCTGGTTCTGCAAATGTTG
TAGATGTGTTAAATGCGTGGTATATGTGTTACCCCAGACGGAAATGCAGA
GGATGCGCTGCTCTGATTATGAACCAACTAGCCCTCATGAAGTTGTTATG
AATGAGCATATCATCGCACGAGGTCCACGTGGCTTAACTTGAAGAGCAAA
GAAATCGTTAGTGAAAACTTTGCCGATACTTGCGAGCAAAATGTAATGCC
TGACAAAAGGGGCGACAGCTTCGCTGTCGGACAGTTTTTGCGGTATGGAA
CTGTGGCATTCTTCTGATTCTGTGCAGACTGATTCTGTTTTCAAAGTTTG
ATACCTTGAAATTGTCAAGTAGGCTTCACAGCTGATAGTGCTGCCCATAT
CATATGCTTGCTCCTTGTGGGTTACTGTTATTTTTTTTTTTTTTTTTCAT
GCCTTGTCAGTTAACTAAGATGCCTTTCTCAGAGGGGCCATCACCAGATT
TCGGCA
>CL6.Contig2_All
AAAAAAAAAAACATGGAGAAAAAATGGTTTGAGTTATATAATCACAGCGA
ATCCGTAGCCAGCAACGTTGTTAGTAGGTGTTTCTTAATGTTTTTCTTAA
ATGTTATTGTTGTGCGGCAGGCTTTGAGTTCGAGTGGCAGTGTGTTCCAA
AACTTAATGGCTGCGAAAAAAGCTGTAAATTTCCCATAATTAGTGTTTAT
TCTAGGAAGTAATATGTTGTTGTTAGATGAAAATCTAGTGTTGTTAGTGT
TAGTAAGAGCAGAAGAATGAAATGTATCTATAGTGATTTCATGGTTGAGT
GTGCGATATATTAGTAAAACCAATTTAAGCTGAACCATGTATCGTAACGG
TAGTATGCCTAGTGATGTGTAGTTAAATACCGAATGTGACATATAGCTAG
AAAAATTAATGATCCTCAAGGCCTGGTTCTGCAAATGTTGTAGATGTGTT
AAATGCGTGGTATATGTGTTATAATCTTATTTTCGGTTTCGTATCCCATT
TGTAATGTTATTCGTTT
>CL7.Contig1_All
GATAGATGAAGCCAAAACAAAATGTTTTATTAGCAGTTTTTAAAATGCTC
GATTTGTGGATATTTTCAGTTATGTTCATGGCTTTTAGCTCGTTGTACAC
CTGCTTGGAGTGCAGATTCATTTCCACCATTGTCACCCTTCCTCCTTTGA
CGTCCTTGGCGGCACGTACCCCTACTTGCCGCTTTTTCCGCGCCTCGACG
AGCAGGTCCGTGCTACGCAGCGG
>CL7.Contig2_All
GACAACCTTTACTAAATATCCTATCCAAGATCGTAAAAAAGTAAGCACCT
GCAGACATATGCAGTAGTGATCGCAATGGAATGCTCAGCTTGAAGTTATG
AATTCTAGCCATGGCAGCACATTTTTAATGATGCAGGAAAAATAAAGAAA
CAATAAAAAAAGGGACCAGATGTTTGATAGATGAAGCCAAAACAAAATGT
TTTATTAGCAGTTTTTAAAATGCTCGATTTGTGGATATTTTCAGTTATGT
TCATGGCTTTTAGCTCGTTGTACACCTGCTTGGAGTGCAGATTCATTTCC
ACCATTGTCACCCTTCCTCCTTTGACGTCCTTGGCGGCACGTACCCCTAC
CCGTCGGTGACACGAGATGCATTTTCGAGCTGTGAACATTTGTCGTCATC
ACAGTGGTCACTGAAGTGTATATTTCTCACAAGTAAGGATGCTTGCGACA
AATAAGAAGCATCAAACTGCATAGCCTGAACTTCGCGGTGGTCCAACGAC
AAGACAGGAAGCCGCCATGACACTTTCTCTTTCACGGGAAACAGATGGCG
CTTCGCAAAAGCGCTGCGAGCCAACGCAGAGCCGACGTAAGCCAAGGTTG
CTGCGAGCACAATGCACCGTGGCGATAATCGGCGATTGTTGTTGAGCGCT
TTTTAATCTTTAACTTATCACTTTAAATGCTTGTT
>CL7.Contig3_All
GACAACCTTTACTAAATATCCTATCCAAGATCGTAAAAAAGTAAGCACCT
GCAGACATATGCAGTAGTGATCGCAATGGAATGCTCAGCTTGAAGTTATG
AATTCTAGCCATGGCAGCACATTTTTAATGATGCAGGAAAAATAAAGAAA
CAATAAAAAAAGGGACCAGATGTTTGATAGATGAAGCCAAAACAAAATGT
TTTATTAGCAGTTTTTAAAATGCTCGATTTGTGGATATTTTCAGTTATGT
TCATGGCTTTTAGCTCGTTGTACACCTGCTTGGAGTGCAGATTCATTTCC
ACCATTGTCACCCTTCCTCCTTTGACGTCCTTGGCGGCACGTACCCCTAC
ACAAACCACTGCACGACACACACAAAGCAGCCAGCACGTATGCAGGATCA
CATTGATGCGGGATGTTGGTGGTCCGGTCCAACACTGACACTCA
>CL7.Contig4_All
TGTCACAACACAAGCATCTCGAGTTTCCAAATTCGGTGTCAGGGGTCCTT
TTAAACCCCATATATTAGTATTATTAATCCATTTATAACAAACTGCTAAA
ACCTGAACGTTATATGTCCAGAAATTCAAATGCTTTTGAAGTCAAGATTG
TTGCAAGATGTTCAGATCCCCTTTGGTATGTCATAATGGCATTGTAACAT
ATTGAACTTCACTATAATGAATGGAATACTGGCCCTCCAATTGAACAGTT
GCTGTTTCAATCACCATGCATTTGGACAGATTATAAAACACATTGCAAAT
GATCTAATTACAAATGCCTCAAATAAGTAATCAGGACAATCATTTCATTC
AAATGTGTAGATGTTCTCTAGCACCTCATGAAGGGGATAACATATCAGTC
AGTAAAAGCACTGCTGGTGACCTCCGCAGTGATAGAACCCATTTAATTGA
AATATTTAGTATGTAAGGTCCACTTCGTTGCATGTACACGTAGTAGCACC
ATATTTATCCTGTTTGTGCCTGTGCATTTCGTTAATGATGTTTGAACAAC
CTCAGAAGTCATGTTAATAGTGCCCGTCTTAGTCGTATTTCACTCTGACC
TTGTGTTGTGTCCTATGCTACATGCCACAACAAATTAACAGGTCACGCCT
ACCATTAACCACTAGGAGGTTTCTTTTTATACCGATGTTGAAGACAATAA
CATGAATTAGCATTCAGCAGTGGAGCATCTGAGCGTATCTGGTTGTTCCT
ACAGGACACTAAACCAATGGTCACAATTACGTGCTTTTCTGGTCTATACA
TGTGCACAGTTTTAAAAACTTGCAGAGTCAGTGTGGCTGTTTTTATTTAA
ATATGAAGTAGGACAGAAAAGAAAGAAAGATATGCAATTCTTCTCTATCC
TGCCACATGAGCAGAGCAAATCGTGTGCAGCTATCCACGAGGTCACAGGA
TTGATTCCCAACCAAAGCAGCTGCATTATGATGGGTGTAAAATGTACAAG
TGCGCTAGTGCCATGCATTTCGACAGATTATGTAAAACACAGGTAGGTCA
AATTAATTTGGGATTCACTTACTGCAATGCACCTCATAATCAGATTACAG
TTTTGCAACATGGAACTGTAGAACTTAATTTTAATTCTTCTCTAAACCAG
CTTTCCTATGCATAGGAGCACAGTGCTTATTCTTACTGTGCAAAACCCTG
TTCTTAGTTTTTTCATGTGGATGTCTGGTTCAACACAGACACAGACTTCA
TGACATTATTTAGCAGTGTGGTTTATCTGGGCCTTCCTGATTTTTTTTCG
AATTTGTTTAATCCACAAGACAAGTACACCAGTGAACATTAACAGCCAAG
TAGTGTTAAACTTCATGGGAGGATGTTTGAAACAGTTGGTTATATGTTCA
AGTTGGCCCATATCCATGCTTCTTGCAAATCAAGAATACAACTCCTTAAT
CTTCATTATGCAAACTAATTCTAAATAATTATGCAGCAGCCATGCAGCTA
TGCTGTCATCAAAGAAATACATTTTCAAGAAAAATAGAAATGCTAATGAC
AGTTAACTACAGAAGAATACAAAGTTTGCATTTCTTGAAATCGGTTGAGA
TTTACAATGCACCTTGTATACTCCTCAAGGATGAATATAAATTGTCTGCA
ATTAGAGAGAAGTGCAGGTCCAGTAAAAGGTGCATCATAAATCCAAACAA
CGGAGCAAATAAACCGTAATGTCACTCAGCACCTTGTGGTGTCTACAGAG
AGCGCCGCTGTTGGAACACACGGATACAATTCACACCATTGAGCAAACCA
ACACGTGTACATTAACCTGCTTTTACATACGACGAGCTTGCCAGCCGCAT
CTAACACATAACTAGTACACGCTAAGTAACCTTCAAACCCCTGAGAGACT
CGCTGCTGTTTTCTGTATGCCGGTCTACCCTCGCCGACAGGGCGGCGCCA
CTGCGCGATCACAGCGTCGCCTCTCGTTCGGTGGCTGTTAATGCTAACTG
CGGCTAATTCGCGAGACGCGCGTGCGCCATTAGGCGCAAACTACTTTATA
GGGGGTGATAGCACCCCGACAACCTTTACTAAATATCCTATCCAAGATCG
TAAAAAAGTAAGCACCTGCAGACATATGCAGTAGTGATCGCAATGGAATG
CTCAGCTTGAAGTTATGAATTCTAGCCATGGCAGCACATTTTTAATGATG
CAGGAAAAATAAAGAAACAATAAAAAAAGGGACCAGATGTTTGATAGATG
AAGCCAAAACAAAATGTTTTATTAGCAGTTTTTAAAATGCTCGATTTGTG
GATATTTTCAGTTATGTTCATGGCTTTTAGCTCGTTGTACACCTGCTTGG
AGTGCAGATTCATTTCCACCATTGTCACCCTTCCTCCTTTGACGTCCTTG
GCGGCACGTACCCCTACCTGTAACAGACATCTGTGTAATGGCGAATTACT
CTACTTCAACACTTCTTTCCGGTAAAATTCAACCAGCAGCCTATCTTCCC
ACTCCCAAATAAAAGTGGAGGAGAGTAAGCTGTGCATGTATGAACTTCAT
TGCATGACTCGGGCTGCAATCCAAAGCTTAAGACTCTCATAAGAAACTGT
GTAAATGTGTCCAATTTGTTCAGACTGTAGAAATTTGAGCAAAATTTGTT
GAAACACAAAATATGAAAACAAGTGTACTTTTTATTATTGTAAAATGCAG
CACAGTAAAGTGATTGTACGAAGAGAACACTCGCAGATGGAACAGTTGAA
TGGGTGGCAAGCGTTTGTTGGTTGAACGGGTTGCTCAATGGACCTCTTGT
GCTGCCCTGGAGACGCTATGAAAAAAGCTAATGCTAGTGTCTGCATTGCA
GCTTCAGTCCTGAGTGGGTAGTACAAAGTGGGAGGTAGTGCTCAGGCCAG
TGTGGATTTCTCACTGCATTCCGAGTACTAAGAACCTGGAAAGCTTCTTC
TACCCTTGTGTGCTACACAAGTAGAAGAAACTCAGCAAGGCCAATTACGT
TTACACTGTTTCAAGTTTTAGTTCAACGTGGTGCAACTCGCATGTACAGA
GAACATCATTAAATGAGTTCTGGAAATTAGGGCAAGCTGAAGCCATGCGA
AGTCTTCGAGCGTGTGAGGCCACGCTCTCCCATGTTGCAGTCATATTCAG
CATGACTGTACATTCTACATCATATCAAAGTAACAAAGTGCATGAAAGTT
TAAATTCAGTTAGTAAATAATGTTAAGGGAGTACTGACATAAAATTTGAC
ATCTCATTTTTTCTGTTGCAATGAGTGACTAACGACCCAGTTATCTTGGC
TGCAAACCTTGTTTACCCGGGTGCGTGACGGTTAATTGCTTGAAGACGTT
TTCATAGTGCCCAATCGCAGTTTCGATTTCAGAGAGAACTGAGGGAGGTG
GGATCCAGAGGCGTTCGTAAATGCAGCTGGCCATGTTAGCACACAAAACA
GGGATGCACTCGCAGTGTGTGGCATCACGTACACATGAGCACCGTGTTAA
CAACTCTACAAGAGAGCGTGCACAAGGAGCATAGCAGCCAACACAAACCC
GCATGCAAACTCGTGATGTAAGTGGTTATTTACATCCAAACCCAGCTGAT
GTCAATGTCATGAGATCATGTGCAGTTGCATGGCACACACTTTAAAATTG
ATTTTAAGTATGTTCTAGGCCATAATCGACAGTGATATTTTGTAAATGAG
GTGTGTGCGCGTGTTGACACAAATATATCCTTGCAAGTTATCTCACCTTC
AAAATTTTGCATCAGTACTGAGAAGGGGGGCATTGGAGTCCCTAAGGACC
ACCAATAAAGTTCTTTGTTTGTCTGTCTGCCTATCCGTCTGTCTGAGTAC
TCTAACAATCAGGTACTGCAACGCTCACTTCGTTGGGGTACCTTGCCACT
CCAGTTATATTCTTGCATCTGCGCTCACTTGTGCATTTATTCTTCTTATG
GATATCTCTATGTGCCTTTATGCATGTTATGCTCCCTGTTCGCACTTTGT
CATAATGAGCATAAGCCAATTTAACCAACTCGCCAAACTTGGCGTACATA
TGTTAATTCAGATAACACTGCAGTAATCGAATTAATATGTACGAGACTGT
GAGGCTATGTGTGAACTACCGCACACATCATGACAGAGACATCTGCACCC
AGTAATAAATCAATTGTAGACACAGCGTGATGTTAACGTTCAACACTCAA
TGAAGCTGCATTTTCTCTGCGTGTATTTATGCACATATTGTGGCATATTG
CCCACTTACAGCTAGCTGAGATGTCATGCGATATAAAAAGGAAAATGCTG
CGAAATCGCTGTCGAACAACTTCACTACATTCAGCTTGGTTATCACCGTT
GTTAACTAGTGGAAAAGCACGAATATGTTTGAAAAAGATACCTTTTGCCA
GAGCCCTTTATCCCTTGCTGCACATCTCACAACAAAGTGAGTGACTGGGT
AGATTTCCATTCAGGATACTGAACTTCTCATTGCGTGGAGACCGATATGG
TTGAACATTTGGATGCAGCCATTTTTTTGTGTGTTGATTTATGACACAAC
GGTAGCATAAATGATCATGTTTTGTCATAGCATGCTCCATTATTGCTGTG
ACGAAATACCTGCAAAAATGCGAGTGGAATAGACGACAGCGCAGCATCCC
TCTAGAAGAGAACGAAAACGAAGGCACATTTGGAGTTTCGCACAAAGGAT
GC
>CL8.Contig1_All
CCCCGGTCCAGCAGCAGCAGTAGTCGAGGGCGCCGCTGCCGAGAGCTTGC
GCTTGTGACCAGCCGCTGCGTAGCACCGCCGCCGCCTGAACGCGCCGCAC
CAGCACGGAGCTCGCCGTCGGCAAGTGGTGGTGAACATCAGTGTGACGTT
CTCCAGTGTGGTGTGCCTCCGTTGTGCGCGGACATTAGAGGACCTCGCTG
TGGATGTCCGCGCGCCTCAAGTAGGACGCCCGCCGAGGCAGCAGCAGCAG
GAGCAGCGTCGTCGTCCGACCGAGCAGCCCTGGGCCCCGTGGCACCGCCA
GCCGCCGTCGTGGCGACGCCGCCCAGTCCGCCGAGCCCGACGGCCGCCGC
GGCCGTTGTGCAGCCGCCGGCCTCGTCGCTCGTGCTGGCCACCCCGTCCA
GCCTAGTGGCGGCCAAGGACTCGCGGTGGCTCCAGCTCGAGGTGTGCCGC
GAGTACCAGCGGAACAAGTGCTCGCGCCAGGATGCCGAGTGCAAGTTCGC
CCACCCGCCGCCCAACGTGGAGGTGCAGAACGGACGCGTGATTGCCTGCT
ACGACTCCATCAAGGGTCGCTGTAACCGAGAAAAGCCCCCTTGCAAGTAC
TTCCACCCGCCGCAACATCTGAAAGACCAGCTGCTGATTAATGGGCGCAA
CCACCTGGCACTGAAGAACGCGCTGCTCCAACAGATGCCACTGCAGGCCA
TGCTTCCCGGACAGCTTCCGACGGCGGCCGTGGCTACCAGCCCGTATATG
CCTGCATTGACAACAATGGCAACAGCATCTTCATTTGGACATTACTTGAC
GCCTAGTCCTGTTTTGCCTGGCATGATGACTGCGGATGCTGTGACGGCCC
CTCTAAGTGTTGTGCCAGCTTCACTAGTGTCCCCTCAAAAAGTGGCGCGC
ACTGACAGACTTGAGGTGTGCCGGGAGTTCCAGCGTGGCACGTGCAAGCG
GCCCGAGACGGAGTGCCGCTTTGGGCACCCGCCCGAGCACGTGGCGGTGG
ACAGCGGGGACGGGGCAGTCACCGTGTGCATGGACTTCGTCAAGGGCCGC
TGCTCTCGGGACCAGTGCCGCTACTTCCACCCTCCCCCGCACCTGCAGGC
GCAGCTCAAGGCCACGCAGAGCCGGGCTGGCGCTGCCGCCGCTGCCGCTG
CCGCTGCTATGGCGACAGAGGGAGGAAGCACCGATGTCGGATTACAAATG
TACACTCAGCCGGGCCTGGGAGATCCTTCCGCGAGCAAGAAGCGTCCCCG
AGAGTCTGCAGATGAAGTTGTCCTGGCATTGCCCGGTCTTGTACCTTACA
CAAAACGCCCTGCCCTCGATAAGAGCGGTGTGCCTGTGTACCAGCCCAGT
GCCACAGCGTACCAGCAGGCCCTGGCTTTACAGATGCAACAGCCCTTCGT
GCCTGTCTCGTTTACTGGACACCCTGCCGGTGTGCCGAGATTTTAAGTCA
GGGCAGTGCAAGAGGCCCCAGTGTCGATATGTGCACCTTGTTGAAGAGTT
TGTCGAGGTGGTGGAAGGGAAGGTGACAGTGTGCCGCGACGCTGCCAAGG
GTCGCTGTGCACGACCTCTGTGCAAGTACTACCATGTGCCGGCGCTGTCC
CTGAGCCCGCTCTGACAGCGCCCCCCTAGTCAGGCTTGGGGGCCCCCCTG
GTTGCTCGAGGCGCTGTGTTGACTAGACTACTCTTAAACCCAGGGGAAGA
ATGTGGCACACATGCCAGTCTGCAAAGTATTTGTTTTGTCGAGTTTTTTT
TTTTTTCTCCTTTGTTTGTTTGTTGTTTTCCAGATTATTGACATACACAC
CACCACCATGAACATACACATTTATAAATATATATATATATATATATATA
T
>CL8.Contig2_All
AAACCTCCCCGGTCCAGCAGCAGCAGTAGTCGAGGGCGCCGCTGCCGAGA
GCTTGCGCTTGTGACCAGCCGCTGCGTAGCACCGCCGCCGCCTGAACGCG
CCGCACCAGCACGGAGCTCGCCGTCGGCAAGTGGTGGTGAACATCAGTGT
GACGTTCTCCAGTGTGGTGTGCCTCCGTTGTGCGCGGACATTAGAGGACC
TCGCTGTGGATGTCCGCGCGCCTCAAGTAGGACGCCCGCCGAGGCAGCAG
CAGCAGGAGCAGCGTCGTCGTCCGACCGAGCAGCCCTGGGCCCCGTGGCA
CCGCCAGCCGCCGTCGTGGCGACGCCGCCCAGTCCGCCGAGCCCGACGGC
CGCCGCGGCCGTTGTGCAGCCGCCGGCCTCGTCGCTCGTGCTGGCCACCC
CGTCCAGCCTAGTGGCGGCCAAGGACTCGCGGTGGCTCCAGCTCGAGGTG
TGCCGCGAGTACCAGCGGAACAAGTGCTCGCGCCAGGATGCCGAGTGCAA
GTTCGCCCACCCGCCGCCCAACGTGGAGGTGCAGAACGGACGCGTGATTG
CCTGCTACGACTCCATCAAGGGTCGCTGTAACCGAGAAAAGCCCCCTTGC
AAGTACTTCCACCCGCCGCAACATCTGAAAGACCAGCTGCTGATTAATGG
GCGCAACCACCTGGCACTGAAGAACGCGCTGCTCCAACAGATGCCACTGC
AGGCCATGCTTCCCGGACAGCTTCCGACGGCGGCCGTGGTAAGTCCCTAC
TGGTACCTGGGACACGTGCAGAGGCAACAGCAACTGCAGCAGCAACATCA
ACAACAGCAACAGCAACAGCAGCAAAGCTACGCGCTCTTCAATGGCTCCC
TCGCTTCAGCCAAGGCTACCAGCCCGTATATGCCTGCATTGACAACAATG
GCAACAGCATCTTCATTTGGACATTACTTGACGCCTAGTCCTGTTTTGCC
TGGCATGATGACTGCGGATGCTGTGACGGCCCCTCTAAGTGTTGTGCCAG
CTTCACTAGTGTCCCCTCAAAAAGTGGCGCGCACTGACAGACTTGAGGCG
ACAGAGGGAGGAAGCACCGATGTCGGATTACAAATGTACACTCAGGCATT
GCCCGGTCTTGTACCTTACACAAAACGCCCTGCCCTCGATAAGAGCGGTG
TGCCTGTGTACCAGCCCAGTGCCACAGCGTACCAGCAGGCCCTGGCTTTA
CAGATGCAACAGCCCTTCGTGCCTGTCTCGTTTACTGGACACCCTGCCGG
TGTGCCGAGATTTTAAGTCAGGGCAGTGCAAGAGGCCCCAGTGTCGATAT
GTGCACCTTGTTGAAGAGTTTGTCGAGGTGGTGGAAGGGAAGGTGACAGT
GTGCCGCGACGCTGCCAAGGGTCGCTGTGCACGACCTCTGTGCAAGTACT
ACCATGTGCCGGCGCTGTCCCTGAGCCCGCTCTGACAGCGCCCCCCTAGT
CAGGCTTGGGGGCCCCCCTGGTTGCTCGAGGCGCTGTGTTGACTAGACTA
CTCTTAAACCCAGGGGAAGAATGTGGCACACATGCCAGTCTGCAAAGTAT
TTGTTTTGTCGAGTTTTTTTTTTTTTCTCCTTTGTTTGTTTGTTGTTTTC
CAGATTATTGACATACACACCACCACCATGAACATACACATTTATAAATA
TATATATATATATATATATAT
>CL8.Contig3_All
AATAATCTGGAAAACAACAAACAAACAAAGGAGAAAAAAAAAAAACTCGA
CAAAACAAATACTTTGCAGACTGGCATGTGTGCCACATTCTTCCCCTGGG
TTTAAGAGTAGTCTAGTCAACACAGCGCCTCGAGCAACCAGGGGGGCCCC
CAAGCCTGACTAGGGGGGCGCTGTCAGAGCGGGCTCAGGGACAGCGCCGG
CACATGGTAGTACTTGCACAGAGGTCGTGCACAGCGACCCTTGGCAGCGT
CGCGGCACACTGTCACCTTCCCTTCCACCACCTCGACAAACTCTTCAACA
AGGTGCACATATCGACACTGGGGCCTCTTGCACTGCCCTGACTTAAAATC
TCGGCACACCGGCAGGGTGTCCAGTAAACGAGACAGGCACGAAGGGCTGT
TGCATCTGTAAAGCCAGGGCCTGCTGGTACGCTGTGGCACTGGGCTGGTA
CACAGGCACACCGCTCTTATCGAGGGCAGGGCGTTTTGTGTAAGGTACAA
GACCGGGCAATGCCTGTGTGCAACAACACAAAAGACGGGCGGGGGGCAGG
GGTCAGGTGCAGAAAATGCGCTGTGCCACAATGGCCGGGCGCGTGCACGC
AGGTGAGCCAAGCACATAACAAAGTGCAACAAGGACTTGTGCACAGCCAG
CGGCAAAGCCCATTATGCGCACACAGCTAGCTGGACAAGCGGGCCCCTGC
CTGCTGCAAGGGCTTGTTTATTTGGCCACCCA
>CL8.Contig4_All
ACTTTACAGATATTACAAAAAATATAGATATATAATATATATATATATAT
ATATTTATAAATGTGTATGTTCATGGTGGTGGTGTGTATGTCAATAATCT
GGAAAACAACAAACAAACAAAGGAGAAAAAAAAAAAACTCGACAAAACAA
ATACTTTGCAGACTGGCATGTGTGCCACATTCTTCCCCTGGGTTTAAGAG
TAGTCTAGTCAACACAGCGCCTCGAGCAACCAGGGGGGCCCCCAAGCCTG
ACTAGGGGGGCGCTGTCAGAGCGGGCTCAGGGACAGCGCCGGCACATGGT
AGTACTTGCACAGAGGTCGTGCACAGCGACCCTTGGCAGCGTCGCGGCAC
ACTGTCACCTTCCCTTCCACCACCTCGACAAACTCTTCAACAAGGTGCAC
ATATCGACACTGGGGCCTCTTGCACTGCCCTGACTTAAAATCTCGGCACA
CCGGCAGGGTGTCCAGTAAACGAGACAGGCACGAAGGGCTGTTGCATCTG
TAAAGCCAGGGCCTGCTGGTACGCTGTGGCACTGGGCTGGTACACAGGCA
CACCGCTCTTATCGAGGGCAGGGCGTTTTGTGTAAGGTACAAGACCGGGC
AATGCCTGAGTGTACATTTGTAATCCGACATCGGTGCTTCCTCCCTCTGT
CGCCATAGCAGCGGCAGCGGCAGCGGCGGCAGCGCCAGCCCGGCTCTGCG
TGGCCTTGAGCTGCGCCTGCAGGTGCGGGGGAGGGTGGAAGTAGCGGCAC
TGGTCCCGAGAGCAGCGGCCCTTGACGAAGTCCATGCACACGGTGACTGC
CCCGTCCCCGCTGTCCACCGCCACGTGCTCGGGCGGGTGCCCAAAGCGGC
ACTCCGTCTCGGGCCGCTTGCACGTGCCACGCTGGAACTCCCGGCACACC
TCAAGTCTGTCAGTGCGCGCCACTTTTTGAGGGGACACTAGTGAAGCTGG
CACAACACTTAGAGGGGCCGTCACAGCATCCGCAGTCATCATGCCAGGCA
AAACAGGACTAGGCGTCAAGTAATGTCCAAATGAAGATGCTGTTGCCATT
GTTGTCAATGCAGGCATATACGGGCTGGTAGCCTTGGCTGAAGCGAGGGA
GCCATTGAAGAGCGCGTAGCTTTGCTGCTGTTGCTGTTGCTGTTGTTGAT
GTTGCTGCTGCAGTTGCTGTTGCCTCTGCACGTGTCCCAGGTACCAGTAG
GGACTTACCACGGCCGCCGTCGGAAGCTGTCCGGGAAGCATGGCCTGCAG
TGGCATCTGTTGGAGCAGCGCGTTCTTCAGTGCCAGGTGGTTGCGCCCAT
TAATCAGCAGCTGGTCTTTCAGATGTTGCGGCGGGTGGAAGTACTTGCAA
GGGGGCTTTTCTCGGTTACAGCGACCCTGCAGAGACATTAGCAAGATGCC
AAATGCAAATGTTGCCGCATGGAACACACAGGGATGTCTCATGCACAACA
CATCTGCGAAACACTTTTTCAAGCGTCAAATTTTAAAAACACCTTGTTCC
ATTCCGTCCAATAGCTTCCTGGTTGCACTGGTGTTCCACATGATGTTTAA
TGACACTGCTATGAGATAGCTGTCACATACTGTTACCAGCGATTTAAATA
ATGGAAACAGTGAACTAGCAGCGATACCATAGCCAACTTAATGTTTAGTG
AGAATAGCAAGAGCTGCTGCTTTAAGCCCTTGAAGCACGGTGTCACATTT
ATGGACTCAACTCGTTTTCACCAGCTCTTTTGATTGGTGGCCAAGAAAAA
GCAAGACACATTGACTTGCATGACTTGAATCTCCTGCATATTTGGTGTGT
CTTAAATTAAATTCAATGTGGTGCATATTGCTACTTTGCTCAAGGCACTA
TTATGTCCAACGAGTCGTTCAATGTGCCATATTCTGGCAGCTATGTCAAA
TGTACAATATTTGCTTGAAATGCATACAACCAATAGTTAATTGTGTATAT
GTACTTCAATTTGAGATTTGATTCTTTTCGTGCAAAAACAGAACAACTGA
CTTCAGAATAAATACAAGCTTGATTTACTTTAATTATGAAGAGTCAATAA
AAAAT
>CL8.Contig5_All
AAACCTCCCCGGTCCAGCAGCAGCAGTAGTCGAGGGCGCCGCTGCCGAGA
GCTTGCGCTTGTGACCAGCCGCTGCGTAGCACCGCCGCCGCCTGAACGCG
CCGCACCAGCACGGAGCTCGCCGTCGGCAAGTGGTGGTGAACATCAGTGT
GACGTTCTCCAGTGTGGTGTGCCTCCGTTGTGCGCGGACATTAGAGGACC
TCGCTGTGGATGTCCGCGCGCCTCAAGTAGGACGCCCGCCGAGGCAGCAG
CAGCAGGAGCAGCGTCGTCGTCCGACCGAGCAGCCCTGGGCCCCGTGGCA
CCGCCAGCCGCCGTCGTGGCGACGCCGCCCAGTCCGCCGAGCCCGACGGC
CGCCGCGGCCGTTGTGCAGCCGCCGGCCTCGTCGCTCGTGCTGGCCACCC
CGTCCAGCCTAGTGGCGGCCAAGGACTCGCGGTGGCTCCAGCTCGAGGTG
TGCCGCGAGTACCAGCGGAACAAGTGCTCGCGCCAGGATGCCGAGTGCAA
GTTCGCCCACCCGCCGCCCAACGTGGAGGTGCAGAACGGACGCGTGATTG
CCTGCTACGACTCCATCAAGGGTCGCTGTAACCGAGAAAAGCCCCCTTGC
AAGTACTTCCACCCGCCGCAACATCTGAAAGACCAGCTGCTGATTAATGG
GCGCAACCACCTGGCACTGAAGAACGCGCTGCTCCAACAGATGCCACTGC
AGGCCATGCTTCCCGGACAGCTTCCGACGGCGGCCGTGGTAAGTCCCTAC
TGGTACCTGGGACACGTGCAGAGGCAACAGCAACTGCAGCAGCAACATCA
ACAACAGCAACAGCAACAGCAGCAAAGCTACGCGCTCTTCAATGGCTCCC
TCGCTTCAGCCAAGGCTACCAGCCCGTATATGCCTGCATTGACAACAATG
GCAACAGCATCTTCATTTGGACATTACTTGACGCCTAGTCCTGTTTTGCC
TGGCATGATGACTGCGGATGCTGTGACGGCCCCTCTAAGTGTTGTGCCAG
CTTCACTAGTGTCCCCTCAAAAAGTGGCGCGCACTGACAGACTTGAGGCG
ACAGAGGGAGGAAGCACCGATGTCGGATTACAAATGTACACTCAGCCGGG
CCTGGGAGATCCTTCCGCGAGCAAGAAGCGTCCCCGAGAGTCTGCAGATG
AAGTTGTCCTGTGTTGCTGCCCTGAGTCACCATTACCACTTCTGCTTGCA
CAAGGCTTGTTTGACACCCAACAGACTGTCTATGAGGTGTTTAGGCCTAA
CATTGTGGCATTGCCCGGTCTTGTACCTTACACAAAACGCCCTGCCCTCG
ATAAGAGCGGTGTGCCTGTGTACCAGCCCAGTGCCACAGCGTACCAGCAG
GCCCTGGCTTTACAGATGCAACAGCCCTTCGTGCCTGTCTCGTTTACTGG
ACACCCTGCCGGTGTGCCGAGATTTTAAGTCAGGGCAGTGCAAGAGGCCC
CAGTGTCGATATGTGCACCTTGTTGAAGAGTTTGTCGAGGTGGTGGAAGG
GAAGGTGACAGTGTGCCGCGACGCTGCCAAGGGTCGCTGTGCACGACCTC
TGTGCAAGTACTACCATGTGCCGGCGCTGTCCCTGAGCCCGCTCTGACAG
CGCCCCCCTAGTCAGGCTTGGGGGCCCCCCTGGTTGCTCGAGGCGCTGTG
TTGACTAGACTACTCTTAAACCCAGGGGAAGAATGTGGCACACATGCCAG
TCTGCAAAGTATTTGTTTTGTCGAGTTTTTTTTTTTTTCTCCTTTGTTTG
TTTGTTGTTTTCCAGATTATTGACATACACACCACCACCATGAACATACA
CATTTATAAATATATATATATATATATATATAT
>CL8.Contig6_All
CTGATTTTGCACATTTTTTATTGACTCTTCATAATTAAAGTAAATCAAGC
TTGTATTTATTCTGAAGTCAGTTGTTCTGTTTTTGCACGAAAAGAATCAA
ATCTCAAATTGAAGTACATATACACAATTAACTATTGGTTGTATGCATTT
CAAGCAAATATTGTACATTTGACATAGCTGCCAGAATATGGCACATTGAA
CGACTCGTTGGACATAATAGTGCCTTGAGCAAAGTAGCAATATGCACCAC
ATTGAATTTAATTTAAGACACACCAAATATGCAGGAGATTCAAGTCATGC
AAGTCAATGTGTCTTGCTTTTTCTTGGCCACCAATCAAAAGAGCTGGTGA
AAACGAGTTGAGTCCATAAATGTGACACCGTGCTTCAAGGGCTTAAAGCA
GCAGCTCTTGCTATTCTCACTAAACATTAAGTTGGCTATGGTATCGCTGC
TAGTTCACTGTTTCCATTATTTAAATCGCTGGTAACAGTATGTGACAGCT
ATCTCATAGCAGTGTCATTAAACATCATGTGGAACACCAGTGCAACCAGG
AAGCTATTGGACGGAATGGAACAAGGTGTTTTTAAAATTTGACGCTTGAA
AAAGTGTTTCGCAGATGTGTTGTGCATGAGACATCCCTGTGTGTTCCATG
CGGCAACATTTGCATTTGGCATCTTGCTAATGTCTCTGCAGGGTCGCTGT
AACCGAGAAAAGCCCCCTTGCAAGTACTTCCACCCGCCGCAACATCTGAA
AGACCAGCTGCTGATTAATGGGCGCAACCACCTGGCACTGAAGAACGCGC
TGCTCCAACAGATGCCACTGCAGGCCATGCTTCCCGGACAGCTTCCGACG
GCGGCCGTGGTAAGTCCCTACTGGTACCTGGGACACGTGCAGAGGCAACA
GCAACTGCAGCAGCAACATCAACAACAGCAACAGCAACAGCAGCAAAGCT
ACGCGCTCTTCAATGGCTCCCTCGCTTCAGCCAAGGCTACCAGCCCGTAT
ATGCCTGCATTGACAACAATGGCAACAGCATCTTCATTTGGACATTACTT
GACGCCTAGTCCTGTTTTGCCTGGCATGATGACTGCGGATGCTGTGACGG
CCCCTCTAAGTGTTGTGCCAGCTTCACTAGTGTCCCCTCAAAAAGTGGCG
CGCACTGACAGACTTGAGGTGTGCCGGGAGTTCCAGCGTGGCACGTGCAA
GCGGCCCGAGACGGAGTGCCGCTTTGGGCACCCGCCCGAGCACGTGGCGG
TGGACAGCGGGGACGGGGCAGTCACCGTGTGCATGGACTTCGTCAAGGGC
CGCTGCTCTCGGGACCAGTGCCGCTACTTCCACCCTCCCCCGCACCTGCA
GGCGCAGCTCAAGGCCACGCAGAGCCGGGCTGGCGCTGCCGCCGCTGCCG
CTGCCGCTGCTATGGCGACAGAGGGAGGAAGCACCGATGTCGGATTACAA
ATGTACACTCAGCCGGGCCTGGGAGATCCTTCCGCGAGCAAGAAGCGTCC
CCGAGAGTCTGCAGATGAAGTTGTCCTGGCATTGCCCGGTCTTGTACCTT
ACACAAAACGCCCTGCCCTCGATAAGAGCGGTGTGCCTGTGTACCAGCCC
AGTGCCACAGCGTACCAGCAGGCCCTGGCTTTACAGATGCAACAGCCCTT
CGTGCCTGTCTCGTTTACTGGACACCCTGCCGGTGTGCCGAGATTTTAAG
TCAGGGCAGTGCAAGAGGCCCCAGTGTCGATATGTGCACCTTGTTGAAGA
GTTTGTCGAGGTGGTGGAAGGGAAGGTGACAGTGTGCCGCGACGCTGCCA
AGGGTCGCTGTGCACGACCTCTGTGCAAGTACTACCATGTGCCGGCGCTG
TCCCTGAGCCCGCTCTGACAGCGCCCCCCTAGTCAGGCTTGGGGGCCCCC
CTGGTTGCTCGAGGCGCTGTGTTGACTAGACTACTCTTAAACCCAGGGGA
AGAATGTGGCACACATGCCAGTCTGCAAAGTATTTGTTTTGTCGAGTTTT
TTTTTTTTTCTCCTTTGTTTGTTTGTTGTTTTCCAGATTATTGACATACA
CACCACCACCATGAACATACACATTTATAAATATATATATATATATATAT
ATAT
>CL8.Contig7_All
ATTTTTTATTGACTCTTCATAATTAAAGTAAATCAAGCTTGTATTTATTC
TGAAGTCAGTTGTTCTGTTTTTGCACGAAAAGAATCAAATCTCAAATTGA
AGTACATATACACAATTAACTATTGGTTGTATGCATTTCAAGCAAATATT
GTACATTTGACATAGCTGCCAGAATATGGCACATTGAACGACTCGTTGGA
CATAATAGTGCCTTGAGCAAAGTAGCAATATGCACCACATTGAATTTAAT
TTAAGACACACCAAATATGCAGGAGATTCAAGTCATGCAAGTCAATGTGT
CTTGCTTTTTCTTGGCCACCAATCAAAAGAGCTGGTGAAAACGAGTTGAG
TCCATAAATGTGACACCGTGCTTCAAGGGCTTAAAGCAGCAGCTCTTGCT
ATTCTCACTAAACATTAAGTTGGCTATGGTATCGCTGCTAGTTCACTGTT
TCCATTATTTAAATCGCTGGTAACAGTATGTGACAGCTATCTCATAGCAG
TGTCATTAAACATCATGTGGAACACCAGTGCAACCAGGAAGCTATTGGAC
GGAATGGAACAAGGTGTTTTTAAAATTTGACGCTTGAAAAAGTGTTTCGC
AGATGTGTTGTGCATGAGACATCCCTGTGTGTTCCATGCGGCAACATTTG
CATTTGGCATCTTGCTAATGTCTCTGCAGGGTCGCTGTAACCGAGAAAAG
CCCCCTTGCAAGTACTTCCACCCGCCGCAACATCTGAAAGACCAGCTGCT
GATTAATGGGCGCAACCACCTGGCACTGAAGAACGCGCTGCTCCAACAGA
TGCCACTGCAGGCCATGCTTCCCGGACAGCTTCCGACGGCGGCCGTGGTA
AGTCCCTACTGGTACCTGGGACACGTGCAGAGGCAACAGCAACTGCAGCA
GCAACATCAACAACAGCAACAGCAACAGCAGCAAAGCTACGCGCTCTTCA
ATGGCTCCCTCGCTTCAGCCAAGGCTACCAGCCCGTATATGCCTGCATTG
ACAACAATGGCAACAGCATCTTCATTTGGACATTACTTGACGCCTAGTCC
TGTTTTGCCTGGCATGATGACTGCGGATGCTGTGACGGCCCCTCTAAGTG
TTGTGCCAGCTTCACTAGTGTCCCCTCAAAAAGTGGCGCGCACTGACAGA
CTTGAGGCGACAGAGGGAGGAAGCACCGATGTCGGATTACAAATGTACAC
TCAGCCGGGCCTGGGAGATCCTTCCGCGAGCAAGAAGCGTCCCCGAGAGT
CTGCAGATGAAGTTGTCCTGGCATTGCCCGGTCTTGTACCTTACACAAAA
CGCCCTGCCCTCGATAAGAGCGGTGTGCCTGTGTACCAGCCCAGTGCCAC
AGCGTACCAGCAGGCCCTGGCTTTACAGATGCAACAGCCCTTCGTGCCTG
TCTCGTTTACTGGACACCCTGCCGGTGTGCCGAGATTTTAAGTCAGGGCA
GTGCAAGAGGCCCCAGTGTCGATATGTGCACCTTGTTGAAGAGTTTGTCG
AGGTGGTGGAAGGGAAGGTGACAGTGTGCCGCGACGCTGCCAAGGGTCGC
TGTGCACGACCTCTGTGCAAGTACTACCATGTGCCGGCGCTGTCCCTGAG
CCCGCTCTGACAGCGCCCCCCTAGTCAGGCTTGGGGGCCCCCCTGGTTGC
TCGAGGCGCTGTGTTGACTAGACTACTCTTAAACCCAGGGGAAGAATGTG
GCACACATGCCAGTCTGCAAAGTATTTGTTTTGTCGAGTTTTTTTTTTTT
CTCCTTTGTTTGTTTGTTGTTTTCCAGATTATTGACATACACACCACCAC
CATGAACATACACATTTATATATATATATATATATATATATTATATATCT
ATATTTTTTGTAATATCTGTAAAGTGTTTATGTAGTGTTTTGTTTTGAGA
CAAACTTTTAAGAAAGGCCCGTTTTCAATCGTGCTTTTAAAGTGTACTAT
GAATTAGACAAATTTTTTAATGAATTGTTATAGCGCCTATTTGAACCCTT
AGTGCAGACAGTTTATGAGACATTTTAACAATGTATTTTTAATTGTGGGT
GAATATTTGATTATATAGGCCACCTCAAGATTATGCGCTTAACAAATCTT
GTTGTGTAAATACAAGTAATTACTAAGCAGGATGCTTTTTTTTATTATTG
TAGTTTTAGTGATCGTGTCTGAACAGGCTACTGCTGTGTATAGCCTAAAA
TTTTTACCACTGGTTCAGTAATAACGAGGATGAACAGTGCTGTCGTTATT
GTGAAGTTTTGTTGTTTGTGACTGACATGCCAAGACCAAAGTCTTTACAA
GCTTGAAACAAGAAAGGGGTGGAAAAACCCACACCTATGCAAACATTACA
TCTCGGAAATGCACTGTCTCTGCAGTAGCAAGAAATGGGAAACTTGTTTG
AACGAAATTTGTTATGTGTGCTGCTTTCCTTGTTAGACTTGGTTGCTGTC
TGTTCTGACTACCTTCTGACAGAGCTTGTGCATTTTTTTCACTGTTTTTC
ATAAGCAGCATGGTGAACACGGTTTTCATAGGGAAAAGAGGTCTTTCTGA
ATGCAGCTGTGGCCTTTAACCACTTTGCAAAGAAAAAAAAAAACTTGGAG
ACTACAATATGAAAGAAAGACACCATGTTGAGTTCAAGCATCCTACAGCA
CTTGTAGCTGGCATCAAGAGAATGAATGGGTGCATTTATTTCGTCTCTGA
TCAAACACACTCCGTGTTGAACAAATTTTCTTTTTTCTCTCAACATGCGG
CCACAAGGCTTGCTTTCCCGAGCAGGCCTTGGTTGTGACTTAAATGCCAT
TACTTAGACTGATGCCTCCAGCCTTTTTGCCCATGGGGATGGTGCTAATT
CAAGGGTAGTGCTTCTTGTCATGGTTCGAGACCATGCTAAGCAACAGGCC
TGGCCATGCCCACAAGGTCACACAAGCAGTAACACCAGAAAAGCTGTGCT
ATACAATAGACAGGGTGGGAGCGGTCCTTGTTATGTGGGGGTCTTCTCAT
CACACTGCTTGTGTACATAGGCGTATCCCATTCACTGTTCATTTTCGTCT
TGGTAGCATGGAAACTTCATTGTCTTGATATATAGCATATGCATGCGAGC
AAAAGAGATATTGTGTACACCTATATTTTTATGCAAACACACACACTTTA
CTGTTCTGTGCCATATTGTTTTCTTTTGTAACAGGTTTATATGATTGCAA
GTGTACTCTTTATCATATCATTGTTTTCAGTTTTTATAAAGCATGTGCTT
TCCTTAAATTTTAGAGTTGTTTCAGATGCTCTTGTGAAGTCTGTGAGGTT
ACTGCTGTCACAGGGAAGGGAGATTTGTCTTTTTTTGTTTTTTTTTTACA
TTTCAATGCCCCGCATGAGTGCACTTATTTTTCTGGGTGCCCAAAGAGCA
GCAGCAGCAGCTCACCTAATGGCAGGATTCCATCCTTTATTCAGTCCAGC
TGTCTATGGCTGCATTTTGCCTGGCGTGAAAGGGAAGCTCGAAATGGGAC
CAAGTTTTGTCCTAGCCTGATGCAACCTGATTTGGCCGAGGAACAGGGTC
GTCCCAGTGTGGCACCTATTCAGGGGAAAAACAGTCGTCCATTCTTCCTG
GGAATCAAAACGTCCAAATCAAAAGCCTCACCAGCAGTGTGTGGCATTGT
TTGATCCACTTTTGGCCCCTCGCGTCCACAGGATTTGAGGCTACTTGGGC
CAGTCAAAGTAGTCTCGAATATGTCAGCGGACGAGTCCAGATCAAGTATA
AGAAATGGAAAAACCGAGCAACATCAGTGAAACAGTGCCTTTTTTTGTAA
TATGCAGGAGTCTTTGTCATCGCTACGCCTGGCTAACCCCCATTGTTGCA
GATTTCCTTCACTACACAGTAGCAGGCTTTATTGAGTTCTCCTCCTTTGG
GTATATCTATATGTGCACGTCTGGCTTGCGTGTTTTGTCCCAGAGCCTGT
TCAAAGAAGTGAGCAGGCAGTGGTTTGGCTGTTGGGCTCATAGGCCAGTG
AGGAAAACTCGTCATATACCTGTACAGCCTCTGTGCTATAATGTGGCTGT
CGGTGCTGTTTTGCTGGCTCAGAGGACTTCCTTGTCTCGGGCTGTTGTTG
TACTTTTGTGGAGTGGTGTTCAAGGGGTCGCACTTTGGACGTGGGAGGCC
ACACGTAGGCTAGTGCCCTCCAACGTGTGTTCAGGCTTTATCACCTGGAA
GGGCTGTCTAGTCGGGGCATGGTCTGCACTTCCCTTCACGATGCCCCTTG
TCAGAGGCACACAACTTTCCTCCAACTTTATTAGTTAAGTGTAAAAAAAA
AGAATGTGATATCTTTTTATATATATATTATATATATATATTATATATAT
ATTATATCGACATATATGAGAGAGAGAAAAGAAGATGCAGTTATGGCATA
GCAATTTGTCTTCTACAAATTCCACATGCCGCCGCCACCGCAGCAGCAGC
AGCAGCCTCAGCAGCAGCCTTCAGATATGTTTCCTTGGTGCTTTGCCTCG
GCAGGCCGTCTAGGAAGCGCTTGCGCCCCGTGCACTTTTTTGCTTGATGA
GTGAATGTGTCCTCTGATGCTGATGAATGTCCACTTTGTTGCAAGAGCAG
GCTGGGATGAGCCAGCAGCCAGACGCTTGCCTCTCTGCTTTGGGCAGCCA
CAACGAAGTTGGCCGAGGGCGTACTGCCCTCCTTTTTTCTGATCCCTTGT
GCTTCAGTGTAGTTTGCTGTTTTTCTCATAGACAAATAAAGTTGCC
>CL9.Contig1_All
GAAATAGCCCCTTTGAGACAAACCAAAAAGTGTTTATTTTTTCTGGTCAC
AAAAACATGAGTACAAAAATAGCATGAGAGATCACAGGTTTAAGAGAACC
ATTGCCTGAAAGAGGCAAGGCAGTGAAAAGGCCACTCTCATATACACACA
ACAGAGTGAAGTACAGGCAATATTCACATTTCCAGGCAGCCAAAACTGAT
GCTGCCACATCACACACCCAGAACATGTATACATTTAAAACGAGAAAAAG
TACTGGAGCAATAACTATTATCTCTCTCTACATTCCTGCACAAAGCTTAA
AAAAATAACTTCGTTCTAGGTGTATAGTTTGAATGGAGAGCGAACAACAA
AGGCACAATGGCATAATGACACAGAACACACACCCTGCAGTTTTAGGACA
AGTTTAACAAATACCATAAAAATCCTGCACAACAGCAACTGCTCACCAGC
ACGGTCACCTTTAGCACTGGGCCATTCAATCAGTCTTGCGCAAAGTTTCA
CGAGTAGCATCACAGAAAAATATGGAAATCTAACATCGACATCTTTTTTT
CTTGCGTGAGCTGATGCGATACTTGTAGTCACAACAAACTTTAAAAAAAA
CCACAAAAAAACAAAAAGAAAGCAGACTAATTTGCAACATCTATTTGTCT
CTTCAGGTTATAGGGCCCTGCAACACTTTTCCAAGTAGTCATGGATTGGC
TTCACTAAAGGGACTTATTGCCTCACGAACCGAACACCGCAAAAATTTTC
CTGGACGCCAAGTATCTTCCCGTAACGCCAACGGACCCACTCCCCAGCTA
CGAAGGGGCTACCAACGAGAGACTAGATGCCGACATCGAAGAATGGGAAG
TGCGAGCGGTTCTACAAAAAATTAACTGTAAATCGGCGTCCGGACCGGAC
CAAGTTACCAACAAGGCATTGAGGAACTTGAACGACACGGCAATTGAAGC
CCTCACCAAGTACTACAACCAGTGCTGGCGGACGGGCAAGCTACCACAAC
AATGGAAGAGTGCAAAAACGGTCCTGATCCCCAAACCGGGCAAACCACCC
GGCATAGACAACCTGAGACCCATCTCTCTAACGTCGTGCGTGGGCAAGGT
GCTGGAACACGTCCTGCTCAACAGATGGCAACATTATTTGGAAGACTCCA
ACATATATCCACATACAATGCTGGGGTTCCGGGCCAAACTGTGTACTCAG
GACGCCATGCTGTTACTCAAGAACGAAATCGTGGACAGACAGTTTCCCAC
GTTGGATAACAGAGCGGTGCTCGGGCTGGATCTCCAGGGAGCATTCGACA
ACGTACACCACTCGGCCGTCCTTCGGCAGGTGTCCCACCTCAACATGGGG
GAGAGGACGTTCGCTTACATCAAAGATTTCCTGACCAACCGCACCACGCG
GCTTGTGGCAGGAGAACTACAGCTACCGATCAAGCAGCTGGGGAGCACAG
GGACCCCGCAGGGCTCGGTGATCTCCCCTCTGTTGTTCAACCTCGTCATG
ATAGGCACTGCAAGAAGATTGGAACGTGTTAGAAACATCAAGTACACGAT
CTACGCGGACGACATCACGCTGTGGTCAACGGGAGGAAGCGACAGCCAGA
TCGAGGCAGCCCTCCAAGAAGCCGTCGTTGCCGTAGAAGAACACCTCTGA
CCCACCGGACTCAAATGTTCACCAACCAAGTCGGAACTGCTAGTTATCTC
ACCGCAAAGTGCGCGACGCCCGACAACGCAGCACATCAACGTGGTAACTC
AAGACGGAACGCTGGTACCGCACGTGCAGATGCTCAGAGTTTTGGGGCCG
CACCTCCAGGACCTGAACCGCAACAACGTGACGGTACAGAAACTCCACGC
AAAGCTCTCGCTGGCCACCCGCATACTCAAGAAGGTGGCCACGCGGTACC
AGGGCATGAGAGAAGACAGTCTACTACGACTCACCCAGTCGTTTGCAGTC
AGCCACATCTCTTACGTAGCGTCGTTCCACAATTGGAAAGCAGCGGAGAA
GATCAAGATTGACACGATGATCAGAAAGGCGTACAAGACGGCCCTGGGCC
TATACCCCCACACCAACACAGAACGCATGCTCGCGTTGGGCGTTCACAAC
ATGCTGGAAGAAATCGCAGAAGCCCAGCGAACGGCGCAGTATCACCGCCT
GTCCCAGACCAGGACGGGAAGAACGATACTACAACGCATCGGAATCAACG
CGCCAGCGACGACCCCGGAGGTAGCAAAGCAGCTACCCCGGGACGTTCTC
CAAAGACTGAGGGTACCACCCTTGCCGAAGCACATGCATCCGCAAGTACA
CCAAGAAAGAAGAATGGCGAGAGCCACGGCCCTCACAAAGGGTCACGCCA
ACGATCCGCGCGCGTACTACGTGGATGTGGCGAAGTATCCCCACCGGCCA
AACACGTACGCAGCAGCAGTCATCGCTGCAGACACCGGAGTACTCACAAC
GTCGGGAAGCATACGGTGCAAGTCGCCCACGCAAGCCGAGGAGTTTGCAA
TCGCACTGGCACTAGCGATCCCGGATTGCCGCACGGTCCTCAGCGACTCG
AAACCGGCAATAGTCAACTTTGCTACAAACAACGTCCATGGAACCACTGC
AAGAGTATGTTCAACGATAGCAAGACCGGAAACCAACGTTACCGTCAAGT
GGTTCCCTGCGCACGCCGGGGAGCTGGACGCAGGCCCGAACCGCAACGAG
GAGGCAGATACGGAGGCACATGCACTAACTAGCCGCGGGTCTCCGTCAAC
GCATTCCTCGGAACCGCAACGACCTGATGCCGTAGACAAAGAGTATTCCA
TCACAACCTACGGCGACGTTCTGCAGTGGTACAGAACGAGCAGACGCCTC
TACCCACCGCCTCACCGAGACCTACAACGCAGCGAAGCAGCCACACTACG
GCAGTTGCAAGTACAAGCCATATGGACCCCCGTCTGGGCAAAGCACGTCT
GCCCGGAGATATACACTACGGATATATGCCAACACTGCAAGAAGGCGCGA
GCCACCCAGAGACACCTCCTCTGGGACTGTGCGCCACCGCCGGGTAAACA
AGAAGAAGCAATGCCAACTGCCATCAGCAGTAAGATCATCAGCCAAGAGC
CACGCAACCAAAGAGACGTGGTCCAGCACGTGCTTAGCATCCTGGAACGC
CAGCGGCCGAAAGCGGCGCCCCCACGGGCTTGACGCGAGTAGGTTGCTGC
TCCGGGACGTTCGAGCACGCTAGTGTCTCGCTTTAATTCCCCTACCCCTT
CCCCCCTCTATGCCGGATCGTCAATAAAGTTGTTTCACTCACTCAGAATC
TATCCAGTATGAGCGGAGTTACAAAGATTTGTCGCATGCTGTAATTGCTT
TCTCTCTGCTCTCGCCCCGACGAAAGTGCTGGAAGCTAAGCAGGAGCAGG
GGGGGATGGCATAGGGGAAGAAGGTACGTCACGCGTGCCTCCTGACCTTG
AGCCCATTTGCTTTTTTTTTTCTTCTTCGAACGCATGGCGTATTTCAGTG
CGATCGCACGCGGCCGCGGTCGAGTGGCGACCTCTTGCGGCGGCCGCAGT
AACTACCGAGCGTGCCATGTTCAAATCAGCCAATGGCGTGGAACTTGAGT
CAATGACGCAGTGATTTTGAGTAAATAGCATCATTTGTCGAGAGAAGAGG
AAGCAATTTTTAGCTGACTTTTGAGAATTTTTAGGC
>CL9.Contig2_All
GAAATAGCCCCTTTGAGACAAACCAAAAAGTGTTTATTTTTTCTGGTCAC
AAAAACATGAGTACAAAAATAGCATGAGAGATCACAGGTTTAAGAGAACC
ATTGCCTGAAAGAGGCAAGGCAGTGAAAAGGCCACTCTCATATACACACA
ACAGAGTGAAGTACAGGCAATATTCACATTTCCAGGCAGCCAAAACTGAT
GCTGCCACATCACACACCCAGAACATGTATACATTTAAAACGAGAAAAAG
TACTGGAGCAATAACTATTATCTCTCTCTACATTCCTGCACAAAGCTTAA
AAAAATAACTTCGTTCTAGGTGTATAGTTTGAATGGAGAGCGAACAACAA
AGGCACAATGGCATAATGACACAGAACACACACCCTGCAGTTTTAGGACA
AGTTTAACAAATACCATAAAAATCCTGCACAACAGCAACTGCTCACCAGC
ACGGTCACCTTTAGCACTGGGCCATTCAATCAGTCTTGCGCAAAGTTTCA
CGAGTAGCATCACAGAAAAATATGGAAATCTAACATCGACATCTTTTTTT
CTTGCGTGAGCTGATGCGATACTTGTAGTCACAACAAACTTTCATTAAAA
ACAAAAAACAAAAAGAAAGACTAATTTGCAACATCTATTTGTCTCTTCAG
GTTATAGGGCCCTGCAACACTTTTCCAAGTAGTCATGGATTGGCTTCACT
AAAGGGACTTATTGCCTCACGAACCGAACACCGCAAAAATTTTCCTGGAC
GCCAAGTATCTTCCCGTAACGCCAACGGACCCACTCCCCAGCTACGAAGG
GGCTACCAACGAGAGACTAGATGCCGACATCGAAGAATGGGAAGTGCGAG
CGGTTCTACAAAAAATTAACTGTAAATCGGCGTCCGGACCGGACCAAGTT
ACCAACAAGGCATTGAGGAACTTGAACGACACGGCAATTGAAGCCCTCAC
CAAGTACTACAACCAGTGCTGGCGGACGGGCAAGCTACCACAACAATGGA
AGAGTGCAAAAACGGTCCTGATCCCCAAACCGGGCAAACCACCCGGCATA
GACAACCTGAGACCCATCTCTCTAACGTCGTGCGTGGGCAAGGTGCTGGA
ACACGTCCTGCTCAACAGATGGCAACATTATTTGGAAGACTCCAACATAT
ATCCACATACAATGCTGGGGTTCCGGGCCAAACTGTGTACTCAGGACGCC
ATGCTGTTACTCAAGAACGAAATCGTGGACAGACAGTTTCCCACGTTGGA
TAACAGAGCGGTGCTCGGGCTGGATCTCCAGGGAGCATTCGACAACGTAC
ACCACTCGGCCGTCCTTCGGCAGGTGTCCCACCTCAACATGGGGGAGAGG
ACGTTCGCTTACATCAAAGATTTCCTGACCAACCGCACCACGCGGCTTGT
GGCAGGAGAACTACAGCTACCGATCAAGCAGCTGGGGAGCACAGGGACCC
CGCAGGGCTCGGTGATCTCCCCTCTGTTGTTCAACCTCGTCATGATAGGC
ACTGCAAGAAGATTGGAACGTGTTAGAAACATCAAGTACACGATCTACGC
GGACGACATCACGCTGTGGTCAACGGGAGGAAGCGACAGCCAGATCGAGG
CAGCCCTCCAAGAAGCCGTCGTTGCCGTAGAAGAACACCTCTGACCCACC
GGACTCAAATGTTCACCAACCAAGTCGGAACTGCTAGTTATCTCACCGCA
AAGTGCGCGACGCCCGACAACGCAGCACATCAACGTGGTAACTCAAGACG
GAACGCCGGTACCGCACGTGCAGATGCTCAGAGTTTTGGGGCCGCACCTC
CAGGACCTGAACCGCAACAACGTGACGGTACAGAAACTCCACGCAAAGCT
CTCGCTGGCCACCCGCATACTCAAGAAGGTGGCCACGCGGTACCAGGGCA
TGAGAGAAGACAGTCTACTACGACTCACCCAGTCGTTTGCAGTCAGCCAC
ATCTCTTACGTAGCGTCGTTCCACAATTGGAAAGCAGCGGAGAAGATCAA
GATTGACACGATGATCAGAAAGGCGTACAAGACGGCCCTGGGCCTATACC
CCCACACCAACACAGAACGCATGCTCGCGTTGGGCGTTCACAACATGCTG
GAAGAAATCGCAGAAGCCCAGCGAACGGCGCAGTATCACCGCCTGTCCCA
GACCAGGACGGGAAGAACGATACTACAACGCATCGGAATCAACGCGCCAG
CGACGACCCCGGAGGTAGCAAAGCAGCTACCCCGGGACGTTCTCCAAAGA
CTGAGGGTACCACCCTTGCCGAAGCACATGCATCCGCAAGTACACCAAGA
AAGAAGAATGGCGGTATCCCCACCGGCCAAACACGTACGCAGCAGCAGTC
ATCGCTGCAGACACCGGAGTACTCACAACGTCGGGAAGCATACGGTGCAA
GTCGCCCACGCAAGCCGAGGAGTTTGCAATCGCACTGGCACTAGCGATCC
CGGATTGCCGCACGGTCCTCAGCGACTCGAAACCGGCAATAGTCAACTTT
GCTACAAACAACGTCCATGGAACCACTGCAAGAGTATGTTCAACGATAGC
AAGACCGGAAACCAACGTTACCGTCAAGTGGTTCCCTGCGCACGCCGGGG
AGCTGGACGCAGGCCCGAACCGCAACGAGGAGGCAGATACGGAGGCACAT
GCACTAACTAGCCGCGGGTCTCCGTCAACGCATTCCTCGGAACCGCAACG
ACCTGATGCCGTAGACAAAGAGTATTCCATCACAACCTACGGCGACGTTC
TGCAGTGGTACAGAACGAGCAGACGCCTCTACCCACCGCCTCACCGAGAC
CTACAACGCAGCGAAGCAGCCACACTACGGCAGTTGCAAGTACAAGCCAT
ATGGACCCCCGTCTGGGCAAAGCACGTCTGCCCGGAGATATACACTACGG
ATATATGCCAACACTGCAAGAAGGCGCGAGCCACCCAGAGACACCTCCTC
TGGGACTGTGCGCCACCGCCGGGTAAACAAGAAGAAGCAATGCCAACTGC
CATCAGCAGTAAGATCATCAGCCAAGAGCCACGCAACCAAAGAGACGTGG
TCCAGCACGTGCTTAGCATCCTGGAACGCCAGCGGCCGAAAGCGGCGCCC
CCACGGGCTTGACGCGAGTAGGTTGCTGCTCCGGGACGTTCGAGCACGCT
AGTGTCTCGCTTTAATTCCCCTACCCCTTCCCCCCTCTATGCCGGATCGT
CAATAAAGTTGTTTCACTCACTCAGAATCTATCCAGTATGAGCGGAGTTA
CAAAGATTTGTCGCATGCTGTAATTGCTTTCTCTCTGCTCTCGCCCC
>CL9.Contig3_All
ACGAAACGCAAGCCGCGCAAGTGTGTTGCTGTGCAGCTGACGCATCCAGC
AGTTGTTAGTCTGAAAGTAGTTTCTGTTGCAAGTGATTTCGTCAAACTAC
TCACATTTGATCATGGGAGGACTTATGAGCCTTTTCTCAGTCGGCTCACT
GGCATGTTGCTGTGGCTCAGCAGCGTGCAGCCTGTGCTGTTCGGCATGTC
CGAGCTGCCGCAACTCCACATCTACGCGCATCATGTACGCACTGATGCTG
CTGCTTACCACCATCGTGGCCTGCATCATGTTGAGCCCACGCATTGAAGA
ATTACTGGAAAAGGTCCCCCGACTCTGTGAGAGCACCGATGTCTGCAAGA
GTGCTGTTGGGTACTTAGCGGTGTACAGGCTGCTGTTTGCGTTGACACTG
TTCTTCATCGCCTTCTCGATGATGATGATTGGTGTGAAGACGTCCAAAGA
TCCAAGAAGCGGCATACAAAATGGATTCTGGGCCTTAAAATATTTGGTGT
TAATCGGTGCCATGGTAGGTGCATTCTTCATACCAAACGGAGCATCATTT
GGCCAAGTTTGGATGTACTTTGGCATGATCGGAGGGTTCCTGTTCATCCT
GATTCAGCTGATCCTGATCATTGACTTCGCCCACAGCTGGGCAAACAGCT
GGGTCGAGAAGTTTGAAGAGAGTCAGTCCAAGGGCTGGTACTGCGCTCTG
CTGACATTCACCCTCCTTCACTATGCCCTGGCCATTGCAGCGGTCGTCTT
GTTCTACATCTTCTACACCCAGGGTGAAGGCTGTACACTGCAGAAGTTCT
TCATTAGCATCAATCTGATCATCTGCGTCATCCTCTCAGTGGTGTCAGTC
CTGCCTAAAGTTCAGGAAGCCCAGCCCTCGTCCGGTTTGCTCCAGTCATC
AGCCGTCACTCTTTACATAATGTATCTCACCTGGTCCGCCATGAACAACT
CTACAAGCAAACAGTGCAAGCCATCACTAGGCCTAACCCAGGAGGGGAGC
AAGTTTGACACGCAGAGCATTGTCGGCCTCGTGGTCTGGTTCGTGTGCGT
TCTCTACTCGAGCATCCGCACTTCGTCCAACTCCCAAGTCGGCAAGCTCA
CCATGTCCGAGAAGATCCTTGTGAAGGAGACTGGGACCAAGTCCACCGCA
CTTGTGGGGAGTGAAGATGCCAGTGCCGGAGGTGATGCAGAGGCCAAGGT
TTGGGACAATGAAGATGATGGGGTGGCCTACAGCTGGTCATTCTTCCACT
TCATGTTTGCACTGGCTTCACTGTACGTTATGATGACCCTGACCAACTGG
TTCCAGCCAAGTGATGACCCCAAGAACTTGATTGAGAACAATGCCTCCAT
GTGGGTCAAGATGACATCAACCTGGATGTGCTCAGCACTCTACCTGTGGA
CCCTAGTCGCACCACTGGCCATGCCAGACAGGGACTTCAGCTAAATACAA
CCTCCCATCTGGCTGTATTACCTTTTTTTAATTATTGTTGCAAAGGTTCA
TGCAGCTAGGTAGAAGTCATACCTTGTGTTGTATAAAATAGTTGTTCTTG
TTGTTTTCCTTTGAAGTGGAGGAAGCTTCTTTATATTTATGTAAAAGCCT
GTAGAAACATTTTGTGAGTGAACATATGTGTGATTGTTGTGTCCAAGGTG
CTACTTAATTTTGTGTGTTGGCACCTTTACCCGCACATTTTTCCTGTACA
TAAAACGGTGTCACATTAATTGTCAAATATAAACAAGGAACAAACAATCC
TAGAGCTTTGTTTTTTCTTACCTTTGTCCCCTAAGTTCCTGTGACTGCGT
AAAATGTCAATGCTATTTGCCCCTCGGGAAAGGGTATCTATAGTTTTTAT
GGCCTTCATTTCATTTCTGACAGTTTTAGTTGCAAACAGTGTGTAGTTTT
TCTCGTTAACGTAGAGACGAGTGGATATTTTGTGTTGAAGCTTCTGTAAA
TTCAAGGAAGCACTCTTTGAGACGATATGTACACAACATCTTTAATCTCA
GTGCTCCTGTCGTCCACCGAATTAGACACAAATGTTCATACTTTCAGTCT
GTCAATAAAGTCTGCTGAAATGTGTTGCTGTGGCCTGTGGTGGTTAAGCA
TGTAAACACTTGGCAGTACTTAGCCTCTTGCGATGCATTTATCCTTTCTA
GCTGTGGCATAGTCTTGTATGCAGACAGTACAGTAGAGGAACGAAATGTT
TTTAGCACCAGTTTGCACCCACCAGTTTGAGCACCAATTCAGGACTGTTA
AATGGTCAGAGAATGGGCAGTCCAAGTTTATACAGCACCAACGTCGTCCT
GGGTGTTTGGGAATGTTAGCTCTTCTGTTCTTGTTCTAAAGTACCATTTC
CTCTAGGGAGTTGATGCTAGATGCTCTTACGTATTCAATGCTGCTGTAAG
ACAACTTTATCTGGCCCACGCATAAGACAAATAGGTTTGACATAGTTGCG
TCCCTCGATATGCAATTTTATTGGCGTCTATTAAAAAAATTTATTTAATG
GGGAAAAGGTTTGCAAATGACGTGGAAAGAACGAACAGACTTTATGCTGT
GCATTTGTCTACTGCAATTAAAGGCTTGCGTTTCCAAGTGCCAAGTGTTG
CAGCATGTACATGAATTGCTGTAGAAAATTTTTAATATTTCACATCTATG
CCATATGGGACATCACGTATGCGGAACGAGAGTTTGATTGAATACTTATT
ATTAGAGAGTGCATTTCAGCGGTGAAGCGATTGCGAATGATGTTAAAGGG
ACAACAACGGACACCTAGGCTGCTGCTTTTTTTTCTTTTTTGGCGCCAAG
GATTGCAACATATATCTAAATGTCACTGTAGAAAAATTTAATTTTAAACT
GTCATGTTTATGTTGTTGCTTGCTGGCAACTAATGAGTGAGCATTATAGT
AAATGCAAGCTGGAACGAAAATGAAGCCAAAAGCAAGGATAGCCCCCTAG
CCACAAGAAATCGCATTTGTTTACAGACCATCGTGAGACTCGTGCCTTCA
GAACTCCTTAGTGCTTATGTAATAACATGGTCTGTCCTAGTGAATTGTTT
TTCAGGCATGCATACTGTGCAACTTCTAACTAGATGCTTTCTTGCAATGC
GTTGAGTTAGTGGGATGCTGTAGCTCACAGGACTCTCGGATTACAGAACT
GGAGAGTCAAGAACTGACCTATTTACAGAATCTCGGACTTTCGTTCAGCG
AATGCCAATGTTCCACAGACTGAAGCAAAAACAGCATCACCTGTTAACAT
GAACTTGTCAATTGTTGGTTCCTTTTAAAGGGGCCCTGCAACACTTTTTC
AGCATGGTCAGAAAACGGTGCTGTTCGGTAGTCGATACTCCCGAGTACAT
GTGAGCCAAACATTATAGCGCAGCACGTGGCCTGGGATTTACAATAAATT
CTCAACATCAGCTAAAAATCACTTCCTCTTCTCTCGACAAATGATGCTAT
CGACTCAAAATCACTGCGTCACTGACTCAAGTTCCACACTGTTGGCTGAT
TTGAACATGGCGCGCTTGGTAGCTACTGCAGCCGCCGCGGGAGGCCGTCA
CTTGCCTCCATGCGTGCAATCACACTGAAAGTATGCCGCGCGTTCGAAGG
AAAAAAAAAGTGCTCAAGGTCACAAGGCATGCGTGACGTACCTTCTCCCC
GTGCCACCCCTCCCTGCTTAGCTTCCAGCGCTTTCATGGGGACGAGAGAA
GAGAGAAAGCAATTACAGCGTGCGACAAATCTTTGTAACTCCGCTTGTAC
CGTACAGATTCTAAAACTTTTTGCGGCGGTCGATTCGTGAGGCATTAAGA
TCCTCCGGTGAAGCCATTCCATGGCTGCTTGGAAAAGTGTTGCAGGGCCC
CTTTAAGGGCCTACATACTTGAGAACAAAAGGGCACTAATTCAATGAAGA
CAACAGAAGAACAAAGACACAGTGCACTAATTCAATGAAGACTACAGAAG
AAGAACACAGACACAGTGCGCTAATTCAATAAAGCTGTCGTCTTCATTGA
ATAGGTGCACTTTTGTTCAAGAATGCAGTACCAGCTCGCCCAGCAAACCA
CACTTTATAAGGGGGTATGGTAGGGTGAATCGGTCATCTTG
>CL9.Contig4_All
TGTGCATATATCCAGTTTATTGAACATGGTACAACTGCTCCACATTAGAG
GCATAAATATTTGTACAACTGCTCCACGTTAGAGGCATAAATATTTGTGC
TTGGAAATGTGGGTCTGGTAACTGCTCCAAAGAGCTCATTTCGTGCTCCA
AGGCAGGGTTTTATTTGCTCCAGAAGCTGCGCCAAAATGGCTTCGATCAA
TTGCATCACTCTCACTGCCCTGAAATTTTCTGATGACCACCCACCCCTAT
TGCACCAAAGAAAATCTTTGGTGCAAAGAAAGTCATTTTCGGCAAATCGA
TGAACTCGACTAATCCAGTGTTTTTGCGTCGGAAAATTGGCCATGGCGTA
AAAGAAAACATAAAGGTGTATTATGACGCCGACACAGTAGAATGACGTGA
ACAATTTTGCCTCAAAGACAAGACCACTTGCATAACAAACGAACGTCACG
CCATTTTTGTACTTTCAAAACAAGGTTTCTTATGTACTATGAGATTTCAT
TTTGAGACTGCTGTTGGCGAGATGAGTCGTGCACAAGAGAAACACAGAGA
TCTTTGAGTATGTGTGTCTGCATTCACTCAATATAGCAAGTAATGATAAA
ATATAATTTCATTATAGCAATATTCACTATACCAGACCCACCGTAGTCAC
AGCTTTGCTGGCTTCAATCTTCACAGTAACGAAGGGCTCTGAATTTTTTT
CTTATAGTGCATGACAGCTGTGATGGACACCGGTGGCAGCACACAACTAA
GCCACTAAAATTGGCTGCTGTGAGCTCATAACAGCTTACGCTGTGAAAAT
TAAGCGCACGAATATTGGTGAAGTCTTTCTCGTTGCTCTATAGGAAAAGA
AAATCAGTCAATTATAAAAATTCACAACCTGGGGCTGTATTTGACGGGTG
CTCCACGTCACCTTCTGCAACAAGTCTATATGTACATTAGCATTGAAGGT
AAATCACAAAAAAGGCGTATGCATTTTTATGTAAGTGTTTAACATAAACG
GTAAACTTTATTGCTGCAGAATAAACATCTTTGCATAACACTTATGATTA
ACGCCTTTGAATTCACACATTCACAATGTGTGGAATACTTGTCTTGTGTA
ACGAAAGGTTTCCTTTCATGAGGACAAGCTTTCAGAATAAATTTGGCAAG
CTTAGCGTACTCCTCGCATAAGGTTAGGAAGTGGATATTTCACTCAGATG
TTTATGATAGTATCAACTAGCAACTACACAGGTCTATTTAAATATTGTGT
TACAAAGTGCACAGACCAATCTTGGGATGTTTATGATAGTATCAACTAGC
AACTACACAGGTCTATTTAAATATTGTGTTACAAAGTGCACAGACCAATC
TTGGGATAACATAACAATCTCGTATGCTTGTTTGTTTCCTATGCATATAC
TTCAGCACGCTGCACAGACAAGGAGTGTACATGCCATAGTTGTGTTCCGT
GGTACAAGGGAATTCTGCCACGCCAACTGGACTGCTTCAGGAGGTGGAAT
GCACAACAAATTACAATGTGATTATTGCTCAGCAAAGCTTCATTAATTTA
AAGGGGCCTTGCAACACTTTTCCAAGTATCCATGGAATTGCTTCATTAAA
GGAGCTTATTTCCTCACGAATTGACCACCGCAAAAATATTTAGAATCTGT
CCAGTACGACCGAAGTTAAAGGTTTATCGCACACTAACTGCTTTCTCTCT
TCTCTCGTCCCCATGAAAGTGTTGGAAGCTAAGCAGGGAGGGATGGCACG
GGGCAAGGTATGTCATGCACGCCTCGTGACCTTGAGCACTTTTTCTTTCT
TTCTTTCTTTTTCTTCGAACTCACGGTGTACTTTCGGTGTGATTGTGTGT
GCAGGCAAGTGACGGCCTCCCGCGGCAGCCGCAGTAACTACCAAGCGCGC
CATGTTCAAATCGGCCAATGGCGTGGAACTTGAGTCAATGACGCAGTGAT
TTTGAGTAAATAGCATCATTTGTCGAGAGAAGAGGAAGCGATTTTTAGCT
GACTTTGCGAATTTATTGTAAATCCCAGGCCGCGTGATGCGCTAAAATGT
TTGGCTCGTGTGTTCTCGGGAGCCTCGACTACCGATCAGCAGCATTTTCT
GACCATGCTGAAAAAGTGTTGCAGGGCCCCTTTAAGAGTTCCAAGAGAAG
GCAAGTGTGCGAGGGGGTGGCAGAAAGTTAGGTGGGCAGATGAGATTGAG
AAGTTTGCGGGTATAACGTGGCCGCAGCAAGCACAGGACCGGTTTGGTTG
GTGAAACCGGGGAGAGACCTTAGCCCTGCATAGTCGGGCTGATGATGATG
ATGGCTGCGTCTTCCAAGTCTACAGCTGAGCACCGTAACTACTGAGCTCC
CATGGAGACAGCAAGCAATAAGCTAAGCTGCTCAACACCTTCAATTAAAG
AATTAAAGGGCAAATTCTGGTTGTAGAAAAGGTTGTTATAATTGCTTGCT
CAAATTTTTAACTGCACTTCAATCCTGCAAACATTTCAAATGAATAAAAA
CAAATAGCCATCAAACAAAATGACTTTATGGTGCACTATGCTTAACAGGT
GCTCACTCGCTTAAAAGGTTTATTCTAGAAGCATAATGCAGTGAAGGTGT
TTCAGTTAAAAACAATTACATGAACATGTATGCTAACTATTTGAATGGCA
GACTAGAATGGCATGTAAGATGCCTGCACTTTAATTATACATTGCGAAGA
AGCAAGTGAAGGAAATAACACCAGGTGGCCGAGTGATGGCAAGAGCTCAT
AATTTTTCAGTCCACACTGCACTAAATGTGCTGGATAGCTGCCCTTGCAG
TGGTAACCAAGGAAACAGATCTGGACGCTCATCCCGCACGACACAGTCTT
CAGCAGAGGCCTCGTTCCTTCCTTCTGTTCCCTGATGCCATCCTCTGATG
GCTGGAACTCCACTGCAGGGCACCTTGCCGTGCTGGTCCTTGCATTTCTG
ACTGCTGTGGTAGGTGGCACACCATAGGGCACAAAACCACTACCCTCGAA
AGCTGGTTTACTTGCAAGGTGTCCATCAGAAGCTGCAGGCTGTGTCAATC
GGCTCCCCTGACAGCTAGCTGGGTCCACGTTCCTTAAGGCGCTGCAGCCG
CTCGGACATCAATTTGCGTGCGTAGTCATACAGCTGCACATCCAAGTGGT
TAAGCCTGCGCACAGCCTCAAGGTCGTCAGGTGGCACACGCCCCTGGGCA
GCAGTACTGCGTGTTTCATTGAGCTGCTCAAAGGGGCGCACAAAGTGAAG
GCCGAAGGTAGCCTCGAAGAGCTGTTGGGAAAGGTGCTGCTCCTCCGTCA
AGCCAAAGAAGGCTGTGTGGCGCAAGTTCTTTCGTGCACTGGCCAGCAGC
AGCAGGTCACGCTCGTGCTCACTCATGCCCGAACGATTGTAGCAGCCAAC
CAAGGTCAGGTCGGCCAGCATGCGTGTCTGACGGTTCACTGCCAGGTTCG
ATGGGCATGCCAGGAACTCCTGGAAGGTGACATCTCTCCAGTCTGTACCA
TTGAAGCAGAGGGGCAGCTCGTCGGCAGTAGGGGCCCGACCTCCGCATAA
GTGGCGGGAGCCCCGCCAAGTGGCACCACGTTGTACATGCCGGAACTCGC
TCAAGAAACGGGCTACAGGTTCCCGCAAGAGGGTCACATAAAAGTACCGG
CGCTTGGCGGGTGCCTTCTCGGCGCGATCCATGGCGTGGTCGACGCAGGC
GGTCAGCTCGGTCCAGTCGGCGTGCAGGCCACACTTCCAGCCGGTCGAGT
AGCGGCTGAAGAGCCACGATCGCTGGCCTCCCGCTGACGGGGGCCGGGCA
CATCGGCAGCGCTTGCGGCCGCGCAGGCACTGGCAGGGCCGCTCCAGGGC
CAGGTCACGCACCAGGTGCCGGCCGAACACGGTGCCGCCCGTCTTCTGGA
TGTGCAGGAACACCATGACGTCCGAACCGCGCATGTCGAACTCGAAATCG
TCGCGCAGCATGTCTTCGAAGGACAGTTTGCTGGGCCGACCCTCGCGCGT
CATGAAACGCGGGGGGCCCAACCCCGCGCGGCCGAAACTCGTCGCACGGT
GGCTGGGCAGCCGCGGGAAGAGGTAAGCTGCCACCACAAGCACGAACACG
ACGAGTGCGCAAAGCAAGGCGCGGACCATGCTCGCGCACTCATCGCGGCA
CGCACGCACGTAGTACGCTCAGCAGAGTGGCTGCAGAGCTACAGGTTGAA
CATGGGCGTAGAAGGCACGCCTTTCCTAGCAGAGCACAAGAGCATCTTGA
AGGCCCGGATTGGCCTGGAAAATACCGAAGCCTGCCGAGGCGACCGAAGA
GATGCTGAGAAGCACGGAGGAAGGAAAGAATTCAGGAGAGAGGCCCAGTG
GCCCAGCCACGGCCGCTCTATGAAAAGGCACCGCACGGGGTGCGGCC
>CL9.Contig5_All
CAGAGCCAACATTATCTTTAGAGACCGGATTCGTCGCAACATAAGGTGAT
TATCTCGAACAATTGCGCATACCAGTCGTTATACTAAAAAATTTGATGTC
GCCTTTAAATTCGTGAGTACTGTACATGCTGACATTTACTTATTAATTGG
GCCAGGAAATAGGTGCGTCAAAAACTGCACGTTACTGTGAATGCATTACT
GAAGAAAACTACAAAAAATTGTGCCAAGAAACAAATCTATTCCTACATTT
TGTTAAATTGCTGGTAATTGGCTACATAGCTTGTATACTGGCCTTTTTGT
GAAAACTGCTTCTGTGAAATGTGCTGGTTGTCTATTGGTACTGATCAACA
TGATGGTTTGATCATCATGGGAACGATGGTCAGGCAAGCATGATGGATTT
TTTAACAGCTCACTTTTGACATTTTACCTTCTTGAGGCTAATATGCCATC
ACAAATTTAAGTTCATCACAGAGTGGTAACAGTTAGAAGGTGTTCTCATA
TCTCACAGAAACAAGTTCTTGCTTTTAAAATACCGCTGTAATTAGCACAA
CACAAATTCCTCAACAAAGTTTAAAGGGGCCCTGGAACGATTGAATGGCT
CCATTAAGGGAGTTTATTGCCTCACAAATCGACCGCTGCAAACATTTTTA
GAATCAGTCTAGTATGAGTGGAGTTACAGGGTTTTGTCGCACGCTGTAAT
TGCTTTCTCTCGTCCCGAAAGAAGTTACGTCATGCGTGAGGCATGACCTT
GAGCACTTTTTCTTTCTTTCTTTCTTTTTCTTCGAACACGCAGCGTACTT
TTAGTGTGATTGCACACGGGCATGTGGCAGCTTCCCACGGCGGCCGCAGT
AACTACCAAGCACGCCATGTTCAAATCAGCCAATGGCGTGGAACTTGAGT
CAATGACGCAGTGATTTTGAGTAAATAGCATCATTTGTCGAGAGAAGAGG
AAGCGATTTTTAGCTGACTTTGAGAATTTATTGTAAACCCCAGGCAGCGT
GCTGCGCTATGTTTGGCTCGCGTGTTCTTGGGAGCCTCGACTATTGATCA
GCAGTATTTTCTCACCATGCCGAAAAAGTGTTGCAGGGCCCCTTTAAAGT
AGCCAGTGAAAGAGGTTTTAGGAGTATTCAACCTCAATCACTACCCAAAA
TTTTTTTACACCCACTGTATGTATATATAACATACATTAGGTAAGAATAC
ATACATGCATGCACACTCATACATGGAGGTGTAGAACCATCCACTTCCCC
GAAATATGATCCTGGCAACACTAATTAAACACAGTTATTTTGGCAACTTA
TACAGATTAAAAGAAATTTTGGTTTCTGGTTCGTTATAAATGGTGGTGCG
GCTTATATGCAGTAAGATATGATACGTCTTAAATTTGAGCATAGGTTGCA
CATATACACCATTCTAAAACTTTAAAAAGTTTATAATATGCAAAATTCAC
CATGACGTGTGGCTTCACAGCAGTGTGAATGCCACCTGAAAGGGTGGTTT
CACATGAAAAAATACATTAATTTTGAACACTCCAAAAGCTTGCAATACCA
AAACTTGAGCCAAAGCAAATATTGAATTCACAATATTTGAAAACATCGAA
CATTTGGCACAAGCCGAATGTTCGAATTTTCAATCCGTGGAGTTTAAATA
TTAGTCTTAAAACTGACTGAAGTTTAATTTTCCTTAAGGCATGTTCAATA
CATAAGGTATTTAATATGTCATCTTCTGTCCTCCATATTCAGTTTGTATT
TTTGTCTAGCATAATCTGTAGAACTTTAGACAACAGCCACAATTTACTCG
ACTTTTTGTATAAACCTTGTTTTGGCCAGTTAGTTGCGAAAGCTTGAAAT
AGTAAAGCTGGTCTGCTCATAATATACCATGCTTAAAATTATAAGGAGCT
CTTATATCCTGCACCTAAAAGTAATATTTAAAAATAACGCAGTTTCTCAT
TATGTAGAATAAGTTCATTGCAGTTTATGTAGCGGTGCTACCACTAATAA
GCCTTATGTTAGTTTTGAATAAAAAGGGAACGTGGAGGCTATATTGATGG
GCATTCTACTCATATTCAATTTATGGAACCAGTATGTGGTTGTTTTAAAA
CTCTAAATGGATATACAACCACTGCTGAGACTTTGAAAATTCATTTCAAA
TGAAATCGAACGGTGTCCTTGCAGGCATTTATATACATTGTGCAACAGAC
TGAAAACCAGCATCAGTACATAAATCTTGAATGTTGTCAATACTTTTATT
TAAAAATCCATAGCTGAAGATAACTGCACGTAATGGTACAAAACCCTCAC
TGTTCAAAGCTTTTACGTATTATGCGTTACAAATATCAATGTGATAGCAG
GCCTTCAAATGAGTACCTGTTATGTTAGGTGTGCAGAAACAAAATAACAC
AATAAATAAGGGTAAATCTGTAGGTGAACAATGTTACGTAACAACACACT
TGTGTACAGTCACAAGCAAAAGTCCGAAGGCTGCAGATGCCATGATAAAC
AATTAACAAATGTATATATGATGCAAACTAGGCATGCAGGCATGCAGCTG
TCCAACTAATATAATGCACCGAGAAAATTTTATGTTGCATGGCTACCGCA
AGGAGAAATTAATTTTTTTTTCCTGATGCTGGGGAAGAGTCTATACAGAC
TTTTGCTCCAAACTGTACATTCACAAAAAAATGCACAATAAGCACTACCT
ACATTAGCAGATAGTATAACAAAAAATAAAGAAATTAACACGACGACATA
AATCCATTCACAAAAAGGTCACATAAACCATAATCTACAACAGTAGATAG
CATAACAAAGAAGACAAAACAACAAGGAAAAAGAAACAGCAGAAATGAAA
AAGAAAAAGATCCTTGAACATGTGCCACTTCTCAAGGACCATGACTTGTT
GCACGTGGGTAACTATGCAGTTAAAGCAGGGTGGCAAGAAAAAAAGAGAA
GTACCAAGCGCTCAATCATGCAAATGGTACAACAATGTGGGAAAAAAAGA
GGAGGGTAGGGCAAACAAGAGAGGGCATCTCCCAGCACCAGCCTGCTTTT
GCACCAGCTATACACAATAACAGCGTTTGCTGCCACCACCACTCAATGCG
GCCGCATCAACCAAAGAAGGATCTTCAATGTAAGACGAGTTCATTTCATT
CCGCATTTAGTACAGAGCAAGTTCACCACGGGAGGCACTGCAGCAAAAAA
TGCTCGCATGCTTTGACAAACACATTATAGAATCAGTTATCGACATTTGC
TCCATGACAGCAGAACAAATACTGTGGTGTAGCCATGAAAGCAATTCTCC
CTCACAGGTTCCAACCGCTGCATATCAGTTGGCACACAATCAAGTCCAAT
TTCACCGTTTCCAAAAACACCCATGAGTGGCACACCGGGAAAGACACGTG
AAAATACCTCTGACTCAACATTTGTTTTTCCATGCAGCCTCGCACCACGT
GCCACACAGGCAAACATGTAACCAAATGTGGAGGACTTGTCCCAACTGTC
AAAGCCAGAGTCAAGCCGGAACTTCGTCAACTCCCGCTCGACTCTCTCTG
CCCCTTTCACAGTTGGGGCAACTATTTTTGATGCAGCACGTACCAAATCA
CCAGAAAAGCATAAGCCGGCACACAGGACTGCATGATCAGCACCTTTCAA
TCCATTATTTACAGCCATCTGCTCAAGGACAGCTCCTCCGAGAGCAAAGC
GCCGCATGCCACAGCTGGCCACAACATCCGTGACCATGTCATACATCAAC
TGATAGTTTTCACCAAATGCCACATCGCTGACAGTGAACCACAACACACA
CTTGACATCCACTGCGTCTTCACCCACAGGAAGCCCCACAAGGCTTTTGA
ACGTATCAGTGGCAAACCAGTCAACGGGTCTGTTCTGACGGCTGACATGA
TCCCTGCGCACCATAAAAGGTCGCACACGTACGCCCTCAGGCAGCCTGGC
TGGTAGCAGGACTCCTGAGACCCCTTCTCCACGTTCCAGCTCAATGGGGC
ACTCTGAGGCATTCATGCCAATGACTCCTCCAGCAGCTCCAAACAGCAGG
AAACACGGGGGAGGAAGGAGACTTGCCACATGTTCAGTCACTGCATCAAT
GGTGCCATGGCTGCGCTGCTGAGACGCTGGCAAAGAGACGCGAGCCGACG
CTGATGTGGAGGCATGCACGCCATCTTCGCTGCAGTGTTGAACTTGACAT
GGTCTGCGCCGGAGAGTCTTTTGTGGGGGAGACAGGTAACGGTGCAATAA
CCGGGTGCCAAAGACCAATGCGTGTCCTGGCTCAGACCATGCATCCTTTA
TGCTCTGGACGAAGCTCTTCGCTTCATTCCCAGGAAAGTCTCTGCTGTGT
TCCCCTCGAGAATCTACTCTGCGCTTACGCTTCAGAGGCTCAAAGCTGTA
CACTACGCCGCTGCGTTTGCTCTTCAGACGTTTCGCAGTGGCGTTCCAGA
GAGAGCAGACCTGGGCGCAGACACCCAGCTCGCGACAGCTCATAAAACTG
AGTATAAGCTCGGAGATCTCGGCAGAGGTGCGCAGCAAGTTCCCGAAAGT
TGGATTATCGTAAAATTTCACCGCTTCCGTCCCACTGTTCACTGAAGATC
CAGCCTCACGCTCCATTCTCGCGCCGCTCGACTGGCGTCCTCCAGTCTTT
GCCGCGGTTTGTGGTGCGGATGCTCCGACACACCGATGCATCAAGCGAAA
GTAGGGTCACCAAACGAGCGAGTGTTTATTTTAAAAGACAACAGTCTCAT
CGCTAAAAAGGTGTTTACAATGAAAAATCCCGTATATTTACTTCATAGAC
ATTACGGAAAGGGGACGGAAACGGCGCGACACGGATAGCACGGATACGGA
>CL9.Contig6_All
CCGAGTTCGACAGTCCTCGCGCCCTCGTTTTGTCCATCGGCCGCTGAATG
CAATATAACGCTATTTAACGTGATCTGATTGTTCTCTGTGTTACGCGTGA
AGAAGAAATGACATCACGTGGCACGGCTAGCGTTCTGTCGTGTCGAAGCA
ACACGGAAGCATTGGAACGAAAGCAACTCTTGATGCGACGTCGTGAAGCA
GCGCCGCGCGCAATCCGCTGCCGTCGTCAGTTCAGATGCTGATAAGATGG
GCAGGACTACGACGCCCAAGCGGTTTCTTGTTTTGTAAAGTGATGGTGGG
ACCCTCGCACGCAAGCGGCATCACTCGCACTGCGGTAGCCGCATCCTTGG
CTGCGCTGTTGCTGTGCTTGTTCGATGTTGCTTCCGCATCACCCGGGGAT
CAGAGTGCCGAGTACAAGTCGTGTCTACGGCGATGCCGCGGCATCAACTG
TACGCAGGAGAAGCAAACCACCTTTCGCTCGGGTCAAGCGTGGTATCTGG
CTCTCCTGCTTTGGGACTGTGCTGATGAGTGCCGTCACGAATGCATGTGG
CATGCTGTGGACGTGCTCCAGGCTAACGGCAAGCCCGTGCCCCAGTTTCA
CGGAAAATGGCCATTTTGGAGGTTCTATGGAATCCAGGAGCCGGCATCGG
TTGTCTTTTCAATACTGAATGGCGTCTGCCACTTATGGATGTGGCGCAAG
TTCAGGAGACTAGTTCCACCTTCCGCTCCATTTTATGCCATCTGGAAAGG
GCAGGCAGTGTTATCGATTAATGCCTGGTTCTGGTCTGCGGTCTTTCATG
CTAGAGACACTCCACTTACTGAGAAGCTTGATTACTACTGTGCCTTTTCT
GTGGTGCTCTACTCACTCTACAGTTTATGTATGAGAGTTCTTGGAACTAA
AAGCACATGGCTGTCCATTTCGGTGACCATGCCTTTTGCGGCCTTCTTTG
TCTACCATATCCAGTACTTGAACTTTGTGCATTTTGACTATGGGTACAAC
ATGAAAGCCAATGTGATTACAGGTCTGCTCAACTCAATTGGTTGGCTGGG
TTGGTGCTGTCATCATAGGCAGCGTGGATACGTGTGGAAGGGCATCATAG
TGGTGTTCATGCTGGATGCTCTGCTCTTGCTGGAGCTAGGCGACTTCCCT
CCATGGCGCTTCCTGGTTGATGCCCATGCCCTTTGGCATCTGGGTACTGC
TCCACTGCCTCTTTTGTGGTACAGGTTTTTGATTGATGACAGCCTATATG
AACTACACAAGAAGAAAAATGCTGGAAAGGTTGCAAATGGGCTGCATGAC
TTGTTCTTTCTGGGCAATGAGAGCACAAGGGCACCAAAAGATGTTCAAGA
TTATGGTGGAGAGTTTGCTGCAGGCCAGTGCACATCTTGCCTGAGCCATG
ACGAGTTTCTTATCAAGGCCAAGGTTCAAGTTACACAGAATGGCAATAGC
ATTGGAGGAGACTGCCCAAAGTGTGTGTGACAAGTTTGGTGAATGGCAGC
TTGCCACTCTTTTAACAACACTGCCTTGTCCTTTTTCTTTGCTTCTGCGG
TGTTAGTGCAAAAGGAGCAACTGAAACGGAAGCTAGTTAATTGTTGCAAA
GTCAGATGCATGTTGTACTGGGACTGTTGGAGAAAATTTCTGATAATGTT
TTTCTTGTCAATGTTGAAAAACGGCAGCAAGCAAAAGTTGTTTGGTTGTG
CACCAGGCAAATTATGTTAACTACTTTAGTGCTGCAGCAGTGAAGCACAA
ATTATGGTATACTGGTAACACACTACGTGAAATCTTATGCTGACAAATTA
AGAGAAGGCATGTGTAATTTTGTTCTAGCAAAACAGCAGACATGCTGCAT
TAAAATGCACATTTTAATCTTTCCACAGTGTTTATACATATGAAGTACTC
TACTCATAAATTGAAGTGCAAACAGCAGTGAATGTTTTTGTCTGTAATTG
CATGGAAGTGCACCATGAAATTACTTTATGGTTGGTTAATAAGCACAGAG
TGCTTCAAGTTTTAGAGTCTGAATTAAATCACTGTTACAAATGCAGTTCA
AGCGGGAGGCCAATTGAAGAATTGCATGGGAGTGTTTTTGTAATCGTTTG
CATGTGAATTTATGAGCACTGTACAGATTTAGCAATATCATTATTTGCTT
CCTGGTATTACTTGTAGCAATTAACTTTCTAATTGCAAACAAGTAACAAG
ACTCCAGATATTTTAAGAATAAACTGTATAAAATAGGGCTGGATACTTCA
AGTAATTGTTTTTTTCAGCCTTGGTGGAAATGTCTACTTGCATATGTATT
GGTTTTTAAAGATTGCAAGGAAAAGGATTTGTAGCCTTTTTATACTTAAG
TAATTTGCCCATATGGTTTTGCTTCTCAGCTTGAACATTCCTGGTTTGGA
TGCAGTTATTTTTCAGTTTTAAGCTTGTAATTGCTGCTACTGTCTAGCAA
AAAAGTTTTGTGCTAGGAGACACAGACAAGAAACAAAAAGAAAGGAGTAC
AGGACACACGAAGTAATTCGCGTGCCCTTGCATGCTGCTTCTTTGTCCAG
GTTGTCTAGCAAAAAGCGTTATTGCAACTCATAACTAACTTGCCCCAATT
GCCACTTTGACTGCTGCTGTTTAATGCTAACTATATCAGCTCTTGCCAGG
TTCTGAGGCAATGCATTGATTAGTTAGCAGCCAATCATTGCAGAAAAGCA
GAACCTTCACTTTGTTTCTCACATTATTGACACAATGGTAGACAGGAAAT
ATCTGCTTTGCTGAATGCTGTAGATGCCATGTGTGAAACCGAGACAATCT
AGTAGTTTTCACACCTGAAGAACGAATCTTACTGAAAATAAGTTGCAGAC
ACTTCCATGAAACCATAGTAATACAATGTACAGTTAAACGGTGAACAAGA
ACCAAATATGTAGCAGTGCCAACACTTTTTTATACCAATTTATGCAAGAA
GCACCTGGAGCTTAGCTGTTATGACTAAATAAAATTTTAAGCTATAGCAA
TTTATTTGGAGATATGTGTAATTAAGAGGTGACCACAGTTTTATAAAAAG
AACAAACAGCAGAACGAGGTGACCACAGTTATAAAAAAAGAACAAACAGC
ATAATGTGTATGCAATCATAGCAGTTTGTAATTTGGTTTCAGTACAAAGT
ACTTTCCAACATTTAAGCAATAGCAGATTCAGTCTGCATACTTCACACAC
ACTAATTACTAACTGAATCTACTTGTTCCATGATAACGAAAGAGGTTTGT
GTCTTTGTGTAGGTTGGCCAGACATCCTATTATCCAAATAGTCACAAACA
TCATGCAATATCTGTATGCATCTATAGTCTTGTTAAACAAACTTTTTTTA
TTTTTTTTATTTGATGTATTGTAGATCCCTAACTTTGTCAAATTGAGTGA
GTAATAAATCTTAGTCGAGCACCCCAACATGTGGAACCTGCCTCAAGGTT
GACACGTTAAGTATCAATGTGTAATTAAATGTTAATGCAATTGCAAGTAA
TAGCTGTATTTGGAAATAACGGTGCTGTAATCATTGGCTACAAGTCATTC
TTTCTGATAGTAATGTTCTATGCCTGAAAGCAAGCAAGCTGTGCTTCAAT
TATGGCTTCACATGCTGCAAAACCATCTAGCATAGTATGATGTTACCGCG
GACATAACACGGCTACCACATTAGATAGTATCTGCACTAGTGTGCTCAGT
TTAGTGAACTGGGGGTTTGTGATTTGTCAAGTGTTATTGCAGTTTCAGTG
ATTATTGTTGCTTCCACCAACTTCTCCTTCCAGAAGCATTTGGAACCATG
AACATATTTTTAAAATATACTTTGATTTATCTAATAGAATATGCTTTAAC
TGTTATCTAATTTTTCAAGTTAACTGCAATAGTAGCAGGAGCAACTCATT
GACTTAACTAAAATTAGACTTAACTAAAATTATCTGTATATCTGCCACTT
ATCTGTCACATGGCTAGGTAAGATACTCAGAAACTGTGTCCTTGATACCA
GAACTAAACACCCCTGAAGACTGTATCTTGAGGCTAGTGTTGGATACAAG
TTCAAAATTCTAAGATGATAGCATTGCCAATAATTTAGTTTTCTTTATAT
ACTTAGATACATTCATATATAATCACTGAGCAAGGGTACTTCAAAGCAGA
GATTTGTTTCTGAGGAACTTTCGAAAACGTTATTAGTGGAATATCGAGGG
GCTAGTTGGTTTAATCTAATGGCCGATTACTAAATGCACATGTGTGGTTT
ATCTTTGTGCAACTCATCATGTGCGGTGTCCTATTTCCTATCTTTTGCAT
TTAGTTAAAGGGGAGATTAGACATTAACTGCTTGATTAAAGTACCCGAGT
GGAATGAGATTGACTCTTTTGTGCTTTTGCTGCCTTTGCTAAGAAGTTGA
CCTTTCACTGCGGTTTTGTGTGGTAGAATGTGGGCAGCAAGACTTGAAAC
AAAATAAAATTACACATATTGGACCTTCATGTATGCTAGGCATATGAAAT
TCTTCCACACGTTTTCTTCTGTGTGGATTATGTCCAAGACTGACATCTGA
AACATTTAAATTTTCTGAATGTGACTGCCAGAAAGGCCATTGCAACAGCT
TTGTAAGAACAATGAACAGAATAGCTTTTGTCGCAGTTGAAGAACGCCTT
AACCAGGAGAGGTGTCACTTGTTACCAGACTGAGTGAGAGAAAAGGCTCC
GTGCGGACGAGTGCATTGCACTTGCTGCATGGAAAAGAGCATTGCAAACG
CAAAAAGACGTAGTGAAATGAAGATGAGCACAGTGGCATCGCGACAAAGA
AACGTCCACAGGATGAGCACTATGTCTTGTCTTTGTATCATGCATACTGA
AAAATCAACTGAACAACCAAAACACGCACTTCTATTGATGCGCTGAACAT
TTTCTCATTGTTTCCAGTTGTTTAGTCTTACACATAATGTGGGCTCTTAA
ATTTTTGTTCTCATGGTCACCATTTTTTGCCAAGACAGGATATTTGTGAA
TTAATGGAAAGAGCTTTTTAAATGTTGCAGCTGCTTATTAGCAGGAAAGT
CAACTATTTTTGGCTATATAGTAGTTGATATCCAAAATATATTCTCAATA
CATCAAATAGTTTTATTTACACTGACACCTACAGCCAATATCTGTCACAG
TGCAAACAATACATAGTAAATTAGGCAAAATATGCTCCCTGGGTCATTGT
CCGAAATACTGTCCAGCTCCGACATGTGGTGACAGCATCTTGTTCCTTGA
TTTTTAAATTTGCAATTTGTATTCAACATGTCACCTTTAAAAAGCAGGTA
AAATCTTATGTAAATACTATAAGTTACCGGGCTGTTTAAAACAAGGAGAC
AGGTCACTTAATGCACCGTAATGAATTATTGTTTAACAATATTTGAAAAG
AAGTTAGTAAGGATTGGTATCCCATTCCCATGTTCACATATTACACTAAG
AACTTTAAAAGTTGGATTCAATTTTTTAGCCCACTTGTCGTCATTCACTG
GCTGAATGTTTGTCAGTCACTCACAGAAACTCTTGTCAAAGTGTTTATGA
AACTGTCATGCCGTTCTGGCCTAACTTTTTATCATTCCAAATACACCTTC
TGTGACGTTTATTTTTTTTATTCCTTCAAGTCACCAAATTGTGTCTTTTC
GTTGTTTTTGAGTTTTTAAAAAGTTATAGTATTTATACATAAAACAGTTG
AGAGGCAAATAATCTTTTAAAGGGGCCCTGCAACACTTTTCCAAGTAGCC
TTGGAACGGCTTCACTAAAGGAGCTTATTGCCTCACGAATCGACCGCTGC
AAAGATTTTTGGAATCCGTCTAGTACGAGCAAAATTACAGATTTGTCGCA
CGCTGTAATTGCTTTCTCTCTTCTCTCGGCCTGACGAAAGTGCTGGAAGC
TAAGCAGAGAGGGGTGGCACAAGGGAAGAACGTATGTCACGTGCGTCTCA
TGATTTTGAGCACTTTTTCTTCCTTTTTTTTTCTTCGAACACGCGTTGTC
CTTTCAGTACGATCACGCACAGGCAAGTGGCGGCCTCCCGCGGCAGCCGC
AGTAACTACCGAGTGCGCCATGTTCAAATCAGCCAATGGCGTGGAACTTG
AGTCAATGACGCAGTGATTTTGAGTAAATAGCATCATTTGTCGAGAGAAG
AGGAAGCGATCTTTAGTTGACTATGATAATTTATTCTAAATTCCAGGCTG
CTTGCTGCGCTATAATGTTTGGCTCGCGTGTTCTC
>CL9.Contig7_All
CGCCCCGACGAGTGCGCTGGAAGCTAAGCAGGGAGGGATGGCACGGGGAA
AGCAGTTACGTCTCGCGTGCATCATGACCTTGAGCACTTTTTTTTTCCTT
CGAACACACGGCTTACTTTCAGTGTGATCGCGAGCACGTGCACGTTTTGG
TTTTTCGCTGCGGTCACAGTAACTATGCAGCCCACGATACTCAAATTAGC
CAATGGCCGCGAAATTGGATATGTTGTGCGGTCATTTGGGTATATGGCAT
CGTTTGTTGAGAGAGGAGGGAATGATTTCTAGCAGACTTTGTGAATTAAT
TGTAACTTCTAGGCCGTGTGCTGCGCTATAATGTTTGGCTGACTACCGAT
CGGCAGCGTTTTTGACCGTGTTGAAAAGGTGTTGCAGGGCCTCTTTAAGT
TTGTTCTATCTGAGAGGCAAAAGATTGGTCGTAGAGACCTAGCAATGCCA
CTTGCTACTCTTCATACAGAGAGCTCACCAAATGCCTTGAGTCCAGTTTT
GTACTTTTGTGCTGTGGTTGGTTTATGGCTCAACACATTTAAATGTCAAG
TGTTTCTTAGTGAACCAAAGGCACTTTGAGCATATTTTTCTAGCTGTCTG
TTATCTATCTACCTATCTAGCCACCTGCGAATTTGTGCTCTCGTGGCCAT
TTTGTAAATTTGATATATACCAAAATTAATAGGACGTGACATGAATGTGA
CAAACATTAACAGGTTGTAACATGAAAATCATGACATGCATGTCATGTAT
AGCATTATTTGCATGCCATGGTCCTGGTGCACTCGCGGCCGTTTTGTTGA
CTGGATATATATACCAAAATTGGTATGGCGTGACATGAGTTTATGATGAA
CATAAATGACGGGTCGTAATATGAAAATCATGACATGCAAGTCGTGTATG
GCACGATTTAAATGACACGATATTGGTATGCTCGCGGCCGTTTCAATACT
AAATGTGCTATAGCATGACATGAGTGTATGCCGAACATAAATGACAGGTC
GTCACATGAAAATCTTGACATGCAAGTCATGTATGGTATGCTTCACATTA
AACAGTATTGGTGTGCTTGCGGCCATTTCATAAATTGCATATATACCAAA
ATTTGCATTTATAGATGAAGAACAAATGACAGGTCACAACATGCAAATAA
TGACATGCATGTCATGTACAACATGGTTTATATGACACTGTCTTGGTGCG
CTCGCAGCCGTTTCATCAGATTTATATATATTAAAATTGGTATGGCATGA
CATGAGTCATTAGCATGGTATATACTAGATTGTGCATGCATGCATGCATG
ATAAATATGTGATAGCAAACAGCATGTCATGACATGAATGTCTTGACATG
TCTCAAATCCAAAAAATGTGGTGTATTCAGTTCCTCACTGAGTGCTTCGC
ATTACATAGATTCACACAGTGCTTGGGATCTGCCTGTATTTTTTTGTTCC
TTCACAATGTGCAGTTGCTTTCTTTTCTTGCACTTGTACTCGCAGTTAAG
TGCTGCATTATTGTCTTCTCTTTTGTAACACATTTTTTATTTCTCATATT
TTAATACCAAGATGCTGACCTATCTATGAACACACTCAAAAGAATGTTTT
GGAGCCCTAGATTGTTGAAGTCCACACTATTTTTAGTTTTCATCCTCTTG
GACACTGCTGTATAACATTGTATTACTTGGGATTAGCTGCCCGTCTTGAT
AGGCGAGACAAAAGACTGGAAAATGAATTAGGTGGTAAAAAAAATATGGC
TCCTAGCCAAAAACTAAAGAAAAAAAAGAGTACTGCCAGCTGTGTTTTTG
TTTGCTGTAAACAGTTCTGTTTTGTAACTCTCTAAAACTCTTTATGTGGA
AGCACTTATGCTGAGAAAGAGCACCAGTTAAGTGCTGAACATTTCCTAAA
TGTCATGAGATTTCCTTTTTTTTAATGCTTACAAAACTGTACTAATTGCA
CTAATTTTATTTATCACATTCATAATGCAATCCCTTAGAAGTTAGCCCCT
TTCATCCTGCCCTCAAGGACTGCTGTAGCCTTACTGGTCAAATCACGCTT
TACAAGCGCACCCTATGCAATGCATTGTAGGTATTGCTAATAAAATATTT
GTGGCACAACTGAGACAAGCAAGAAAACAAGAAGACAGGATAGGGCACCA
GGATAGGGCTTCTTCTCTTGTTTTCTTGCTTGTCTCATTTGCGCCACAAA
TATCCTATTAAGCTATGCACCAACTCGCCCAGCGTCGCACTCTGCTAAAT
CAGTGTAGGTATTGTTTTAGTGTTACTGCAAAATGTTGCAGGAGTCCTAA
ATGTTTGGAACAGACTTGTGGTTGTTTGTGCATAAGCAAGAAATGTGAGA
AATAAAAAGGATCTATTAGCTG
>CL9.Contig8_All
GGGCCCTGCAACACTTCCAAGTAGCCATGGAATGGCTTCACTGAAGGAGC
TTATTGTCTCACGAATCGACAGTCGTAAAAACTTTAGAATCCGTCCAGTA
CGAACGGGGTTACAAAGATTCGTCGCACGCTGTAATTGCTTTCGCTCTTC
TTTCGTCCCGACGATAGCGCTGGAACCTAAGCAGGGAGGGATGGCACGGG
GGAAGAAGGTACGTCACGCGCGCCTCGTGACCTTGAGCACTTTTTCTTTT
TTTTTTTTTTATTCGAACGCGCGCGGCGTCATTTCAGCGCAATAACGCGA
GCGCGGACAAGTCGCGGCCTTCCGCGGGGGCCGCATTGACTACCGAGAGT
GCCATCTTCAGATCAGCCTATGGCTTGGAACTTGAGTCAATGACGCAGTG
ATTTTGAGTAAATAGCATCATTTGTCGAGAGAAGAGGAAGCGATCTTTAG
TTGACTATGATAATTTATTCTAAATTCC
>CL9.Contig9_All
ACATGTGAGCCAAACATTATAGCGCAGCACACGGCCTGGAATTTAAAATT
AATTCTCAAGGTCAGCTAGAAATCACTCGCTCTTCTCTTGGCAGATGATG
CCATAAGCCCAAATGACCGCACCATAAACGCCAAGTCCACGGCCATTGGC
TAATTTGAGAATCGTGAGCTGTATAGTTACAGCGGCTGCCGCGACGTGCC
CGCGTGCTGCTATTCCCCATCCTGCATGGCTTTCAGTGCGCTCGCTGGTG
TGGGGGG
>CL9.Contig10_All
GAAGCTAAGCAGGGAGGGATGGCGCGGGGGAAGAAGGTATATCACGTGCA
CCTCGTGACCTTGAGCACTTTTTCTTTCTTTCTTTCTTTTTCTTCGAACA
CGCAGCGTACTTTTAGTGTGATTGCACACGGGCATGTGGCAGCTTCCCAC
GGCGGCCGCAGTAACTACCAAGCACGCCATGTTCAAATCAGCCAATGGTG
AGGAACTTGAGTCAATGACGCAGTAATTTTGAGTAAATAGCATCATTTGT
CGAGAGAAGAGGAAGCGATTTTTAGCTGACTTTGAGAATTTATTGTAAAT
CCCAGGCCGTGTGCTGCGCTATAATGTTTGGCGCGCGTGTTCTC
>CL9.Contig11_All
TGACTCAAGTTCCTCACCATTGGCTGATTTGAACATGGCGTGCTTGGTAG
TTACTGCGGCCGCCGTGGGAAGCTGCCACATGCCCGTGTGCAATCACACT
AAAAGTACGCTGCGTGTTCGAAGAAAAAGAAAGAAAGAAAGAAAAAGTGC
TCAAGGTTATGACGTACATGGGACGTAACTTCTTTACTTCTTTCCAACAT
GCCATCCCTCCCTCCTTA
>CL10.Contig1_All
GAGCATAGAGACTGGTTGAGGCAGTGGCCCGAACGAAAAGGTAGTTGGGG
TCCCGGACTTCTTGCTCTGCTCTGTAGAAGAGAGCGCTGTTTGCGAAGCC
TGTTGTTGGTCTGTGAGCCTAGAAACTGGCTCAGGCGGTGGTCTGAAGAA
GAAGGTAGTTGGGGCCCCGGATGTTTTGTTCTGCTCAATTGAATCGATGG
CTCTTTGCGACGGCTGCTGTTTTTCCGTGAGCATAGAAACTGGTTGAGGC
GGTGGCCCGAAGGTGAATGTAGTTGGGGATCCGAATTTTTCATTCTGCTC
AATTGAATCGAGGGCTTTTTGCGAAGGCTGCTCTTGGTCCGTGATCATAG
AAACTGGTTGTGGCGGTGGCCCGAAGGAGAAGGTAGTTGGGGCCCCGGAT
TTTTCATCCTGCTCAATAGAATCGGGGGCTTTTTGCGAAGGCTGCTGTTG
GTCAGTGGGCATAGAAACTGGTTGAGGCGGT
>CL10.Contig2_All
CCTTTGCGAAGGCTGCTGTTGGTCCGTGAGCATAGAAACTGGTTGAGGCG
GTTGCCCGAAGGAGACGGTAGTTGGGGCCCCGGATTTTTCATTCTTCTCA
ATAGAATCGAGGGCCCTTTGCGAAGGCTGCTGTTGGTCCGTGAGCATAGA
AACTGGTTGAGGCTGTGGCCCGAAGGAGACGGTAGTTGGGGCCACGGATT
TTTTATTCTTCTCAATAGAATCGAGGGTCCTTTGCGAAGGCTGCTGTTGG
TCCGTGAGCATAGAAACTGGTTGAGGCTGTGGCCCGAAGGAGACGGTAGT
TGGGGCCCCGGATTTTTCATTCTGCTCAATAGAATCGGGGGCTTTTTGCG
AAGGCTGCTGTTGGTCCGTGAGCATAGAAACTGGTTGAGGCGGTGACCCG
AAGGAGAAGGTAGTTGGGGCTCCAGGTTTTTCATTCTGCTCAATAGAATC
TGGGGCTCTGTGCGAAGGCTGCTGCTGGTCCGTGAGCATAGAAACTGGTT
GAGGCGGTGGCCCGAAGGAGACGGTAGTTGGAGCCCCGGAGTTTTCGTTC
TGCTCAATTGAATCGAGGGCTTTTTGCGAAGGCTGCTGCTGGTCCGTGAG
CATAGAAACTGGTTGAGGCGGTGGCCCGAAGGAAAAGGTAGCTGGGGCCC
CGGATTTGTCGTTCTGCTCAATTGAATCGAGGGCTTTTTGCGAAGGCTGC
TGCTGGTCCGTGAGCATAGAAACTGGTTGAGGCGGTGGCCCAAAGGAAAA
GGTAGTTGGGGCCCCGGATTTGTCGTTCTGCTCAATTGAATCGAGGGCTT
TTTGCGAAGGCTGCTGTTGGTCCGTGAGCATAGAAACTGGTTGAGGCGGT
GGCCCAAAGGAAAAGGTAGTTGGGGCCCCGGATTTGTAGTTCTGCTCAAC
AGAATTGAGGGCTCTTTGCGATGACTGCTGCTGGTCCGTGAGCATAG
>CL10.Contig3_All
GCTTGCTAGAGCAATTGCTGCACTTATATTGCCAAAGGTTGCCAAAAGGT
ACGCACACTCTAGGACTGCTTCTTACCGCCTTTAAAGTTTAGTGAATGGG
AAGCTGGAATATCTGGAAGTCGTAACAGACTCCACTTTCATGTAGAACCG
AGGCGTCAAATCAGCACGAATATTAAAGGAAATATAGCCACACATTTTCC
GGTAGTACTGATTCGTGGCTAAGTAGACTCTTCGGTCCGATTTAAATCTA
TTTCCACAATTTTTTGGGGTGATGTTGAAGCCTGGAGACCGAAAATCATG
TCTCCCAATGGATCAACAAGGCCTCATTTATTCTTCCCCTGTTAAAAGCC
GCAGTTCTTTATCGTGCCGATAAATCTCCTGCAGCGAATGTTTAATGGTT
TTTAGTAATTCGTTCACCAAAACATCCTGCTTGAATCGCCATGGTATCTC
TTCGTTTTCCTAAGCTGCAACGGCAAAGGGCGCTTCTCTTTCGGTGGATT
TTTTTATTATGCTGTAAGGAATGGAGCGCTCTTTGCGAAGGCTGCTGTTG
CTCCGTGAGCCGAGAAACTGGCTGAGGCGACAACACGAACGCGAAGACGG
AAGTTGAGACTACTAATTTTATGTTCTGCTCAATCGAATCGAGCGCTATT
TACGAAGGCTGCTGTTGGTCCGTCAGCCTAGAAACTGGTTCAGGTGGTGG
CCCGAACGTGAACGTAGTTGGGGCCGCGGATTTTTCATTCTGCTCAATAG
AATCGGGGGCTTTTTGCGACGGCTGCTGTTCGTCCGTGAGCACAGAAACA
TTTTGAGACGGTGGCCCGAAGGAGAAAGTAGTTGGGGCCCCGGATTTTTT
GTTCTGCTCAATTGAATCAATGGCCTTTTGCGACGGCTCCTGTTTCTCCG
TGAGCATAGAAACTGGTTGAGGCGGTGGCCCGAAGGAGAAGGTAGTTGGG
GCCCCGGATTTTTCATTCTGCTCAATAGAATTGGGGGCTTTTTGCGAAGG
CTGCTGTTGGTCCGTGAGCACAGAAACATTTTGAGACGGTGGCCCGAAGG
AGAAAGTAGTTGGGGCCCCGGATTTTTTGTTCTGCTCAATTGAATCAATG
GCCTTTTGCGACGGCTCCTGTTTCTCCGTGAGCATAGAAACTGGTTGAGG
CGGTGGCCCGAAGGAGAAGGTAGTTGGGGCCCCGGATTTTTCATTCTGCT
CAATAGAATCGGGGGCTTTTTGCGAAGGCTGCTGTTGGTCCGTGAGCACA
GAAACATTTTGAGACGGTGGCCCGAAGGAGAAAGTAGTTGGGGCCCCGGA
TTTTTTGTTCTGCTCAATTGAATCAATGGCCTTTTGCGACGGCTCCTGTT
TCTCCGTGAGCATAGAAACTGGTTGAGGCGGTGGCCCGAAGGTGAAGGTA
GTTGGGGCTGCGGATTTTTCGTTCTGCTCAATTGAATCGAGGGCTTTTTG
CGAAGGCTGCTCTTGGTCCGTGATCATAGAAACTGGTTGTGGCGGTGGCC
CGAAGGAGAAGGTAGTTGGGGCCCCGGATTTTTCATCCTGCTCAATAGAA
TCGGGGGCTTTTTGCGAAGGCTGCTGTTGGTCAGTGGGCATAGAAACTGG
TTGAGGCGGT
>CL11.Contig1_All
CTCAACTTTTCTTTATTTATTTGAAAGCACATGCAATACACAAACGCAAG
ATATGAAGCCCATGGGCCTGCAGAGACAACTAGAAATGCGAGAGTAACCA
ACCAAAGCCCTGTTTTGGGCTGCAACAAATATTAAAATTAGGCAGTCTCA
CAAAACAGTCAAACATTTGCACGACGGTACATGTGTGACACGCGAAAGCC
GAAAAAATATTTTTGTGAAACCATGCAACCTACAAAAGCCCAAGAAAATT
ACAAAACTCACAGTAAGTTCAGATGGTTTCTGCTGAGCTCAGACTAATTG
CAGTGATACGAATCCAGTACTTAATTGGAGCCAGAGAAAGCGCAACCAAC
CTGAAAGCGTAGCCACTCACTAGCGTAATCCGAATCCAGAAGAACCCCGT
CATCGTTTCTTCCATTCTAAACATTCAAGCTGTGCAGGCACCGATGCACT
AGTATGGCAGACATTACGTCAACAACGGAAGCTGCAAAGGCCACATGACC
AAAGGTCTGCAAATCTCGGTCAAGCTCCAAGGTCAAAGTGGCAGGCATGG
CTGTCGGAAAGAAGCAGCTGAATGTGTTCAGTGCACTTCATTTGGACCAG
CCAAAGGATGTGTGCTACCAGAGCATTCTAATGTCCTCCGTAACATACAG
CCGAATGGACCATTTAGTTGAATGAAGTATAAAGCTTACAGCGTAATAGC
GATCTAAGCCATAACAGCCCTAAGAAGTCTCACTGCTCTGCCGATTCAGC
TATCTCAGCATGTACTCAGCATGAGCAGGTACTTGAGGTTTGATGCAAAC
GACAACGTTAGCTCTATTTAATAAAGTGAACAAAGTGACTTGCTGGTAAA
CAAAATTTATTTGATGAATATCTTTGGAACGTCTTCTTTTTCAATACAAG
CTACATTCAACTTGAATGCACACAAAAATTAACAATAGCACAAACATGAA
TTTGCAGATGCCTTAAACCTGCATAGACACGTTACAACAGCCAGTCTATA
AACAAATGTGTACTACAGTAAATAGCGTTCTAAGGAATGCAACAACAGTG
CACTGTGCAAAACATGACAGCCTCCTTTCTTGTGCTCCCAAAATAAATTC
GCAATGCTACCCCCCCTTACCTCCCTGTGACAATGCATCTCAGACGGTGT
TATTCCCTATACCCCGTGTTGTAATAAATGAGATGGTTATTGTATTAAAC
TTTACAAACCCAAAGGCAACTTGCCTGGAGAAGGAAAGATTTTTCACGTA
GTTTACTTAATCTAGCAGCCTTATTATCAAGGCAAATAAGTGCACCAGTT
AACTTATGATGGCACTTCTAGACATCTGCATAATAAGAGGCCACTTACAA
AAAAACTTTCAATTGCATTAAGAACCTCGTTACATGTAGAGGTCAGCCCC
AGTGTTACACTGGGACAGCCCCGGTGCAGCCCTAGTGTAACTTCCTATTA
TTCATATACGAGTGGATGTGTCATGAAAAGCTTGCAAAAATCGACATTTT
TTATACATTAACTATGGAAAGAAAAAAGAAAACAGCTCCGCCTGCTCACA
AGAAATGGGGAATGGAACACAGATAACAAGTCCAGCACTTGAGCATGACT
TCCACTATCATGTGGTGCCTGTGATGCATTCAAAGTTCCTGGATTTGAAA
GCAAGATTTAACCTATGTAAATTCCAGCGTTAGCTATGTAAATTTACACA
TTTAACCCCATGTAAACTCCTGCGCCAAACACCAAGGCATAAGGGCTTTA
GAACATCTTGGTGCCTCTATATTCCAACCACATCATAACTGTAGATTTTT
GTAATGTTGCACACGTGCTTTTTCTGTTAAATTGGGAAGTAAGGGCAGTG
CAGGAGATAATTGGAGACGCAGCACGCTGAATGTAAGGATTTCTCGAAAC
AACAGTCTGCATACAAGGAGTATGAAAATAAAGGTTGACCAGCCTTTGTC
AGAGACAATTCATTGGCCTCAACCTTACAAGCGGCTGGGTCCCTTTCTAA
CACACCCATACTTTCACCACTAGGACTAGCCGGTCATGTGAACGAAAAAA
ACTCAGCCACTACGATTTCCATTCCTGTAGGCTGCAGACATAAATCGAGC
TGACAGGTACAGTTGAGGAGCTGTGCTACCGCATGAAACATAGAAGTGAA
AGAAAAAAATGTGTAATACAGTTGTGCTCTTTTAACTGAAATGTTGGTTC
TGAAAACTTTTCAGGCAGTAATGTTTTCACACACATCTTTGGCAGTTGGC
TATTCATGGCTCAAGTCACAGATGTTTACGCATTTTCCTGCTTTTACACA
AAACAGGTTGCCACACTAGGAGTGTCCTTTCCCCAGGCCATCTTATTTTT
TACTTATATTCACGTCACAGGGCAGTGCAGACAATATTACTCATAACATT
ATATAATTAAATTACACCAAGTTATGTGAGGTTTAACAGCAACCATATAC
TGTTGTCGCTCACATATGAACTACCTGACAAGAACAGTGATAACTTACGG
CAACAGGGCAGTCTTGAAGAGTCCAGCAAATTTACGCAAGACACACAGGA
TGATCTTTAAGAAAACTGCTACATCAATAAAATTTTGTCAATACCTTTTT
AGAAAATCTGTTGCAGGGCACTGTGTTTGAGGGAACAAGATTGTGCATGA
ACATTTCCAACATATGTCAGCCCTCTAATACCTCTTGGGAAAATGCAGTC
CAAACCGAGAAAGAAAGCGTTTCAAGATGGGCTTCAACTACGTCACCACC
ACAAAGTCTCAGCAGTGCTGAAATGGATGAAACTTCTTGAAAGCGAAGCA
GTGCTGAAGCATGAAGCAGTCTATTGAGTGGCACACCCGATGGCTTCTGT
AGCAGCAGAAAGCACACCAATACACATAAGCTTAGATACTGCTCTAAGCT
TTCTGATGTTTTAATTATAACAGGGGTGGAAGCAAGCCCCAACATTCTGA
AGCAGCTTTGGAGCAGCAAATATGCTGTTTTGTAGCAGCCTTGGAGTAGG
AAATAACTATTTTGGAGCAGCATCGGAGCATCACATTTGTAATTATGTGG
CAAAGAAAGTGAATTTCGGAGCGGGCACCATTCTAAGAACATCTAAATTA
GCAAACTTATTATGCTTTAAAGAAATACAAATGCTAAGACAGAAAAACTT
ACGTGCCCAGGTGAAATTTCTACAGAAGATTCGATATGATTCTTTCCAAG
CAACTTTTAAAAAAATATCAAAAACTGATAACTGTAGCCAACTGTACTGG
TAGTACATGTTTTAGTAAAAATACAGACAAAAGTATGACACAATTGCAAT
AAAAATCTATGTGTTGAGTATAAGAAGCATGAAATACATAGTAAAAACCA
AACAAGACAAAAGTTCAGGGGAAGACTGCATGTTAAAGCAATAAGCAGCT
TCAGCTGTCAGATCTGAAAACCAGTAGTTACACTACTAGTGCAGCTCAAG
TCTTCAAGATAGCCTAAATTAATACTACTAACAAGATAAAACATGACTTC
TTCACTGACTAAAGAAGCAAATTGATTTCTTTAATGCAATCTAGCACACT
TAAGAGTTCACGTCACCAAGCAAATTGTCACCGTCCCAACCTTGTTTATG
GCTTTTGCTGTCACTCCCATTGTGATCAATTGTCGTCACTGTTGAGCAGG
GCATTAAGCGAAGAGAGACTGCTCTGCTGAACTGCTTTTTCTGATTCATT
GCTTCTTCCACTAGAAGCTCCCAATCGGCTCCTTTTTAAGTTTGCATTTC
TGAGGTACCTGTTGTTTATTGCCTAAGCGCTATCAGAACACCCTGTGAAA
ATGACAGAAAGTTGACCTAGTTGGTAAGGACTCTGTGAGACCTCGCAATG
CATTCCAGCCACTCTCTTGTAAGGGGCACCTCAGTGGACACATCATAACA
CTTGATGTAGGGCTTGGCTTCTCAAAGGCTGGAGACGCTCGTTATGGACA
ATAAGCTTCAATGTCCTCTTGCAGTCTTTATTGCCATGAGGTGCATAAAC
CAGCTGTGCACGTATGCCCAGTACTGCCTGAGCAGCAATTGTGACCGCCT
AAATTCAGCAAATAATTGCACTAAAATGCCCTCTTGGCACAGCTTGGCGC
AATTGACGCAGCACTTCCACCCCTTTTATAAAAGTCAGCTACCATTAGAA
AAGCAATAAGCTTGTTGGGTCACTTGAAAGAATAGACTCTTGTAGAGTCG
ACGTCTATTATCAAATTAGATGTTTCACTTAATCTGAACTAGTTGGAAGG
TCCCAGCAAAAGGATACATAGATCACTATGGAATGAAAAATTGTTTAGTA
TTAATACTGAAATACTACGTGTACAGTACTCACGGATTGAAATAGGACAA
ATCAGGGCTAAGTAATGGACATGTTTTCGCTTCTACCATCTTCAGTTTGG
GTCATATCGGCGTGATTCAACTCGAACGCGTAGATCAGAGCCAACAGTTT
CTTTAGAGACCAGATTCGTCGCGACGTGACGTGGTCATCTTGAGCAGTTG
CGCATAAAAACCGTTATACTAAAAAAATTTGATGTCGCGTTTGAATCCGT
GAGTACTGTACATTACTACTGTGGGTGTGTGTTGGTCAATATGTAATACC
TTTGCGACTCTAAAGGTAGGTAATTGAAGAGAGATAGTGTGTGACTGTCA
CTAGCAAGAACTGATGGTTATCACTATCGGTAGTTACTACCACATTAGCA
ACACACATACCATAAAATCCCGAGCAAGCGCGCCCCCTACGGTGAAAGAT
AATCGGACAAGATCTGGAGGAAGGGGGGGGGGGCCCTTGCTCGATTGCGG
ACCAAAATTCAAGATGGCGGCTGAATAGCCTCCAAGAAGAATGCACACCT
GTGCTTCTAATGAAGTGCTCGATTGAATATGCATGCCTTTACTGTTCTTA
CTGAACTGGAAAGAATTCTCGTGTGAAATTTCATGTGTAACGACAAGGGT
GAAAGACGTTCTTCAAATGTTCCGACAATTTGTGACAACTCAGAATGTAA
CCGTGAGGCACCACACTCAAAGTACTAAGAAATCGTGCACGTATCTAAAG
ACTCAGAACTTGGGTTCCTAGGAATTGCTGCTACAGGATTCTGTAGCGGA
GAACAGG
>CL11.Contig2_All
GAAACCATGCAACCTACAAAAGCCCAAGAAAATTACAAAACTCACAGTAA
GTTCAGATGGTTTCTGCTGAGCTCAGACTAATTGCAGTGATACGAATCCA
GTACTTAATTGGAGCCAGAGAAAGCGCAACCAACCTGAAAGCGTAGCCAC
TCACTAGCGTAATCCGAATCCAGAAGAACCCCGTCATCGTTTCTTCCATT
CTAAACATTCAAGCTGTGCAGGCACCGATGCACTAGTATGGCAGACATTA
CGTCAACAACGGAAGCTGCAAAGGCCACATGACCAAAGGTCTGCAAATCT
CGGTCAAGCTCCAAGGTCAAAGTGGCAGGCATGGCTGTCGGAAAGAAGCA
GCTGAATGTGTTCAGTGCACTTCATTTGGACCAGCCAAAGGATGTGTGCT
ACCAGAGCATTCTAATGTCCTCCGTAACATACAGCCGAATGGACCATTTA
GTTGAATGAAGTATAAAGCTTACAGCGTAATAGCGATCTAAGCCATAACA
GCCCTAAGAAGTCTCACTGCTCTGCCGATTCAGCTATCTCAGCATGTACT
CAGCATGAGCAGGTACTTGAGGTTTGATGCAAACGACAACGTTAGCTCTA
TTTAATAAAGTGAACAAAGTGACTTGCTGGTAAACAAAATTTATTTGATG
AATATCTTTGGAACGTCTTCTTTTTCAATACAAGCTACATTCAACTTGAA
TGCACACAAAAATTAACAATAGCACAAACATGAATTTGCAGATGCCTTAA
ACCTGCATAGACACGTTACAACAGCCAGTCTATAAACAAATGTGTACTAC
AGTAAATAGCGTTCTAAGGAATGCAACAACAGTGCACTGTGCAAAACATG
ACAGCCTCCTTTCTTGTGCTCCCAAAATAAATTCGCAATGCTACCCCCCC
TTACCTCCCTGTGACAATGCATCTCAGACGGTGTTATTCCCTATACCCCG
TGTTGTAATAAATGAGATGGTTATTGTATTAAACTTTACAAACCCAAAGG
CAACTTGCCTGGAGAAGGAAAGATTTTTCACGTAGTTTACTTAATCTAGC
AGCCTTATTATCAAGGCAAATAAGTGCACCAGTTAACTTATGATGGCACT
TCTAGACATCTGCATAATAAGAGGCCACTTACAAAAAAACTTTCAATTGC
ATTAAGAACCTCGTTCCATGTAGAGGTCAGCCCCAGTGTTACACTGGGAC
AGCCCCGGTGCAGCCCTAGTGTAACTTCCTATTATTCATATACGAGTGGA
TGTGTCATGAAAAGCTTGCAAAAATCGACATTTTTTATACATTAACTATG
GAAAGAAAAAAGAAAACAGCTCCGCCTGCTCACAAGAAATGGGGAATGGA
ACACAGATAACAAGTCCAGCACTTGAGCATGACTTCCACTATCATGTGGT
GCCTGTGATGCATTCAAAGTTCCTGGATTTGAAAGCAAGATTTAACCTAT
GTAAATTCCAGCGTTAGCTATGTAAATTTACACATTTAACCCCATGTAAA
CTCCTGCGCCAAACACCAAGGCATAAGGGCTTTAGAACATCTTGGTGCCT
CTATATTCCAACCACATCATAACTGTAGATTTTTGTAATGTTGCACACGT
GCTTTTTCTGTTAAATTGGGAAGTAAGGGCAGTGCAGGAGATAATTGGAG
ACGCAGCACGCTGAATGTAAGGATTTCTCGAAACAACAGTCTGCATACAA
GGAGTATGAAAATAAAGGTTGACCAGCCTTTGTCAGAGACAATTCATTGG
CCTCAACCTTACAAGCGGCTGGGTCCCTTTCTAACACACCCATACTTTCA
CCACTAGGACTAGCCGGTCATGTGAACGAAAAAAACTCAGCCACTACGAT
TTCCATTCCTGTAGGCTGCAGACATAAATCGAGCTGACAGGTACAGTTGA
GGAGCTGTGCTACCGCATGAAACATAGAAGTGAAAGAAAAAAATGTGTAA
TACAGTTGTGCTCTTTTAACTGAAATGTTGGTTCTGAAAACTTTTCAGGC
AGTAATGTTTTCACACACATCTTTGGCAGTTGGCTATTCATGGCTCAAGT
CACAGATGTTTACGCATTTTCCTGCTTTTACACAAAACAGGTTGCCACAC
TAGGAGTGTCCTTTCCCCAGGCCATCTTATTTTTTACTTATATTCACGTC
ACAGGGCAGTGCAGACAATATTACTCATAACATTATATAATTAAATTACA
CCAAGTTATGTGAGGTTTAACAGCAACCATATACTGTTGTCGCTCACATA
TGAACTACCTGACAAGAACAGTGATAACTTACGGCAACAGGGCAGTCTTG
AAGAGTCCAGCAAATTTACGCAAGACACACAGGATGATCTTTAAGAAAAC
TGCTACATCAATAAAATTTTGTCAATACCTTTTTAGAAAATCTGTTGCGG
GGCACTGTGTTTGAGGGAACAAGATTGTGCATGAACATTTCCAACATATG
TCAGCCGTCTAATACCTCTTGGGAAAATGCAGTCCAAACCGAGAAAGAAA
GCGTTTCAAGATGGGCTTCAACTACGTCACCACCACAAAGTCTCAGCAGT
GCTGAAATGGATGAAACTTCTTGAAAGCGAAGCAGTGCTGAAGCATGAAG
CAGTCTATTGAGTGGCACACCCGATGGCTTCAGTTGTCATCGGAGGACTC
TGTCTCTTGGTACTTGACAGGAGCCCCCTTGCGGGGGCTTTGGTTGACGT
TCCTTCTGCGGCTTCCCTTTGGGAACTTGAGAACACCACTCTCGGATTCA
GTGTCCTCGCTACTCAGTTCCTCACTGTCAGGGAGCTTGTCACTGGTGGC
CACAGTGGCTTGAGAAGACACGTCATCATGGTCGTACACGGGCACATTTT
GGAGCCGCTCAAGTTCAACTATTGGAATTCCTCTGCTCCGCACACCGAGG
AGCACAGACAGGTTTTCCTTGGAGCATTCCACTTGCTGTCTCCCACTGCT
CTTAGGCCCAGTCCACAATCTCATGTGTGGGTATTTCCGAGAGCCTTCAT
CGTCGGAGTGAACACGTTTGCTTGGTGTGTCAGAACCAGTCCGCCTTGAT
GGAGCTGGCGACAGCGGTCGTTTGGGGCTTTTTCTTGCTTGCCTTGATCT
GTTGGCATTCTTCGGATCCTGTCCATCTGTAACGGCGATGGGTAGCTTCT
CCACAACAACTATTGGCTTCCTTTTGGCAAGCGGGATCCGCTGAATCCCA
TGTTCGAACGCCCACTGTGAATCAGCGTTGATTCGTTTCAGAAGCACATA
GGGCGCTTTGTCCATGGTAAAGTGAGGTGCTGACATGTCCGGATTACAGC
TGTTCGGGCATTAGTGTCATTAGGGTAGCTACCGTGGGCCTAAGAAAGTA
GTACAGTGAACTGTAGGCTGCGTCTGCTTCGCCGGTTGCACAGGAAGGTG
GCCGCA
>CL11.Contig3_All
GAAACCATGCAACCTACAAAAGCCCAAGAAAATTACAAAACTCACAGTAA
GTTCAGATGGTTTCTGCTGAGCTCAGACTAATTGCAGTGATACGAATCCA
GTACTTAATTGGAGCCAGAGAAAGCGCAACCAACCTGAAAGCGTAGCCAC
TCACTAGCGTAATCCGAATCCAGAAGAACCCCGTCATCGTTTCTTCCATT
CTAAACATTCAAGCTGTGCAGGCACCGATGCACTAGTATGGCAGACATTA
CGTCAACAACGGAAGCTGCAAAGGCCACATGACCAAAGGTCTGCAAATCT
CGGTCAAGCTCCAAGGTCAAAGTGGCAGGCATGGCTGTCGGAAAGAAGCA
GCTGAATGTGTTCAGTGCACTTCATTTGGACCAGCCAAAGGATGTGTGCT
ACCAGAGCATTCTAATGTCCTCCGTAACATACAGCCGAATGGACCATTTA
GTTGAATGAAGTATAAAGCTTACAGCGTAATAGCGATCTAAGCCATAACA
GCCCTAAGAAGTCTCACTGCTCTGCCGATTCAGCTATCTCAGCATGTACT
CAGCATGAGCAGGTACTTGAGGTTTGATGCAAACGACAACGTTAGCTCTA
TTTAATAAAGTGAACAAAGTGACTTGCTGGTAAACAAAATTTATTTGATG
AATATCTTTGGAACGTCTTCTTTTTCAATACAAGCTACATTCAACTTGAA
TGCACACAAAAATTAACAATAGCACAAACATGAATTTGCAGATGCCTTAA
ACCTGCATAGACACGTTACAACAGCCAGTCTATAAACAAATGTGTACTAC
AGTAAATAGCGTTCTAAGGAATGCAACAACAGTGCACTGTGCAAAACATG
ACAGCCTCCTTTCTTGTGCTCCCAAAATAAATTCGCAATGCTACCCCCCC
TTACCTCCCTGTGACAATGCATCTCAGACGGTGTTATTCCCTATACCCCG
TGTTGTAATAAATGAGATGGTTATTGTATTAAACTTTACAAACCCAAAGG
CAACTTGCCTGGAGAAGGAAAGATTTTTCACGTAGTTTACTTAATCTAGC
AGCCTTATTATCAAGGCAAATAAGTGCACCAGTTAACTTATGATGGCACT
TCTAGACATCTGCATAATAAGAGGCCACTTACAAAAAAACTTTCAATTGC
ATTAAGAACCTCGTTCCATGTAGAGGTCAGCCCCAGTGTTACACTGGGAC
AGCCCCGGTGCAGCCCTAGTGTAACTTCCTATTATTCATATACGAGTGGA
TGTGTCATGAAAAGCTTGCAAAAATCGACATTTTTTATACATTAACTATG
GAAAGAAAAAAGAAAACAGCTCCGCCTGCTCACAAGAAATGGGGAATGGA
ACACAGATAACAAGTCCAGCACTTGAGCATGACTTCCACTATCATGTGGT
GCCTGTGATGCATTCAAAGTTCCTGGATTTGAAAGCAAGATTTAACCTAT
GTAAATTCCAGCGTTAGCTATGTAAATTTACACATTTAACCCCATGTAAA
CTCCTGCGCCAAACACCAAGGCATAAGGGCTTTAGAACATCTTGGTGCCT
CTATATTCCAACCACATCATAACTGTAGATTTTTGTAATGTTGCACACGT
GCTTTTTCTGTTAAATTGGGAAGTAAGGGCAGTGCAGGAGATAATTGGAG
ACGCAGCACGCTGAATGTAAGGATTTCTCGAAACAACAGTCTGCATACAA
GGAGTATGAAAATAAAGGTTGACCAGCCTTTGTCAGAGACAATTCATTGG
CCTCAACCTTACAAGCGGCTGGGTCCCTTTCTAACACACCCATACTTTCA
CCACTAGGACTAGCCGGTCATGTGAACGAAAAAAACTCAGCCACTACGAT
TTCCATTCCTGTAGGCTGCAGACATAAATCGAGCTGACAGGTACAGTTGA
GGAGCTGTGCTACCGCATGAAACATAGAAGTGAAAGAAAAAAATGTGTAA
TACAGTTGTGCTCTTTTAACTGAAATGTTGGTTCTGAAAACTTTTCAGGC
AGTAATGTTTTCACACACATCTTTGGCAGTTGGCTATTCATGGCTCAAGT
CACAGATGTTTACGCATTTTCCTGCTTTTACACAAAACAGGTTGCCACAC
TAGGAGTGTCCTTTCCCCAGGCCATCTTATTTTTTACTTATATTCACGTC
ACAGGGCAGTGCAGACAATATTACTCATAACATTATATAATTAAATTACA
CCAAGTTATGTGAGGTTTAACAGCAACCATATACTGTTGTCGCTCACATA
TGAACTACCTGACAAGAACAGTGATAACTTACGGCAACAGGGCAGTCTTG
AAGAGTCCAGCAAATTTACGCAAGACACACAGGATGATCTTTAAGAAAAC
TGCTACATCAATAAAATTTTGTCAATACCTTTTTAGAAAATCTGTTGCGG
GGCACTGTGTTTGAGGGAACAAGATTGTGCATGAACATTTCCAACATATG
TCAGCCGTCTAATACCTCTTGGGAAAATGCAGTCCAAACCGAGAAAGAAA
GCGTTTCAAGATGGGCTTCAACTACGTCACCACCACAAAGTCTCAGCAGT
GCTGAAATGGATGAAACTTCTTGAAAGCGAAGCAGTGCTGAAGCATGAAG
CAGTCTATTGAGTGGCACACCCGATGGCTTCAGTTGTCATCGGAGGACTC
TGTCTCTTGGTACTTGACAGGAGCCCCCTTGCGGGGGCTTTGGTTGACGT
TCCTTCTGCGGCTTCCCTTTGGGAACTTGAGAACACCACTCTCGGATTCA
GTGTCCTCGCTACTCAGTTCCTCACTGTCAGGGAGCTTGTCACTGGTGGC
CACAGTGGCTTGAGAAGACACGTCATCATGGTCGTACACGGGCACATTTT
GGAGCCGCTCAAGTTCAACTATTGGAATTCCTCTGCTCCGCACACCGAGG
AGCACAGACAGGTTGGCACATCGGACAGACGAGACTGCAGACTGGACTGA
AGGTCGAGGAGCTCTGTCTTCCCATAAAGACTTGTGAGAATAGTATTGGC
TAGTGCCGTTTTCCTTGGAGCATTCCACTTGCTGTCTCCCACTGCTCTTA
GGCCCAGTCCACAATCTCATGTGTGGGTATTTCCGAGAGCCTTCATCGTC
GGAGTGAACACGTTTGCTTGGTGTGTCAGAACCAGTCCGCCTTGATGGAG
CTGGCGACAGCGGTCGTTTGGGGCTTTTTCTTGCTTGCCTTGATCTGTTG
GCATTCTTCGGATCCTGTCCATCTGTAACGGCGATGGGTAGCTTCTCCAC
AACAACTATTGGCTTCCTTTTGGCAAGCGGGATCCGCTGAATCCCATGTT
CGAACGCCCACTGTGAATCAGCGTTGATTCGTTTCAGAAGCACATAGGGC
GCTTTGTCCATGGTAAAGTGAGGTGCTGACATGTCCGGATTACAGCTGTT
CGGGCATTAGTGTCATTAGGGTAGCTACCGTGGGCCTAAGAAAGTAGTAC
AGTGAACTGTAGGCTGCGTCTGCTTCGCCGGTTGCACAGGAAGGTGGCCG
CA
>CL11.Contig4_All
CGTGTGCTTCATTAGCAATTTTGCAACGAAAACTTCAGGATATTATTCCC
TGTCCTGTTTGCTTACATTATGAATTATGTTCTTGGCAGTGAGTGACATG
AAAGTAAAAGTTTACCCTAAAATTCCGAGCAAGCGCCCTCCCTACGGTGA
AAGATAATAGGACAAGATTTGGAGGGGGGCCCTTTCTCAGTCGGGGGCAA
AAATTCAAGATGGCGGCAGCAGAGCCGCTAAGAATAATGAATGCACACCC
GTGCTTCTAATTAAATGCGTTATTGAATGTGCATGCATTACTGTTTTTAC
TGAACTCGAGAGAACCCTCGTGTGCACTTTAAAGTGTTTTGACAAGGGAG
AAAGACGTTCTTGAAATGTTCCGACAATTTGTGACAACTCAGAATGTAAC
CGTGAGGCACCACACTCAAAGTACTAAGAAATCGTGCACGTATCTAAAGA
CTCAGAACTTGGGTTCCTAGGAATTGCTGCTACAGGATTCTGTAG
>CL11.Contig5_All
ATTCTGAGTTGTCACAAATTGTCGGAACATTTGAAGAACGTATTTCCCTC
TTTTCATAACAGATGAAATTTCACACAAAGATTCTCTGCGTTTCAGTAAA
AGCAGTAAATGCATGAGTATTCAATAAAGTGTTCGATTAGAAGCACAGGT
GTGCATTCTTCTTGGAGGCTATTCCGCTGCCATCTTGGATTTTGGTCCGC
GACCGAGCAAGA
>CL11.Contig6_All
TGGTGCCTCGGGGTTGCATTCTGAGTTGTCACAAATTGTTGGAACATTTG
AAGGTCTTTCCCCCTTGCCATAACAGGTGAAATTTCACACAAGGATTCCC
CCCGGTTCAGTAAAAGCAGTAAATGCATGAGTATTCAATAAAGTGTTCGA
TTAGAAGCACAGGTGTGCATTCTTCTTGGAGGCTATTCCGCTGCCATCTT
GGATTTTGGTCCGCGACCGAGCAAGA
>CL12.Contig1_All
CTGCTGCCTGCCCTTGACAGCTCGTCTGAGCTGTGTCTGTACTGCGAGGG
GCGTGAACCTTTGTGAACCCTTTAAATTATTGTTTCTTCCCATGGCGCCG
TGTGCCTTTGCTGGTCGTTGACATATTGAAATGAAACGGCGTCGGCAAAA
AAGAAGGGGAAGCGCTTCCAGCACGCTTATCGCGGCTTGCCGCTTTGCAT
CATCTGATTGGCCAGTGGTTCCACGTGTGTTCTCTGACACTACGTGGAAC
GTGAGCGCGAGTTGCGCGAGCTCGAGCCTCGTTCGGCATTCGCATTTGGA
ACGCGGTTGTCATACGCAATCGTCCAGAAGCTTCGACTCTTCGATCAAAA
CCCGACCAAGTTCAGGACGCGATGTCAGCTGTCGCCACAAAACGAGAGCG
CAGGAAAAAACTCAAGGCCACGCTTTCGTTTGGCTCATCAAGTGGTGCTT
CCGCTAACCTGCCTTCCAACATGCAGGCAAACCTACCAGAACTCTTTGCA
ATCCTTAAGATGAAACAACAAGCTCTCGGTGACGAGGCTAATGGCAGCGT
GACTGGGTGGTCTGCTCACAAGCACTCATTGAAGGACGAGCTTCTGATGT
TTCCCGCGACGACGCATAGTGCACCCTACAGTGCTCGGTTGTCGCCGGAC
AGCACTGCACTTTTGGATGGGAAGGAATATGAGCTCGACATCCTTGGAGA
TGGCAAGAACGGAACAACTTCTATTTGTGTGGAAGAAGTAACAGTGGATC
AAACGCCGGAACCCCAGCCTCTGACTGAAGATGATGTAACTGATATCGTA
AGCCAGCTGCAAGCAGTCTTGCTGGAGAATGGCCCATCCCAGGAGGAAGA
CCTGCTGAAAGCACTGGAACCTGAGCAGGCTCGCCGGGTTTTGGCTGCGT
ACGACACGTTGACTGACTTCTTGGATGGGCACCCAGGATTCAAACGGAAG
GATGAGGACCTGCTTTCGTTCATCTACTACATGGACCCTGACGAGGACGA
TGAAAACGATAACGACTGCTACTACTCCTCCCTCACGACCAATCTTTGCA
ACGGACTCTCCGCACTGGCAGTCAGTGCCAAGAATGCTGGGTACCAGTTT
CACTCCCCGGTGGATAGCGACAGTGGATCCCGAAGCGTACGTACTGGCTC
GTCCTGCAGCACTTCGTACGAGTCTGCCATGGAGGAGGAGGAGTATGAAG
ACGACGGGAAGAACAAGAAGCCTGGCTGCAAGGACAGCTGGACCCAGACA
CCCTCTCGGCCTCGTTGCCAGTCACGAGGCGTACAGGCGGTACAGCCGAC
ACACGACGTGGAGTCCCAGACCGAAGGATGGGACCCTGACCAGATAACCG
AGCTGGAGCTACTGCTGAGGAAACGAGACACCGAAATTTTTGAGCTCCAA
GAGAGGCTGGCATCTATTCAGGATGAGCATGCCCGCGAGATACAGGAGCT
TCATCTCAAGTTTGAGATGCTGCAGAACGAGTCACTAGTACCAACATTAC
AGGATGAGGCGATTCAAGATTCGGGGAGCAGCAGCTCTTACATCTCGGAA
GAGGAGGTGGAAGTGGAAGAGGAGGAGGAAAATGAGAGGCCCGAGGAAGT
GGCCACTGAGCTTGGAGAGGCCAAAGATGAGGAACATCACTGGCTGCAGG
AACAGCCACCTGCTCCGCTCCATCAGAGATCTCCGCCTGCTTGTGCAGAG
CCCGACGAGAAGCTACACGCACTTTCCATTGAGCCGAGGCCCAAGCAGGC
GCCCTCAGTTGAGCAGAAGGTCAAGAGGCCAGAGCGGCCTCAGGTGCCAG
AGTTCTACGAGCTCCACTGGCGCATGGAGCAGGCTGCCGCTTCATGCTCT
GACGTAGAGTCCATGTTTTCCAGCCGTGGAGGATCCCCAACTAAGAGCAA
GACAGAACAGCAGATTGCAAAAATAGTACAGATGTTAAAGAAAAAGCAGC
CGGACTATTCAGAATAAGCACAGAAGATTCTGCCCATGGAGACAGCACCT
CCTTGGAAATGCTGAAGTCTCCGAATGCTGCAGCTCCAGCAAGGACACTG
CACGCGGCCATGCCTTCTTTATTTTTTTTTCTTCTTTCCAACATTGTTTT
CAGTCTTCTGCTTTCAGTTTTTCTGCTTGCTTTAGTTGTTTTTCTTTGTT
TACAAAAAGACTGTATAGGCAGGCATTCGTGCTTTCACAGAGCTTTTTGT
GAAATTCTTTTTCCCATGCAAGCGAACACTAGTCCATTTTCTTAAGCTGT
ACAGGGCTTGAAAATGTGCCGCGTGTGAGGTCTGTTGGTGCTGTCTCGAT
CTGTGGGCGCATCATCTGAAAAATGAGCGTGCCATGTTTGTGCCTTCCTG
TGCCAAACGACCTCTTGGCTTCCTGGTTTCCTTCCGGTGTCATTTACAAA
GCCTCCTCGCCGGTGACTGTGATCTCAACAAACTGGTCCTGCAACATTTT
TTTTTGCCCCATGCGATCCTTTGCCACGTGCACAGCACGTGGCAAAGTAG
TAGTATGTTAAAAATGGCTACGCTTCACCCGGC
>CL12.Contig2_All
CTTACAAAAATGTTTTATTTTTGTTTTTAAACAATATCAACCAAAACCCG
CACGCTCGTCTGCGGCAAGGCCAGGCCGGGTGAAGCGTAGCCATTTTTAA
CATACTACTACTTTGCCACGTGCTGTGCACGTGGCAAAGGATCGCATGGG
GCAAAAAAAAATGTTGCAGGACCAGTTTGTTGAGATCACAGTCACCGGCG
AGGAGGCTTTGTAAATGACACCGGAAGGAAACCAGGAAGCCAAGAGGTCG
TTTGGCACAGGAAGGCACAAACATGGCACGCTCATTTTTCAGATGATGCG
CCCACAGATCGAGACAGCACCAACAGACCTCACACGCGGCACATTTTCAA
GCCCTGTACAGCTTAAGAAAATGGACTAGTGTTCGCTTGCATGGGAAAAA
GAATTTCACAAAAAGCTCTGTGAAAGCACGAATGCCTGCCTATACAGTCT
TTTTGTAAACAAAGAAAAACAACTAAAGCAAGCAGAAAAACTGAAAGCAG
AAGACTGAAAACAATGTTGGAAAGAAGAAAAAAAAATAAAGAAGGCATGG
CCGCGTGCAGTGTCCTTGCTGGAGCTGCAGCATTCGGAGACTTCAGCATT
TCCAAGGAGGTGCTGTCTCCATGGGCAGAATCTTCTGTGCTTATTGTGCG
TCGTTTTTCATGTAGTTAAGCACAAGCGCCACGATCTGGTTGAAGGTCAT
TCGTGAGAACCCACCCTGGCACTGGCGCACGTGGTCCACGTGCCTGCGTA
TCTCTTGCTCTGAATAGTCCGGCTGCTTTTTCTTTAACATCTGTACTATT
TTTGCAATCTGCTGTTCTGTCTTGCTCTTAGTTGGGGATCCTCCACGGCT
GGAAAACATGGACTCTACGTCAGAGCATGAAGCGGCAGCCTGCTCCATGC
GCCAGTGGAGCTCGTAGAACTCTGGCACCTGAGGCCGCTCTGGCCTCTTG
ACCTTCTGCTCAACTGAGGGCGCCTGCTTGGGCCTCGGCTCAATGGAAAG
TGCGTGTAGCTTCTCGTCGGGCTCTGCACAAGCAGGCGGAGATCTCTGAT
GGAGCGGAGCAGGTGGCTGTTCCTGCAGCCAGTGATGTTCCTCATCTTTG
GCCTCTCCAAGCTCAGTGGCCACTTCCTCGGGCCTCTCATTTTCCTCCTC
CTCTTCCACTTCCACCTCCTCTTCCGAGATGTAAGAGCTGCTGCTCCCCG
AATCTTGAATCGCCTCATCCTGTAATGTTGGTACTAGTGACTCGTTCTGC
AGCATCTCAAACTTGAGATGAAGCTCCTGTATCTCGCGGGCATGCTCATC
CTGAATAGATGCCAGCCTCTCTTGGAGCTCAAAAATTTCGGTGTCTCGTT
TCCTCAGCAGTAGCTCCAGCTCGGTTATCTGGTCAGGGTCCCATCCTTCG
GTCTGGGACTCCACGTCGTGTGTCGGCTGTACCGCCTGTACGCCTCGTGA
CTGGCAACGAGGCCGAGAGGGTGTCTGGGTCCAGCTGTCCTTGCAGCCAG
GCTTCTTGTTCTTCCCGTCGTCTTCATACTCCTCCTCCTCCATGGCAGAC
TCGTACGAAGTGCTGCAGGACGAGCCAGTACGTACGCTTCGGGATCCACT
GTCGCTATCCACCGGGGAGTGAAACTGGTACCCAGCATTCTTGGCACTGA
CTGCCAGTGCGGAGAGTCCGTTGCAAAGATTGGTCGTGAAGGAGGAGTAG
TAGCAGTCGTTATCGTTTTCATCGTCCTCGTCAGGGTCCATGTAGTAGAT
GAACGAAAGCAGGTCCTCATCCTTCCGTTTGAATCCTGGGTGCCCATCCA
AGAAGTCAGTCAACGTGTCGTACGCAGCCAAAACCCGGCGAGCCTGCTCA
GGTTCCAGTGCTTTCAGCAGGTCTTCCTCCTGGGATGGGCCATTCTCCAG
CAAGACTGCTTGCAGCTGGCTTACGATATCAGTTACATCATCTTCAGTCA
GAGGCTGGGGTTCCGGCGTTTGATCCACTGTTACTTCTTCCACACAAATA
GAAGTTGTTCCGTTCTTGCCATCTCCAAGGATGTCGAGCTCATATTCCTT
CCCATCCAAAAGTGCAGTGCTGTCCGGCGACAACCGAGCACTGTAGGGTG
CACTATGCGTCGTCGCGGGAAACATCAGAAGCTCGTCCTTCAATGAGTGC
TTGTGAGCAGACCACCCAGTCACGCTGCCATTAGCCTCGTCACCGAGAGC
TTGTTGTTTCATCTTAAGGATTGCAAAGAGTTCTGGTAGGTTTGCCTGCA
TGTTGGAAGGCAGGTTAGCGGAAGCACCACTTGATGAGCCAAACGAAAGC
GTGGCCTTGAGTTTTTTCCTGCGCTCTCGTTTTGTGGCGACAGCTGACAT
CGCGTCCTGAACTTGGTCGGGTTTTGATCGAAGAGTCGAAGCTTCTGGAC
GATTGCGTATGACAACCGCGTTCCAAATGCGAATGCCGAACGAGGCTCGA
GCTCGCGCAACTCGCGCTCACGTTCCACGTAGTGTCAGAGAACACACGTG
GAACCACTGGCCAATCAGATGATGCAAAGCGGCAAGCCGCGATAAGCGTG
CTGGAAGCGCTTCCCCTTCTTTTTTGCCGACGCCGTTTCATTTCAATATG
TCAACGACCAGCAAAGGCACACGGCGCCATGGGAAGAAACAATAATTTAA
AGGGTTCACAAAGGTTCACGCCCCTCGCAGTACAGACACAGCTCAGACGA
GCTGTCAAGGGCAGGCAGCAG
>CL13.Contig1_All
TCTCTCTCTCTATTGCTTCCTCGTTCTTTCTATCTGTTTCTCTCTCTTTC
TGTTTGTTTCTCTGCTTCTCTCTGTTTTTGTCTTTCTGTCTTGCTCTCTT
TTTTATATCTTTTTTTTGTGTCTTGTTTCTTTCTCCCTCTTTCTATGTCT
TTTTCTGTCACTATATTTTTGTCTCTATTCCCTTCAATTCTATCTGTTTT
TCTCTTTCTTTCCCTCTCTTTCACGAGTTTTACGTGCTCCACTTCGCCGA
GCAGAGTTTTCGTTTAACGCTTGCACCTCCTGTACTCGGTTGGGGGGGCT
TGCCCAATTCCTGTGGCGCATACCCACCTGAGGAGTTTTGCATGACAGAG
CACAAGCTCTCGATAGCTTAAACAGCTTCGCTGTTAAAAAATGAGGAGTC
ATTCCACTCTGTAAGCTGGACGACCAGCGAAGCTGTTTAGCGCACGGCAC
AAAGATGACATGGTGGAGGCCAGTTTGGTATGTAAGGCAAGGTTGTTAAC
TACTGGGCTGTTAACTTTGAATACGCATTATTTTTTGCACTGCTCCCTAG
AGGGCACCAGGGGCCGTATACAGCTTCTTCGCTGTAAAGGGAAAGAAAGC
CCATTGAATGCACTTTCGGATAGTTTCGCGGATGCTTGGCTTAAAGCGGT
TCGCCATTTTCTAGGCAACCCGGCGCATGCGCAAGCCATAGTCTGGAAGC
ACTGCGAGAATGCTCTTGCTACAGCATAGAGAGGCCTTAGAGAGAGGGAA
AGGTGTGTCGGAAGAACTTGGCTTTCTGGGCGTAGCTAAGTGATGTCACG
TTGCACCTAGCAATACAAACGATCGAGAAGAAAAAGAACCTGACTTTCGC
CTTTGAATCGTCTTAGGGGAAAGCATTGGTGACAGTGTGACTCTTTAGCA
TTGAGGCACTGTTGTATGTCGCAGTATTTGTCTACCACTTTTGCTGATAA
CCATATAGATGTATTTAGATTTTTATTTCTTAAAGAACAATTTTCATTAT
CCAGTATTCTGTTCATTTGCTAGTTTCGAAAAAAAAAAATCGCCGAAGAG
GTTATTTGAGAACACTCAAGTGCATGACGCCCTTATTTTTGCATTATCGA
GTGAAATATGGAGTGCTCCCGAGATGATTTTCTCCATGATATTCGCAATG
AATCTAAATATTTATAGCTCTTCAAAGAAGCCCCATAATAATTATTCAGG
AGCTTGAATGTAAATGGAACTTGCTTCTTCACTGTACTCGAGGATGTGAA
ATTAGCTGCTCCAGAGTGCTCCAAGATGCAAAATTACCTGCTCCAAAGTG
CTCCAAGATGAATATTTTTGCTGCTCCAAAGTGCTCCAAACTGAAAATTT
TGCTGCTCCAAAAATTGCTCCAAATCAGAAGTCCTCGGTAGCATCACTGG
TAATGTTCTCTGCTTGATTTTAGTTCATGCTCTGTCATCAAGTTTGGTGT
GAGTATTTAAGCTGAGTTCTGTGTGCAGTCACAGTTGGCATAAGGAGGCT
CAGAGTTCTGCATAAGTATGACAAAGGATATGAGATTTTTATCGCAGCTG
GGGCATGATTCTACAAATTGTAGTGCACACGGGCTGTTCAATATAAACAA
AGGCAAGCCATTGTAGCACTTTTTTCACCTGTGCCGTACTTTAGATATCA
CCACTCTTGCAGCTTCATCAGGCAGAAGTGGGGGCCACTGGCCACGGCCC
GCTCCACACAGCAGCAGCTTTGATGAGTGCACGTCCATGGAGTACCAGCA
GATGGCAACTGCCCGAAAACCTGCACGGCCAAAATCTGAAATCTTTTTCT
CTCAAGAGAAGGGATCCAAAACACACCGGTGCCCCTCCATGACGTTTGAG
GGAAACATGACCTTTGGTAGGATAGAGGCCTATGTACGACTAGAACAACT
AGGAGAAGGTTCTTATGCGACTGTCTACAGGGGTTACAGCAATCTCATGG
GCAAAGTAGTTGCGCTCAAGGAAATCAGGCTGCAGCCTGAAGAAGGGACA
CCATTCACAGCAATCAGAGAAGCATCATTGTTGCGGGGTCTTAAGCATGC
TAATATAGTGACCCTTCATGACATCATCCATACTAAAGACACACTGACAT
TTGTATTTGAATATGTGCACACAGACCTTAGCCAGTACCTTGAGAAGCAC
CCCGGTGGCCTCAACCCCAAGAACGTCAAGCTCTTTCTATTCCAGCTTTT
ACGTGGTCTGTCTTACTGTCATGAACGAGTCATTCTTCACAGAGATCTGA
AACCTCAGAACCTTCTCATCAGCGAACAGGGGGAGTTGAAACTTGCAGAT
TTTGGTCTTGCCAGAGCCAAGTCTGTGCCTAGTCGTACTTACTCACATGA
AGTGGTCACTTTGTGGTACCGGCCACCTGATGTGTTGCTTGGATCAACAG
ACTACTCAACATCACTGGACATGTGGGGAGTGGGCTGCATATTCATTGAG
ATGATAACCGGTGCAGCTGCATTCCCTGGTGTCAAGGACACAACCGATCA
GCTGGATAAAATCTGGAGGATCCTGGGGACTCCTACAGAGGAAACTTGGG
AAGGTGTTTCTCGTTATAAGAACTACAAACTTCACAAATTTGGAATGTAC
CCAGGCCAGCCTCTAAAACAAGCCTTCCCTAAGCTATCAGAGATACCGCA
GGCCGATGAAATTGCCAACAGATTTCTCCAGCTTCAGCCACACAACAGGA
TCTCAGCTGTGGATGCTATGCGGCACAGCTATTTTGCAGACATGCCTCCC
AAGGTGTACGATCTCCCTGACCAGGCCTCTATATTTACAGTTCCTGGTTG
CAAACTTAGTCCAGAGACTTACAATCTCCCCATGTCTGTGATCAAGGCAG
CGGCCAAACTGCGATGTTAGCTGTGATAGAATGTCCCCATAGGCACCCAG
TCTCCACCACCTGGGCGTCGGCACCACAATAGTCACGCCCTTGGGTCACT
TTGTTGAAACGTTAACAGGTTTATCCCTGGAGCGCTTTTTTCATTCCTGC
CAACCGGACGGGGCAAACAGAGAAGCAGAGACAGCTCGTCCACTGAACTC
AAAAGTTTATATGAGTGTCATCGTGGTCTTGTTGATTGCCTGCTGAAAAC
ATTTTTAAAGAGGTAACTTATTTAAAGACTGCCGAGGCTCGCCAATGTGT
GTGCATTTGTGTGATTGTGTGCCGAGTGTGTTTTGATGTGTGAGCATGTG
TTTGTGTTGTTAGTACAAGCTGACGAATCACCCACTTCTCTTCCTGTTGT
GGGATGTCTGAGGTGATCAGATAAGTGTTTACATCATGCAGTAAACGTCA
CTTCCTGCCAACTGCAGGGCAACAAATGTGTAGCAGTTACAAGCTTTGTG
TGCGTCCCACTTACTCTATGCTTGTTGTCATGAGTCAGCCTGAAGTTTAT
CAACCATTGCTGTTTCGTTCATCACTGAGCACAAAAAAAGAAAAAAGAAA
AAAGCTTTTTGTCGTCTTTTCTGATACGCAGGCTATTCTGTGTAGGGTGT
TGGTGCAAACAGCATGGCTCTTATGTTTTTTGTCTGTTTTTCCCCTCATA
TCTAAGTCCTTGGTGCTAAAGTCTGAATTTAAGGCTGTTTCTGTGGCTTT
GTCATACATATTCCAAAATGGAAGACTAAGTACCATGAAGGTTTAGATAA
GGCACTGCCTCAGGGAAATTTTTGAGATCTGCCACTAGTGAGGGGGTGCT
CAGATTTGCAGTGTTCAAAAATTGTCATGTGAGCCAAGAGGAAAAAAAAG
GTCCAAATATGGCTGAAATTTGTGACATTTCACTCTCATAAGGTTAACCT
GGGATCTAGAACATTTACTAGCAATGTCACTCAGGACAGTTAGGTGTACT
GGCAGGCTCATTTTTCAGAGTTACAACAAAGTATGTGGAATATATGTGTT
TATAAGCATGATTAAAAAGCTTAGAAAGATGGAGAGAAAAATCTCAGCAA
AGGAAAAATTCATAGAGCAGACTGGCAGCCATTAGACATGCAGTTTTCAT
TATTCTGATAGTTTTTATTGCAATTCACGTGTCCAGTGCAAAAACATAAC
AGGAACTTGCTTTCCACTCAGTTTGTATCAATGGTAAAAAGGGCAACCTG
TTGATATTGCTTATAAGTTTCATTTCTGTGTTAAAATCGTTCATCAATTT
GGTTCCGCAGTTGCTTAATTCAGTATTTGAGGATTAATCTTGATGCTACT
GGCAGTTCTTGTACTTTTTTTTTTGCTCGAATCTCTTGCCTAATGCCTGG
CTTTTTTTGTGTGCTCAGGCTTTTCTTTTCTGTTAAGTGGCAATTTCATA
ATGCAGATCCTGCAACAACAAGCAAACAACAGAGTTGATGCATTGAGTGT
TCAGCTCTTGGGTGTTCTCCCTGTGTTCCTTGCATTAATTTTGCTTATTG
AAGCTCCAGCGTACTTTAGTTTATCTGGTCAGTGAAGCACATTTGCAGTT
AGTTGTCAGCATAGTAGTGCACACCCTGTTGGTGTCACCAGCCCGAGTGT
TTTTCTACATCACTGCACAGCCGTCCCCACCTTATAAGCTCGCTTGCCAA
TCTGTCCTCGGAGAGCAAATCGATCGAATCTTTTATATGGGGCTGCTTTT
TTTTTCTCTGTATCTGTGCCGTCCGTGCAATTTTCTGGGTTTTCTATGCA
CATGTGTGTGTATGCGCATTGCAAATTCTGCTCATTGCCATTCTATGTGT
GCTGTATCCAGTTTGTGGAGCCTACGAACCACTTCATGACACCAGAGCAA
AGCAGCATGATTGCATTTGCTAGTAGCATCGCTCTCAATCGAACACCCAT
GCATTTGCACACTTGGACAGCATTACATTCGTAGAGTTTTTTTGGGTGGT
TAGCCTAACTGTGCCCACATGGTACAAATTTAGACTGCAAGGGTAAGCAT
TGGGTGTGTAAAAAGAGGCATACCATACTTCATGTCACTTCTTAGTTAAT
ATTTAGATATGTAAGGCTGAACGCTAGGTATGAAGCTTACTTGTCCCTTC
ACTTAAAGAAGTAAGTGAAGAGATAACCATGACATGATTATGAAACACGG
TGTAGTGGGCGACTGAGGATTAACTTTGATCACCCGGGTTTCTTTAATGT
GCACCTAAATCTGGTGTTCTTGCATTACACCCCCATCGAAATGCAGCGGT
ATTAGCCTGAAATCAAACCTGCATCCTAAAGCCTAAACAATAGGTGTAAC
ATTAAGAGATAGGAAGACAGCAGAGTGTATCAGAAAACAAACGGGTGTAG
ATGGTGTCCTAGTTGACATCAAGCAAAGGAAAATGGTCCTGGGTGGGTCA
TGCAATGCGAAGGACAGATAACTAATGGTGAATCAGAGGTACGTAGTGGG
TACCAAGGAATGAGAAATGCAGCTGAGGATGGCAGAGGGTTAGTTGGGTT
GATGAAATTAAAAAAATTAGCATGCACAAAATGGAATCAGCTCATGCAAA
ACAGGGTAATTTGGAGATCATTCGAAGGCCTTCATCCTGCAATGGATATT
AGTATGGTTGCAAAAAAATTGAAGACTGGTGTAGAATCACAAGGTGCTCC
ATATTTTCCATTAATATAGTACACATTCAAACCTGTTGTTTTGAACCTGA
ATATATTGAATTCTCTATCAAACACTGAAGCAGAAGTAAGGGAGGGGAGT
TATTCTTGGGGCTATATATGGGTGTGTGCAATGTTTCTGAAAGGTTAAAA
AGTACATTACATCCAGGGGAGTGCAAGCAAGTACATGGTGCACCTGACCA
AACTGTACATGCCTACAATTCGGTAGAAAGGTCAGACTGTTGTAAAATGT
TCGTTCACAGAAATGGCGTCCGTCCAGTCACAGTCAGCCTGATCTGGATG
GACACTGTGGTTAAAAAACTATCATAATATGCTGTTATGACCATAGGCGT
GCGCAGTTTTCCCCATGAGGGGGCGGGGGCAGAGGTTCATCGCAGCGCCC
CCTCTCCTACTAAGTCAATGTACGAGGCAGATTTTGCGCCCCTCCCCCTC
TTAGGC
>CL13.Contig2_All
CTTGATCTCTCTGTCTTTGTTCTCTTTATCTATTTCGTCTTTTCTAGCTC
GAATATCCTCATGAGCTTCCTGGGCCTCCTCGACAGTCATCTTCTCCGCC
TCCATAATCGGGAGGATCTGTCGTTTCCGCTTAGCAAAGCCAACGGAAAT
GCCCAACTCCTTGCAAATTTCAAGGAGGTTCTGCACACTGAACTTGTCCA
TACTGACACTGCACTCCGCCTCGTTTACCCTCTACTGAAACTAAGCGGAC
AAACCAGCCAATTCTTGGCTGACCAAACAAAGTTACAAGCCAACCACAAA
ACGTCAAAACCTGCTAACAGCGACTTGGGCTAGCTAGGTCTGGCAATAAG
AGAGGTAAACTTCAGGCACTCACCACACCAGGGTAGCTGACGCTAGCCGA
TCCCACCGAGCTGCCATCCACTGTAAGGAATGAGGTTGCGTGGCCCATCG
CTGCTGCCACTGTTATGCCCCGTGGTCGTCCCTCAGGTTCGCATATGAGA
TTACAGGTCGTGGTATCCCACCTCTGGAACCGCTGTTGGGACTGGGGTTG
CGTGGCCGGTGCGAACACGGGTGTGCATCGTGCTCGGAGTACTCAGAAGG
ACAAGATGAAGGACGAAAAGATACTTTATGTACAGACGAATTACATGTTT
TCGCTCTCAGTCAACATGACTGCCAGCCCGACCACGTCGGCTGGTTCGAC
TCCCTTCACAACGGACCAGCACGGCCTTAAATCAGGGACCAGTCCACTGT
TTGACAGGGTGTTTCTTTGGTACCAGGTGTTGACAGGGTGTCTCTTTGGT
CCCAGGTGTTTACAGGGTGTCTCTTTGGTCCCAGATGTTGACAGGGCTTC
AGGATCGCAGACAAAGCATGCAGAGGTTGATCCCTGCTTCCAGGTCGCAG
GTGCTGGCCCTTTTGCTTGGTCGCAGGGCAGACGCTGACTTCGATGCCGT
GGACTTCCAACAAAGTGCAGGGTCATTTATAGGAAGAGCAGAAGAGAAAG
GAACAAGGAATGAGAAGAAGAAGATGTTTAATGACAAGAAGGAGGAGAGG
TCGGCCTGGAAAGCGGGTTTCTAGCCTGCTACTCCTCACGGGGTGATGCT
ACCGAGGACTTCTGATATGGAGCAATTTTTGGAGCAGCAGAATTTTTATT
TTGGAGCACTTTGGAGCAGCAAAAAGTTCCATCTTGGAGCATTTTGGAGC
AGGCAATTTTGCATCTTGGAGCACTCTGGAGCAGCTAATTTCACATCCTG
GAGCACACTGGAGAAGCAAGTTGCATTTACATTCAAGCACCTGAATAATT
ATTATGGGGCTTTTATGAAGAGCGAAAAATATTTCGGATTCATTGCAAAT
CTCATGAAGAAACTCATCACGGGACCACTCCACATTTCATTCGATAATGC
AAAAATAAGGGCGTCATGCACTTGAGTGCTCTGGAATAACCTATTCGGCG
ATTTTTTTTCGAAACTAGCAAATAAACAAACTACTGGATACTGAGCATTG
TACTTTATGACATAACGCTCTAAATACATCTACGCAATTATCAGCAGACG
TGGTAGACAAACGCCGCGACATACAACAGTGCCTCAATGTTAAATATTCA
CACTGTCGCCAACGCATTCTCCTAAGACGACTCAAAGGCAAAGGCCAGGT
TCTCTTTCTCCTCGATCGATTCTCTTGCTGGGCGCAACATGACATTTAGC
TGGGCTCAGAAAGACAACTTCTTCCGACACTCCTTTCCCTCTCTCTGAGG
CCTCTCTGTGCTGTAGCAAGAGCATTCTCACAGGGCATCCAGACCATCGC
TTGC
>CL13.Contig3_All
CGCACTACGACGAGGGACGAACGGGTGCCGCTTTAAGGAGCTTCGCCCCT
AAAAAGTCAAGCCACGCAGGGTTTCCGACGGATGAAACGACGCGGCCTGC
CTCCTCTGCCAAAAGAGGATATCAAGATAATTCCAGTGATGCTACCGAGG
ACTTCTGATTTGGAGCAATTTTTGGAGCAGCAAAATTTTCAGTTTGGAGC
ACTTTGGAGCAGCAAAAATATTCATCTTGGAGCACTTTGGAGCAGCTATT
TTAACATCCTGGAGTATACTAGAGAAGCAAGTTGCATTTACATTCAAGCA
CCTGAATAATTATTATGGGGCTTTTATGAAGAGCGAAAAATATTTCGGAT
TCATTGCAAATCTCATGAAGAAACTCATCACGGGAGCACTCCATATTTCA
CTCGATAATGCAAAAATAAGGGCGTCATGCACTTGAGTGTTCTCAAATAA
CCTCTTCGGCAATTTTCTTTTTCGAAACTAGCAAATGAACAGAATACTGG
ATAATGAAAATTGTTCTTTAAGAAATAAAAATCTAAATACATCTATATGG
TTATCAGCAAAAGTGGTAGACAAATACTGCGACATACAACAGTGCCTCAA
TGCTAAAGAGTCACACTGTCACCAATGCTTTCCCCTAAGACGACTCAAAG
GCAAAGGCCAGTTTCTCTTTCTCCTCGATTGATTCTCTTGCTGGGCGCAA
CATGGCATTTAGCTGGGATTAGAAAGACAACTTCTTCCGAGAGTCCTTTC
CCTCTCTCTGAGGCCTCTCTGTGCTGTAGCAAGAGCATTTTTAAGAGTTT
CGCTATCGCGTTCAACTCTTAAAGGCGAAGCTTAAGGGTCCCCCAACTTT
TTAATGAGCCGATATTTGAAAAACAACAAGCAAAATACTCGAATTGGGGT
CCTAACACTCACGATCTCAAAAGGGGAGGGTCTTTCAGGGGGTATTACCG
CAAGAGCGATTACTAACCCGGATGCGATGGTGGAAGGAAATTAAGAAAAT
GTACCTCTGAATGAATATCCACGGATACTTGATGAAAAGTGGCAACGCGT
TCCCACCGTTCACGTGCTCTTCCGCGGACGGGAAGCACGGAAAATTCGAC
ATTGCTTCATATATCTTTTACTAGTTTTCCCA
>CL13.Contig4_All
GCGACAGTGGTAATCTTTAGCATTGAGGCACTGTTGTATGTCGCGGCGTT
TGTCTACCACTTCTGCTGATAATTACGTAGATGTATTCATAGTGTTACAT
CATAAAGGACAATTTTCAGTATCCAGTATTTTGTTTGTTTGCTAGTTTCA
AAAAAAAAAATAGCTGAATAGGTTATTCGAGAACACTCAAGTGCATGACG
CCCTTATTTTGGCATTATCGA
>CL14.Contig1_All
CTGCCAGCGACCTGGCCCGAGGCACCCGAGGGGCGGTGTTTAAAAATGGC
CGCGCACTTGGCCAATGGCAGAGTCAACGTCGCGTTGCTGCGTGAGGCAG
CTAGAAGAGAACTGATCGAATTGCTCGACAAATGCAATGGTACCAAGGCT
ATCGTGTGGGACGAGTCCCTGGCTGGACCCTTCAGCCTTATTGCAGAGTT
CGGTCTGCTGCGGGATCACCAGGTGACCCAGATGTTCCACTTGTCAAACC
AGCGTCCTGTGAGCACCACAGCACAGCACGTGATCTACATGGTGCGGCCG
CAACTCGCCCTAATGGACATCATCGCAGAGCAAGTAATGGAGCAAGCCCG
GCAGCCAAGCAGCCAGCATAAGGAGTTCCACGTGTTTTTTGTGCCCCGCA
AGAGCCAACCTTGTGTCCGCCAACTGGAGGAACGTGGAGTGTATGGGGAG
CTGGACATAGAAGAGTACGCCCTCGAACTGTTTCCTGTGGACAGTGATGT
GCTTTCAATGGAAATGGATGCTTCCTTCAAGGAGTGCCACGTGGAGGAAG
ACACCACCTCAATGCACTATGTGGCTCGTGCACTGATGACCCTGCAGTCT
CTCTACGGAGTCATTCCGAATGTCTATGCCAAAGGAAAGACGGCCAAGCT
GGTGGGCGACCTGCTGGTGCGCCTGCGCCGAGAGCAGGTGGGCCGGGAGG
CGCCCCTGGTGCCCCAGGTGGACACTCTGCTGCTGCTGGACCGGCAGGTG
GACCTGCTCACTCCCCTGGCCACCCAGCTCACCTACCAGGGCCTGTTGGA
CGAGCTGTTTGGGGTGCAGCACAACCTGGTGCGGCTGCCCGAGACCTCTT
CTTCGGAAGGGGCAGGCAGCCGCCAGCAGCTGTGCCTCAACTCGGCCGAG
GAGCTCTTTGCCGACCTACGCGACCGCAACTTCAACGCGGTTGGCCCCCT
GCTCAGTCGGGAGGCCAAGAGCCTGACGTCTCAGTACGAGGTGCGTCATG
ACGCCAGAACCATTGGGGAGATCAAGCAGTTTGTGGACCGGCTACCCAGC
ATGCAGCTGAAGCGCAAGTCGCTTGCCAACCGTCAGTCACACATTGTGTT
GCTCCTGTTCTTCCACAAATAGCTCGTTTTATTTTTTCCCGGTAAAGGTG
AACACCAAGAGGATGGTTCCTTGAATGTTACAGTGTTACGTTTATCAAAC
ACAGTAACAAGTGTTACTGGAGGTGAAAATTTGTTACCAT
>CL14.Contig2_All
ACGTTGTTTCCTGTCCCGACCGGAACTAGCTGGTTGACCCTCGGGCTAGC
TCTGGCTGCCAGCGACCTGCCAGCGACCTGGCCCGAGGCACCCGAGGGGC
GGTGTTTAAAAATGGCCGCGCACTTGGCCAATGGCAGAGTCAACGTCGCG
TTGCTGCGTGAGGCAGCTAGAAGAGAACTGATCGAATTGCTCGACAAATG
CAATGGTACCAAGGCTATCGTGTGGGACGAGTCCCTGGCTGGACCCTTCA
GCCTTATTGCAGAGTTCGGTCTGCTGCGGGATCACCAGGTGACCCAGATG
TTCCACTTGTCAAACCAGCGTCCTGTGAGCACCACAGCACAGCACGTGAT
CTACATGGTGCGGCCGCAACTCGCCCTAATGGACATCATCGCAGAGCAAG
TAATGGAGCAAGCCCGGCAGCCAAGCAGCCAGCATAAGGAGTTCCACGTG
TTTTTTGTGCCCCGCAAGAGCCAACCTTGTGTCCGCCAACTGGAGGAACG
TGGAGTGTATGGGGAGCTGGACATAGAAGAGTACGCCCTCGAACTGTTTC
CTGTGGACAGTGATGTGCTTTCAATGGAAATGGATGCTTCCTTCAAGGAG
TGCCACGTGGAGGAAGACACCACCTCAATGCACTATGTGGCTCGTGCACT
GATGACCCTGCAGTCTCTCTACGGAGTCATTCCGAATGTCTATGCCAAAG
GAAAGACGGCCAAGCTGGTGGGCGACCTGCTGGTGCGCCTGCGCCGAGAG
CAGGTGGGCCGGGAGGCGCCCCTGGTGCCCCAGGTGGACACTCTGCTGCT
GCTGGACCGGCAGGTGGACCTGCTCACTCCCCTGGCCACCCAGCTCACCT
ACCAGGGCCTGTTGGACGAGCTGTTTGGGGTGCAGCACAACCTGGTGCGG
CTGCCCGAGACCTCTTCTTCGGAAGGGGCAGGCAGCCGCCAGCAGCTGTG
CCTCAACTCGGCCGAGGAGCTCTTTGCCGACCTACGCGACCGCAACTTCA
ACGCGGTTGGCCCCCTGCTCAGTCGGGAGGCCAAGAGCCTGACGTCTCAG
TACGAGGTGCGTCATGACGCCAGAACCATTGGGGAGATCAAGCAGTTTGT
GGACCGGCTACCCAGCATGCAGCTGAAGCGCAAGTCGCTTGCCAACCACA
CTTCCCTGGCAGAAGAGATCAAGAAGGTCACGGACCAGGAGTCCTTCTTT
GAAAACCTTGCTGTCGAACAAGAATTCATGAATGGCATTGACACGGACAA
AGTGCACCCTCACATTGAGGAATGCATCGCTCGACAGGAGGACATTATCA
AGGTTCTGCGGTTGATGTGCATGCAGAGTGTGGCCAACAATGGTCTCAAG
CCCAAGGTTCTGGACCACTACAGGCGAGAGATCCTCCAGACATATGGCTA
CCGGCAGTTGCTGTGGCTACTACGGCTGGAGAAAGCTGGCCTGCTACGTG
CGCAGGAGCACAAGAACTATTTCTCCACACTGCGCAAGACACTCAAGCTC
AATGTTGAAGATGTCAGTGAGCAGGTTCCTAACGACCTGTCGTACGTGTA
TAGTGGCTATGCACCACTGAGCGTGAGGCTGGCCCAGTTCCTGGCACTGC
CCGGCTGGCGTGCCATCTCGGAGGCCCTCGCCTTGCTGCCAGGGCCCACA
CTCACTGACCTGCAGCAGCGCCCAACAGCCGGCCGCATGCCCAGGCGTGG
ATCGGTGAGCTCCCTACAGTCGTCAAGTGCGGAAGAGCCCAAGGTGACGC
TGGTGTTCTTCCTGGGAGGCTGCACGTATGCGGAGATCTCGGCCCTGCGT
TTCCTCTCCCAGCAAGATGATGCACCTGTGGAGTACTTGGTGGCGACCAC
AAAGCTCATCAATGGACGTACATTTCTCCAATCCCTGAATGAGCCACTCA
ACCCACCCCTATGAAGAAATAAATTTATAGTTCCCAACACTACGTCATTC
CTGGTGATATAATGTTTCACCCAGCAGGATTTGCTGGAGCACAAGCTCTT
GTGGACTGCATAGCAGTTGATTAAAGCTTTTGAGG
>CL15.Contig1_All
CCCAACCACAAATGCTGCAGGAGACCTTGGGAATTCAGTACAGGTAATGC
AAGCACGAAATCGGTTGACCGTGCAAACGATATTGTCGCGATTCATTCGG
AGACGCGCTTCGCATGCTGAAGGGTGCGAAAAAAAGAAAAGGTCGATAGC
GTCAGACCTTTTAGAAGATTGTAGTCGGCCGCAAAAAGGTGCAGCGCGTG
CGTTTGATGACGTAGCGCGGAAACGCTCCGTGGGGTGATGGCTGCACGCT
TATCCTCGTACGCCGATCGCGTAGCAACACAGCTGCACGCAATAGTTTTT
CGTGCAAGACTCGATAAAGGTACAAAATTGAGCTGCCGCAAGACGCAACA
GGTTCACTCGGTAGAATGGGAAGTGTGCGCTTCGAACCATTCGAACAGAG
TAAACTACGGAAGGATCCGTTGACTGGCGATCCTTTATCTTTTTACGGAA
TCTCACAGCGGGTGATTCCATTCTGCGGGGTGGGTGCGGCGGCTCGAGAT
GGCTAATTGGCCGGCCACCCCCGCCGTCGAGAGGCGCTGGTGGGCTCGTC
CAAACAACGAGGAATTCTGGGATATCGTCTGGCTGCTGCTACGGTGCTGC
TGCGTTCCCAATCGACTCTTCGGGGGACCGAAAAAGTTTTCGCTAGTCTG
GTCGAAGCCGCTGGACGATAATGTAATGATCGTTTCCGACTTGCAGCGCG
AATCCGACGAGCATGGAAGGAGACGTGAATGGCACCACCAAGACGCTCGT
CTTCAGAAGCGAGTGCTTCGCTTCAACGACGGCCGACGGAGAACCTCCCC
GAAAGCGCCAGCGGACTTCCGAGGACTTCATCTCGTTCTGCAAGTTCATC
CTGGAGTACGAGAACTACGAGAGCATCAAGCAGGAGGAAGAACTTCAAGA
GAAAGACGCGGCCAGCCCTTCCGACTGCTCGGCAGACAGCGTAGACAGCG
TCAAGCAAGAAGACAGCGACCATCAAGTTGGCAAACCCTTGGGCTGCCCT
GCTGCGCCGCCCGAACGTGCCACTGTGCAGCCAACAATGAGCCACGTGCT
CTTAATGCAGCCCGACGCCTTGCGTGGGGGTTCTCTGTCCGAGGTACCAA
CGCTGGCAGACGACGACTCTCACGACCTGATCACGTGCTTCTGCCTGAAG
CCGTTTGCCGGGCGGCCCATGATTGAGTGCTCCGAGTGCCTCACGTGGAT
CCACCTGTCGTGCGCCAAGATTCGGCGCAACAACATTCCCGACGAGTTCA
CCTGCCAGCGCTGTCGCGAGGCCAAGCACACGACAAGGCGCTCGCAGCGG
ATACGCGCCGGCGGCACGACGCCCCCTCAGCGGCGGAGGCCCTCGACGTG
ACAGTGTTGATGACGACGACGACCGTGTGTGCGCGTGACGGTGCGGACCT
CACGACTTGCGGGGGCATGCCGCAGCGCGACGGCACTCTAGTCTTCTGCC
CGGGCCCTCGCGGTGGCCGCTGTACAGACTTGCGGCGTGCCTCGGGGGCA
CGTTCCTTGCCTCCCCCCCACGGGGGCAGGCCTCTCTGTGTGGGGGGGGT
TGACCCAGTGTGCGTGGCTGAGATAAAAAGAGCTTGGCTGTTTGGCATTC
CTCGCACACTTCTCCATGACCGGTCGGGGCTACCACCTGCCGCTGTGTTC
AATCCGTACGAGTCGCTCAGCTAACGCGTGCCTCTCGTTTACTGCCGGCT
TATACTGGGAATGTGGCGAATGCAAGGAGGATGATGACGAGATAGACGAT
GTAGGCGCGATTTCACTTAGTTACAACTGAAGCTGACCCTGTACTGAATG
TTCTGTAAATTGGAACACCTGGTGTACTGTCCTTGCAGGATGAAACGCAT
GTCAGTTTGGGGCTAATAGCTGCACTTTTGTTCACACTATCTCTAGTGTC
CGCGAGATTGGCTCAGTTTCAGCCGATAGACATAAATTAAAGGTCCATGC
AACATCTAGTGACCAGATTCGTTAGCGGCACGATGTCACACTCATGTAAG
TGTGTTGCATGTTGTTCGATCAGCATTGTACAGGACTCTTTTTAGCTAGG
AATTGCAAATAAAACTGAACTGAATTACGAAACATGCAAACCCAGATTTT
GTATTACCGCACTACTTGCATAGACTGCGCAGCACTGCCTGCCGAGTGTG
GAATGTAGTCTAATTATCATCGCTTAAAGTTCTCTCGCTCGTTGTCCTCC
TTGCATAAGCACCATCTGGAGCTCTCCAATTGTGCACTTTTCATTTGTAC
AGCCACACTTTCATTGGCGCTGTACCTTCAAAGAATTGCACTACAGAGGA
GTGCAATTACAGAGGAGTGCAACCTACAGAGGAGTGCAACCTTGCTTTGC
ATGTCCTGCTATCCAGTTGTACCTTGAGCTACTTGACAGTGTAGTGTAAT
AACTGAGCGCATAGAAGGAGACTCACATTTTCCCACCTATTGGACATCAT
AGAGTCACGTCAAACTGACCCAAGATAATCAAGTTCAAGTGTTTCCAAAA
CAAACGAGTTTTAGTTCTAAAACCACTAGAGAGAACGCTTGTCTCTGCAA
TAGTATGTTACACTGGATAAGACCAGTAGTACATAGATCTAGTCTACTGT
TTGTGCTTGCAGGTTTCAGAGTTAATGTAGTGTTACCTGTTATCCACTTT
CTGCACTTCATGCCCTAAACTTGTAAGTCACCTTTGTTTCTAAACGAAGA
AGGCAATAAGATGAAATTCACACACAGTGCCAAATTATGGCATTTGTAAT
TCAGTGTTCTGCAAATATGATCGATTGGCAAATTCACAAATTTGTTTCAG
ACAGGGCTTGGGCAATGACATGTGCCACTGATCCTTCCCATGCGGACTTA
ACTTACTGGTTAAAAGAGAATAAACCGCGTGGATGTGTTGAGATTTTCAG
TCGTACATAGCAGAGGTAAAGCTTGAAAGCTTTGCAGTGGGTATTGCGAA
ATTGAAATTCAGACCTATGTCCTATGACTTAACGAGGCCATTTGTAGTGC
AAAATTAAACTCAAGTAACATAGTACCAGGCACCACGGGGCGCTACTGTG
GTTCCTTGTGTTTGTTTTATTTTGCACTATGATGGCTTATTAAGTATTAA
TGAAATGCCCCAGAAACAAGTTATCCCATGAGATGCGCGATTGGTGCCTT
GGTGAAATTCGCATCACTTACAGGTAAAGGTCTAAACTTAGTTTCAAGAC
AGAGGCCTGTGTGGTGGATCTTCCATAAGATACAAGGAACCTGTAATTAA
AATCTCGCTAAGACGCAAAAGGTAAGTACATATGCATATCATGCAAACTG
TAAATGTAATTGTTATCAAAAGATTTAACGTACACAAAGCATGTTTAAAA
TAATGCTCTGCGCTTTAAGGCAAATGCATGAATTTGAAGGATTGCAGTGA
ATGTTAATATGTGCCTGATGCACATGAAAAGAAAAGTTAGAAGTACTCTG
TGAAATGAGTGTGAAAGAAAAAAAAGCACTCTCCATAAGCACTAGTGTTC
GTTGTAAGCTTAAGCATTGCATTTGACCTTGGAGCCTCTCTGAACATGTG
CTTCGAAAGAGTTGGGTTAGACACACAATATGCTGTACCTCTGAAAAGAT
TATGCGCGCAATATT
>CL15.Contig2_All
TGGCTGCACGCTTATCCTCGTACGCCGATCGCGTAGCAACACAGCTGCAC
GCAATAGTTTTTCGTGCAAGACTCGATAAAGGTACAAAATTGAGCTGCCG
CAAGACGCAACAGGTTCACTCGGTAGAATGGGAAGTGTGCGCTTCGAACC
ATTCGAACAGAGTAAACTACGGAAGGATCCGTTGACTGGCGATCCTTTAT
CTTTTTACGGAATCTCACAGCGGGTGATTCCATTCTGCGGGGTGGGTGCG
GCGGCTCGAGATGGCTAATTGGCCGGCCACCCCCGCCGTCGAGAGGCGCT
GGTGGGCTCGTCCAAACAACGAGGAATTCTGGGATATCGTCTGGCTGCTG
CTACGGTGCTGCTGCGTTCCCAATCGACTCTTCGGGGGACCGAAAAAGTT
TTCGCTAGTCTGGTCGAAGCCGCTGGACGATAATGTAATGATCGTTTCCG
ACTTGCAGCGCGAATCCGACGAGCATGGAAGGAGACGTGAATGGCACCAC
CAAGACGCTCGTCTTCAGAAGCGAGTGCTTCGCTTCAACGACGGCCGACG
GAGAACCTCCCCGAAAGCGCCAGCGGACTTCCGAGGACTTCATCTCGTTC
TGCAAGTTCATCCTGGAGTACGAGAACTACGAGAGCATCAAGCAGGAGGA
AGAACTTCAAGAGAAAGACGCGGCCAGCCCTTCCGACTGCTCGGCAGACA
GCGTAGACAGCGTCAAGCAAGAAGACAGCGACCATCAAGGTGGGGGTTCT
CTGTCCGAGGTACCAACGCTGGCAGACGACGACTCTCACGACCTGATCAC
GTGCTTCTGCCTGAAGCCGTTTGCCGGGCGGCCCATGATTGAGTGCTCCG
AGTGCCTCACGTGGATCCACCTGTCGTGCGCCAAGATTCGGCGCAACAAC
ATTCCCGACGAGTTCACCTGCCAGCGCTGTCGCGAGGCCAAGCACACGAC
AAGGCGCTCGCAGCGGATACGCGCCGGCGGCACGACGCCCCCTCAGCGGC
GGAGGCCCTCGACGTGACAGTGTTGATGACGACGACGACCGTGTGTGCGC
GTGACGGTGCGGACCTCACGACTTGCGGGGGCATGCCGCAGCGCGACGGC
ACTCTAGTCTTCTGCCCGGGCCCTCGCGGTGGCCGCTGTACAGACTTGCG
GCGTGCCTCGGGGGCACGTTCCTTGCCTCCCCCCCACGGGGGCAGGCCTC
TCTGTGTGGGGGGGGTTGACCCAGTGTGCGTGGCTGAGATAAAAAGAGCT
TGGCTGTTTGGCATTCCTCGCACACTTCTCCATGACCGGTCGGGGCTACC
ACCTGCCGCTGTGTTCAATCCGTACGAGTCGCTCAGCTAACGCGTGCCTC
TCGTTTACTGCCGGCTTATACTGGGAATGTGGCGAATGCAAGGAGGATGA
TGACGAGATAGACGATGTAGGCGCGATTTCACTTAGTTACAACTGAAGCT
GACCCTGTACTGAATGTTCTGTAAATTGGAACACCTGGTGTACTGTCCTT
GCAGGATGAAACGCATGTCAGTTTGGGGCTAATAGCTGCACTTTTGTTCA
CACTATCTCTAGTGTCCGCGAGATTGGCTCAGTTTCAGCCGATAGACATA
AATTAAAGGTCCATGCAACATCTAGTGACCAGATTCGTTAGCGGCACGAT
GTCACACTCATGTAAGTGTGTTGCATGTTGTTCGATCAGCATTGTACAGG
ACTCTTTTTAGCTAGGAATTGCAAATAAAACTGAACTGAATTACGAAACA
TGCAAACCCAGATTTTGTATTACCGCACTACTTGCATAGACTGCGCAGCA
CTGCCTGCCGAGTGTGGAATGTAGTCTAATTATCATCGCTTAAAGTTCTC
TCGCTCGTTGTCCTCCTTGCATAAGCACCATCTGGAGCTCTCCAATTGTG
CACTTTTCATTTGTACAGCCACACTTTCATTGGCGCTGTACCTTCAAAGA
ATTGCACTACAGAGGAGTGCAATTACAGAGGAGTGCAACCTACAGAGGAG
TGCAACCTTGCTTTGCATGTCCTGCTATCCAGTTGTACCTTGAGCTACTT
GACAGTGTAGTGTAATAACTGAGCGCATAGAAGGAGACTCACATTTTCCC
ACCTATTGGACATCATAGAGTCACGTCAAACTGACCCAAGATAATCAAGT
TCAAGTGTTTCCAAAACAAACGAGTTTTAGTTCTAAAACCACTAGAGAGA
ACGCTTGTCTCTGCAATAGTATGTTACACTGGATAAGACCAGTAGTACAT
AGATCTAGTCTACTGTTTGTGCTTGCAGGTTTCAGAGTTAATGTAGTGTT
ACCTGTTATCCACTTTCTGCACTTCATGCCCTAAACTTGTAAGTCACCTT
TGTTTCTAAACGAAGAAGGCAATAAGATGAAATTCACACACAGTGCCAAA
TTATGGCATTTGTAATTCAGTGTTCTGCAAATATGATCGATTGGCAAATT
CACAAATTTGTTTCAGACAGGGCTTGGGCAATGACATGTGCCACTGATCC
TTCCCATGCGGACTTAACTTACTGGTTAAAAGAGAATAAACCGCGTGGAT
GTGTTGAGATTTTCAGTCGTACATAGCAGAGGTAAAGCTTGAAAGCTTTG
CAGTGGGTATTGCGAAATTGAAATTCAGACCTATGTCCTATGACTTAACG
AGGCCATTTGTAGTGCAAAATTAAACTCAAGTAACATAGTACCAGGCACC
ACGGGGCGCTACTGTGGTTCCTTGTGTTTGTTTTATTTTGCACTATGATG
GCTTATTAAGTATTAATGAAATGCCCCAGAAACAAGTTATCCCATGAGAT
GCGCGATTGGTGCCTTGGTGAAATTCGCATCACTTACAGGTAAAGGTCTA
AACTTAGTTTCAAGACAGAGGCCTGTGTGGTGGATCTTCCATAAGATACA
AGGAACCTGTAATTAAAATCTCGCTAAGACGCAAAAGGTAAGTACATATG
CATATCATGCAAACTGTAAATGTAATTGTTATCAAAAGATTTAACGTACA
CAAAGCATGTTTAAAATAATGCTCTGCGCTTTAAGGCAAATGCATGAATT
TGAAGGATTGCAGTGAATGTTAATATGTGCCTGATGCACATGAAAAGAAA
AGTTAGAAGTACTCTGTGAAATGAGTGTGAAAGAAAAAAAAGCACTCTCC
ATAAGCACTAGTGTTCGTTGTAAGCTTAAGCATTGCATTTGACCTTGGAG
CCTCTCTGAACATGTGCTTCGAAAGAGTTGGGTTAGACACACAATATGCT
GTACCTCTGAAAAGATTATGCGCGCAATATT
>CL16.Contig1_All
CGAACCCTGATAATTTCGGCAAGTTGCTGGTGATCAAGCTTCAAAGGCGC
CTACAACCTTCAGTACCCAGGCCCACGGAGTGGGCAGTTTGTCAATCGTC
AGCTTTGGAAAGCTGACCAATGTGCCCTTCTTGGGGGCTCCTTTGCTGCT
GCCACCTCCGAGCGGACGAGCCGGTATCCACGCAAGCCGCTCATTGTCCG
GCAGCCCGAGCATCGTAATTCGGCCTCCTGGGAACATATCCAACGCCTCC
AGGTAGAGCTGCTCGTTCTCAGGCCACCTCATCACGAACACGTACACGAC
GCAATCCTTGGCCGTGTACCACACGTGCGGCGTCGCCGTGTCGTTCTGAT
ACTTCCAGGGCCTCGATCCGTAGACTGCTTCGCCGTTGACGGAAAGCCAT
TGCCCCAACTGACTTAGCCGCTCTTCGTAAATGGGCGTGATGACTCCTTC
CTTAGTCGGGCCTACGTTGATCAACAGGTTACCGTTGCAGCTCACCGTGC
TCGCCAGGATGTCGAGGAGCCTGCCAATGGTGTGGTACTCGGAGAGGTAC
GCGTCGCGTCTGTAACCCCAGGAGTACTTGTCGATCGTCAAGCAGTTTTC
CCATTTGCGTCGCTGCAGCACACCCGGATTGAACCGATCTTGGCAGGTGA
GGAAGTCTCCGTGCTTGCACAAGGCCTCTCGGCCCCAGCGGTCGTTGACA
ACAACGGTAGAGCGGACGGGGCTGTCGTTGTAGAGCCAGGCGAGGAAAGA
CGTGCTGTTCCAGTAACTGTCCGAAGCTTCCCAGTCGCCGTCAGACCACA
CAATATCTGGACGGTACCTTTCCACGATCTCCACCAGTTCCGGGAGCGTC
TTAGCTGGCGGAAACAAAGCAGTCGAAAAGTTGGACGCCTTGTCAGCCAA
GTAGAGCGGGTGGAACCAGTCCATCAGGGAGTGGTACAGGCCGAACCGCA
TCCCTCCTCGGCGCCTTATGGCGTCGGCCAGAGTTCCCACCAGGTCCAGG
TGCGGCCCGATGTCTTGGGCGTTCCAGTTCCAAGAGACGTTCGAAGGCCA
AAGCGTGAATCCTTCGTGATGCTTGCTTGTGAGCACCACGTACCGCGCTC
CCGACTTGGCGAAGATGTCGGCCCAGCTTTCGGGGTTGAAGAATTCGGCC
GTGAACTGCGGAGCGAAGTCCTGGTACTTGAAGCCCGGCTTGTAGTTGCG
CCTCATGAAGTTCACGTACGAGGGATCTCCAACCTGCCACTTCTGCCAGA
ACCACTCGTTCTTGAAGCTGGGCACCGAAAACACGCCCCAGTGGATGAAC
ACGCCGATCTTGGCATCGTCGAACCACGACGGTAGCGGGCGAGTGTCCAG
CGACGACCAGTCGGGGCTGTAACGACCAGCCGAGGTAAATTGCGCTGGCG
CCCACGGACTTACAAGAATTAGCAGGCATGCCGTCGTCAATGGGACCATT
TCGCAGTCCAGCAGCGCGTTCACGTGATGTGCGTTCCCAGTCGTTGCTTC
AGTCTCTTTGCAGCCGCGGTTTTGGTCTCCACCTCAACAATCAGGTCGTT
CCTGTCCGAGTGCCCTTGGCTCCAAATCGGAAAAAAAGAGCAGCTGGACT
TCGTGAATGCCGA
>CL16.Contig2_All
GGGCGTTCCAATTCCACGAGACCTTGGAGGGCCACAGCGTGAAGCCCTCG
TGGTGCTTGCCCGTCAACACCACATACCGGGCTCCCGACTTGGCGAAGAT
GTCGGCCCAGCGATTAGGGTCGAAAAACTGGGCCGTGAACTGCGGGGCGA
AGTCCTGGTACGTGAAGTCCGGCCTGTAGTTGCGCCTCATAAACTCCACG
TACGCGGGCTGCTGTTCGTGCCAGTTGTGCCAGAACCACTCGCTTCCGAA
GCTGGGCACCGAGAAGACGCCCCAGTGGAGAAACACG
>CL16.Contig3_All
ATTGTCCGGCAGCCCGAGCATCGTAATTCGGCCTCCTGGGAACATATCCA
ACGCCTCCAGGTAGAGCTGCTCGTTCTCAGGCCACCTCATCACGAACACG
TACACGACGCAATCCTTGGCCGTGTACCACACGTGCGGCGTCGCCGTGTC
GTTCTGATACTTCCAGGGCCTCGATCCGTAGACTGCTTCGCCGTTGACGG
AAAGCCATTGCCCCAACTGACTTAGCCGCTCTTCGTAAATGGGCGTGATG
ACTCCTTCCTTAGTCGGGCCTACGTTGATCAACAGGTTACCGTTGCAGCT
CACCGTGCTCGCCAGGATGTCGAGGAGCCTGCCAATGGTGTGGTACTCGG
AGAGGTACGCGTCGCGTCTGTAACCCCAGGAGTACTTGTCGATCGTCAAG
CAGTTTTCCAATTTGCGTCGCTGCAGCACACCCGGATTGAACCGATCTTG
GCAGGTGAGGAAGTCTCCGTGCTTGCACAAGGCCTCTCGGCCCCAGCGGT
CGTTGACAACAACGGTAGAGCGGACGGGGCTGTCGTTGTAGAGCCAGGCG
AGGAAAAGCGTGCTATTCCAGTACGTGTCCGGGGCCTCCCAGTCGCCGTC
CGACCAGATGATCTCAGGACGATATTTTGTGACTATTTCGACGAGCTCCG
GCATCGTCTTGCGGGCGACGAAGTCGTTCGTCTTGAAACCGGCCTCCTTG
TCCGCCAGGTAGAGCGGGTTGAACCACTCGTAGAGCGAGTGGTAGAGACC
GAAGCGGATGCCACCTTCTTTCCTCACGGCTCGCGCCAGGTCTCCCACCA
AGTCGCGGCGGGGTCCCACGTCTCCAGCGTTCCAGTTCCACGACACCGCG
GAGGGCCAGAGAGTGAAGCCTTCGTGGTGCTTGCTGGTCAGCACCACGTA
GCGGGCGCCCGCCTTCTTGAAGATCGCCGCCCAGCGGTCCGGGTCGAAGA
ATTCGGCCTTGAACTGCGGCGCGAAGTCCTGGTACGTGAAGCCGGGCCGG
TAGTTGCGCTCCATGAACTCGCGGAACGCCGGCACCTTTGACCCCTGCCA
GTCCCACCAGAACCACTCGCTGCCGAAGCTGGGCACGGAGAAGACGCCCC
AGTGCAGGAAGATGCCGATCTTGGCATCGTCGTACCAGTCCGGGATTGGT
CTCGTGTCCAGGGAGTCCCAGTCCGGGGTGTAGCGTCCCGTCGACGGCGC
TGCCAGGGCTAAGAGTAGAAGGCATCCGGTGCCCAGAACCCTCAGCGGAC
GCATGATGCACAATTAAGACGCAGTTGTAACTCTATCCTCGATGTTTGAT
GAACGCCGGCTGTCTAAGTGAAGCCTAGCGCAGGAATGCGCGTTCCTGTA
GCAAACTGAATGTACGCTAGCGCCTTCTCTTGAAGACGAGGGTAG
>CL17.Contig1_All
GCTAAAATGTTTGGCTCGTGTGTTCTCGGGAGCCTCGACTACCGATCAGC
AGCATTTTCCGACCATGCTGAAAAAGTGTTGCAGTGTCCCTTTAAGCAAA
CAGCTTGAAACTGACAGCTGCACTACAGAGAGCGCCACAGAAGGCTAGCC
TGCACTTTCATAACTTCTATTTGATGTTAGCACCATGAGAACATTTAGTT
TTCTTATCATGAGCAGACACACCGCACTTAGCTATACAGAGCCTCGAGTT
CTTTTGTGAGCCACTATCAACCCTCCTTCATCCCGGCAACTTCAGAAATT
CGTTTTTTATTATTTTTTTCTAATACCAAGACCAGGTTTTCTCGTAAAGC
TTTCAGTCACTAACCAACCATAGCTGACAAGACCATTTTAGCATAACCTG
ACAGAACAATCTAAAAACGTTAGATTCTGGGGTTTTACGGATGGGTGTGC
GAATATTCGAAAATTTCGAATAACGAATCAAGTAGCGTTCTATTCGATTT
GGTACTTGAATTGAATAGTGCATATTTTACGAATATTTTTAGAATAATTA
GCAACGCCAAAAAAATGCTTCAAGGAGCAACACGTTGGAACAGCGAGAGG
TAACTTTTTTTTTATTGCATCACCAAATTACCCAGATGCATACAGCCCAT
GTACTTACTGGACTTTCGACACTATATTGATCGCAGGACGAAGGCGTTTT
TGCTTAAAGGGACTGACAGCCGATTTTTCTTGACCCAGTTTTTTAGGGCG
TAATGAAAAGCTCCCACGTGGATATTTTGTAATCAGAATTGTTTGATTGC
AGAATCAACTAAAAAAGTTCCTCTTCCAGCAATGCTGAGAAGCGATAGCA
ACACCAATAGCCGTCCTCGCGAGCTGTTCATTACACTCAACGTTCTGCTT
TCACAAGAGTCAGTGTAACTGTGGTTAATCACCTTCATTTTGACGTTTTC
AATTGTTTTTGACTATAAAAAGCAAATAGAAAAAGTTTTCCGAACGCTTG
TCGTCACGTGAAGTCCTTTTACCGCCTCGTGGGCCAGGCACTCCTCTTAC
TTCTTCAATTCGTCGGTAGGTGCCGCTAGGCCCTCAGGTAACAACTTTCA
TGCTGCCACTCCTGAGCATCAGATCATACGTAAAGTGAGGGCGGCGCCAC
TATTCTGCTCACTATAAACAAAGGAATATCTGCATATTTTAAGTTAGAAA
AGATTATAATAAAAAATTTTACTGCACTTCAATGCTCATATAGGGACAAT
TAACCACATACACCAGTAAAAGGTCAAGTAACGGGGATCATATGCATATG
GATCTTATGCTTTTCTGATGTGTGGGGTACCAAAAATAATTTTTCGCGAA
TTTAGTGAACAAATCAAAATATACATCCGTGTTTAATGAGAAAAACAGGG
TTCGTTCTAGCCAATACAATAGACAAATTTTCCATTAGTGGAGTAATCTC
AGCTCATGTTCTGAGCAGTTGTTTATCCCTTTAAAACTCCAGTGTTGCCG
AAGTAACCGTA
>CL17.Contig2_All
GGCATATCTGCACGTTTTAAGTTAGAAAAGATTATAATAAAAAAGTGTAC
TGCATTTCAATACTAATATAGATACAACTAACCATGTACACCAGTTAAAG
GTCCCATGACGGGGATCACATGCATACTCACTTTTTTGCTGCATGGGGTG
CTAGAAGTCATTTTTCACGACTTCAGTGGAGAAATAAGAATATAAATCCA
CGTTTAATGAGAAAAACGGGGTTCGTTTAAGCCAATACAATAGACAATCT
TTACATTAGTGGGGTTATATCAATGTGTTCTGCGTGATTGTCTGTCCCTT
CAAGAGAGCAGGTAAAAAATGTTGCAACTAGGTAAACGCCAGTGGCCACA
CAAACAATTACAAATTGCTCA
>CL17.Contig3_All
GTTTTTTGAACACTCGTTGTCACATGACATCCCTTTACCGCCTCGTGAGC
CAGGCGCTCCTGGTACTTCTCCCAACTCGCCGGCAGATGCCCCTAGTACC
TCAGCTAACAGCACCTTGAATGCTGCTGCTTGCGAGCATCGGATCGTACG
TCAAGCGAAGGTGGTGCCACGTTTCTTCTCACAACAAAGGCTTATCTGTA
CATTTTAAGTTAGAAAAGATTATAATAAAAAAAAGTGTACTGAATTTCAA
TTCTAATAAAGAGACCATTAATCGCGTACACCAGTAGAAGGTCAGTGATC
AGCCTCTTCTGCATCTTTGTGTTCTTGCTGCATGGGGTGCCTAAAGTCCT
CATTTGCAGCTTTTAGTGATGAAATAACACTGTAAATCCAAATTTAATGA
GAAAAACAGGGCTTGTTTTAGCAAATACGATAGACAATCTTTCAATTAGT
GGGGTTATCTCAATTCATGTTCTGAGCAGTTGTCTGAGCCTTTAACGTAA
ATCTCAATAATACTCACATCATCATCGTCACTTGATGAGCTTTCAACGGT
CGATGTGGAGCTCACAGC
>CL17.Contig4_All
GGCCTATCTGCATGTTTTCAGTTAGAAAAGATTATAATAAAAAAGTGTAC
TGCATTCCAGCACTACTATGAAGACAATTAACTGCGCACACCAGTAAAAG
GTCACGTGATGGGAATCATATGCATTTTCACTTTTTTGCCATGTGGCACG
CCAAAAGTCATTTTCCACGACTTTAGTGAACGAATAAAAATATAAATCCA
TGTTTAATGCAAAAAACATGGTTAATTCTAGCCAATACATCAGACA
>CL18.Contig1_All
TGGCAGGTGGGCATCAAGTATCGCAGTGGCTTCCGCACCATTCACCTCTG
CGGTGGAGCACTCATCGCCGACAGATGGGTGCTCACAGCGGCACACTGCT
TCCAACAATGGTCACGCACAACAAGTTTGACATCCAGACGTTCCGAAACG
ACATCGCACTGGTGCGGTTGGCGGAACCGGTAGACCTGGAAGGAAGAAAC
GCTAATCTGCAGGCTGTCTGCCTTCCTGATGACAACAGTATGGACTTCTC
AAAAGCTCGCTGCATGGCCACCGGCTGGGGAGAGACGCAGTTCAAGGGTC
GCCATTCGGACGTGCTGATGGAAGTCATGCTGCCCGTGTGGTCACACGAC
AAGTGCGCGCGAGCCTACAAGAACTACAATAAAATAACTGCCTCCATGTT
CTGCGCTGGGTACGTGGAGGGAAAGAAGTCCTCCTGCAGCGGGGATTCTG
GAGGGCCGCTGCAATGTACTTTCGACGAG
>CL18.Contig2_All
TGGCAGGTGGGCATCAAGTATCGCAGTGGCTTCCGCACCATTCACCTCTG
CGGTGGAGCACTCATCGCCGACAGATGGGTGCTCACAGCGGCACACTGCT
TCCAACAATGGTCACGCACAACAAGTTTGACATCCAGACGTTCCGAAACG
ACATCGCACTGGTGCGGTTGGCGGAACCGGTAGACCTGGAAGGAAGAAAC
GCTAATCTGCAGGCTGTCTGCCTTCCTGATGACAACAGTATGGACTTCTC
AAAAGCTCGCTGCATGGCCACCGGCTGGGGAGAGACGCAGTTCAGTGAGT
TCCAACGATTGGACAAATCGTTTATGTCCGATAGAAATA
>CL18.Contig3_All
TGGCAGGTGGGCATCAAGTATCGCAGTGGCTTCCGCACCATTCACCTCTG
CGGTGGAGCACTCATCGCCGACAGATGGGTGCTCACAGCGGCACACTGCT
TCCAACATCGAAGGAACATATCGAGGTACATCTTCCGCCTCGGAGACTAC
AACAAAAGTGTCATGGAGCCAGGCGAGGTCCACTCCAAAGGGGACATGAT
GGTCACGCACAACAAGTTTGACATCCAGACGTTCCGAAACGACATCGCAC
TGGTGCGGTTGGCGGAACCGGTAGACCTGGAAGGAAGAAACGCTAATCTG
CAGGCTGTCTGCCTTCCTGATGACAACAGTATGGACTTCTCAAAAGCTCG
CTGCATGGCCACCGGCTGGGGAGAGACGCAGTTCAAGGGTCGCCATTCGG
ACGTGCTGATGGAAGTCATGCTGCCCGTGTGGTCACACGACAAGTGCGCG
CGAGCCTACAAGAACTACAATAAAATAACTGCCTCCATGTTCTGCGCTGG
GTACGTGGAGGGAAAGAAGTCCTCCTGCAGCGGGGATTCTGGAGGGCCGC
TGCAATGTACTTTCGACGAG
>CL19.Contig1_All
GAATTGACGAGGGTTTGCAACAACAGTCATCAAATTATCCAACTCAGCAG
CACTCAATTCACCAGCCCTTTTGTTCATGTCAACATCGGCCTTCTTGCAA
CAGATGTTAGCGAATCTCCTGCCAATACCCTTAATGGAAGTCATTGCGAA
CATTATCTTCTGCTTTCCATCAACGTTGGTGTTCAGCACACGCAGAATGT
GCTGGAATTCTTCGTTCGCCACCAGAGACATTTTTATCGCAGAGATTTGC
CGGAGAGTGACTGTTAGCA
>CL19.Contig2_All
GTCGGCGGCAAATCTTGCTCCTCTCTTCAATCATCTCCGTCGGCGAATAA
CAAGATGTCGTTGGTTGCAAATGAGGAGTTCCAGCACATTCTGCGTGTGC
TGAACACTAACGTTGATGGAAAGCAGAAGATCATGTTCGCTCTTACCTCA
ATCAAAGGTATTGGTAGGCGATTCGCTAACATTTGTTGCAAGAAAGCTGA
TGTCGACATGAACAAGAGAGCTGGTGAGTTGACTGCTGCTGAGTTGGATA
ACATTATGACTGTGGTTGCCAACCCTAGGCAATTCAAGATCCCAGATTGG
TTTTTGAATAGGAAGAAGGACTACAAGGATGGAAAGTATTCTCAGGTCGT
GTCAAATGCACTCGACATGAAGTTGAGGGATGATTTGGAGCGGTTGAAGA
AAATCAGAAACCACCGTGGTTTGAGGCACTACTGGGGTCTTCGTGTTCGT
GGTCAGCATACTAAGACTACTGGTCGCAGGGGAAAAACTGTTGGTGTCTC
TAAAAAGCGTTGAAGTGTTTCTTTCTTTTTTTGCTTGGATAAGAGAAA
>CL20.Contig1_All
GCACAATTTATTTCAGAGAGGAAAGAAAAGAAAGCAGCAGGGTCTGAATT
GCTTCGAATCGAAATGATTTGAACTACTACATTCAAATGCAGCCGTGGAC
GACGCTGCTGCCAGGTTTTTGTTCACATTTCGAACCGGCCAGCATCCTCA
ACTGCCAGTATGTGCACTGCCAGTACATTTAACTTTTTTTTTTACCCACA
GAAACCGAAACTGGGATGCTGCGACTACAGTATACGAGGGAGAAAAAAAT
ATATATATAGCAGGATCGAAGAACCATTTCAGTTTATATAATTCTTAAAA
CTCTGCTTGAGTTACAACGCATCACACTTTTTTTTTCACTGTTGCTCACT
CGCACAAACACACATGCTCACACGAAACACAGTCTCACTATTTACAGAAA
AAGAAACGCACATCGTCGACGCACGTCGGTTACCAACATTAATCTGACCG
ACCAATGCGCAATACACCACAAATACTCCTCCCATAGGAGACATTGAAAC
AAGGCATCACTAACTACACCTACGGGCCATCAAAAGAACAGGACTTTTTT
TCCCCCGTTATCTCGAGTGCATTTAGGTAGCGAAACGGTGCTACACGAAG
CTTGGACACTTGGCGACATGGCAAGGGAGGGGGGGGGTACATATACAACA
CATTTCACTTGCCTAGGTTATGTACAGAGATGCACAAATGCATGACAGAC
CTGTTTTGATGGGAGACCCAAGAAACAAAAAATGTAAAAACAAAACAGAT
ACCCCAGGAGAGACACTGCTATTTACAGCACAGCTTTTAACTAACACACG
CACACACTGGACAGGTGTGTATATATATGTATGCTACTGCTACCGACAAC
TGCTGAGCACCAAATTTAAAGTTGGAAAAGAAAACGAGACACCAGAAATT
GTTACACTGGACTGAAGGAAAGAAAGATCTTACAAGTGTGTACAACTGGA
GACCCGCATTTGTTTTTCACACAGACAAACAAACATACACACTAGTAGAT
ACACAAACATACACCTAGTAGATAAGGACAACACAGTTTACAGAATGATG
ACCAGAACAACATCCGGGCACAAGAGGCTTGCAGGGCACACAAGACCGGG
AAAAATAAAATACGGGAAAAAATGGCTGCACACAACCGTAAAAAAAAAAA
AAATAGGGCATAAAGAGCTGAAATGACTATCACAGACTTTCATTTTTACT
TTTTTTCTCATACAAGTTTACGTCACTTCTTTTGAGAAAAGTTTTTCGTT
TTTTTTGTTTACTTTTCAAAGCTCTTGTTTTTCATCCCCATCCGGACTAA
ACAAGGACGTCACAATATCGCACGAGGGACTTGAACAAAAAGATATAGGA
AACCACACAAAACTTGAAACACATTTACGGTCAAAAACAGATTGAAGAAA
GAAGCAGAACCAGCTGCATGTTTTTGACGTCAGTGGAACGAAGAAACGTC
AGAGAGGGAGGAAAAAGGGCGCAGCCGTTAGTTGCAGTGCCCGTAGCCCA
CGCATGACAGTGGTAAATGACTTCAGCACCCGGTGCTACAATCTGCCGAC
GGCAAACGCACGGCGGTGTGGTGGTGGCCTTTCGCAGAAAAAAAACGACA
AAAGAAAGAACGACGCAGTGGCTTAGGCAGCAAAAGCCATCAATCGGATG
CGAGATGCGGCAGTACTTTCAGATACGAGCTAACGACGAGCAACGACAGG
TGAAGGCAAGTGCCAGCAATGAGAGCCTAGTGTAGAGACAGTTACAAGAG
ATACTTAAAAAGAAACATGAAAAGTAAAACGACGACTGACCACTCAAGCA
CCTTCGAACGAGAAAAATGCTACAAAGTAAGCAAGCTAATAATGACATGC
ACTGAAAGGGAAGCAGGCAGATTGTCACTGATCAATGTCGAGCAACGCCA
CAACTAAAAGGGTGTGGGCACCCTCATTTTATGCCACTTTTCCAGCCACT
CTGCGTAAACAAGCGCCTGCATCCCTTGAGGCTCTCGGGTAACCACTCAA
TAGAGTGGAAGCCTGGACAGTCAAAAAGAAGAGCTTAATATATACACAAA
TGAGTGGGAACAATAAAATATGGGACTTCTCTCGCAAGTACGCAACTAGC
CGAGCCTTTCAAGAGCTACGGTACAATGCGTAAAAAGAAGTGGACTTTGT
AAGCTGAACTCTTACGTACAACGAACAAAACCGTACGGTCGCACAGAGGG
CCCGAATGTTAACGTGCACACAGAGACACGAACGACGCAGAAGATTACGT
CGACAACTTTGCACGTAGAAAGAAAAGAAGTAGGTAGAACAAGCAAATAT
GCTAGCACGAAGCAAATGAAGAAGAAGCACTTCAAACGAGACGCTGCACT
TTGAATGCGTACAATGCAAATGACAAACAAGAACAGCAAGGTGCAATGTT
TCCTCAGTATCCCTACTAATGCACGAAACTAGAACACACACACACCAACA
GAACGGCACGGGACACGACTACGAGCCTATGCAAGACAGACGCTCACACA
GACACACACGCACACAAGCTGCACCGACCTGCACAGCCAAAGCAAAGTTT
TCCTCTTCCTCAAACAAACAAGGCTCGGCAGGCACGGTGCCGCCGATCCC
ATCAAGGTAACAAGATTCGCAACAACACGCTTGAGAGGAGAAAACCACCG
GATGGTCACGAGGGACAGCATACAAAAGAATAGTATGCAAATAAGAAATA
AACGCAGCCACTTCTTTTCCCCCTCACTTTGTACTTCAGCTGCAGAAAAA
AAAAGATCTTAAATGACCAAATTTCAAAGAAAGAAGCAAAACTGAAGAAG
CAATGAATTAAATTAAGGTACTCTCCCCAATAAAGCAGGAAGCACACAAG
ACACTCCCTACAATGCAGCCAGGAATATTTAGACACCACAAAAAGCTGCA
AAATAATGCGGGCTGTGCGCACTTTTTCCCGCGTGTTCTCCCTGGAACAC
CGCTTCCGCAAAACTAGCCTTTTGTAGCGTGCAAACAAGCTGAACAACGA
AAGTAAGCCAACACAAAGACGAAGAACAGCAGGGGGGAGGGACTGTCCCA
AGCACAACATCTACCGTAAGCTCCTCGCACGACGCACGTGTCAGTCGTAC
CTTCGTATCCCGCCATCGTCATCAACAGCGCCTTAAGGGAAAAAGTGCGC
AAGTGGTAGTACACCTCAAGAACAGTGCTGCTGCACTCAAACCACCTTTC
ACCCCGACCATGTTGAACACATACACGAGTCACCGCAAGAACAAAAAGTA
AAATTATATCGAAGGAAGGACTGCCCCCTCTTATGTTCCACAGCATCTGT
CTCCTAAGTGGCACCGGGTCACATGATGCAAAGGGGGCAGGTGGAGGGTG
CTCTGGCTAAAGAGGGGAAGGGGTCAGAGCCAACAGGGCCACCAAAGAGG
CACCCCTCCTACATCTTCAGACGTCCTCCGGAAGGGTCAAAGATGGGCAG
AAAAGTGTGTCGTCTGCCACGACGAGTGCACGGGCCATTGTGAAGAGGAG
ACGATGGCCGGCACAAAAAACGTTCCGGACGAGAGAAACTGCGGTGGACA
GGTGGCGGTCGTTGCTCAGTTCTTGACGGCAGTGGCCTGCTGCTGCTGTC
GCTCAACCTCCTCAACGAGCAGGGCCTTCTGGTGAGGCACAGGGGGCAAG
GTGGGCTGGTAGAGCACGTCACTGCCGAACCACTTGGCCAGATTGGCGGG
AGGCACCCCGGCTGCAGCAGCGGCTGCCGCCGCAGCCGCCGCCGCTGGCA
CAGCGGGCCCACGGCCGGGGAGTCCACCAGGCACCATGCCAGGACCCTTG
ACATCGCGCTGTCCCGTGGCATTGGGCACGAAGGTGTGCGCTGGGGAAGG
GTGCAAGGCCGGTGCAAAGGGAGAAGGTCCCACAGCCGGAGGGGCAGCGG
CACCCCCGAGCAGGAACTGCTGGAATGCCAGTGGATGGAGACCCTGGGCC
AGGGCCTGCTGCAGCATCTCAACCGAGGGGCCACGCCCACTGCCGCCAGC
CACGCCTTTCATTCCGCCTGCGTGGTGGGCACGGGACGCAGCCATGGCGG
CCGGTGGGGGAGCTGCCGGTGGAGCAGCAGCCATGCCTCCCGCAGTTCTC
ATCATGCCTGGCAGCTTGATGGCAGGGTGCCCCTGCTGCTGCTGCCTGAC
CATGCCTAGCACACCCGGTGGTGCCCTCTGCTGCTGCTGCTGGAGAAGGC
GCTGGTGCTCAAACAGCTTGGCCATCATGTCCACCTCTCCGCCACCTCGC
ATAAGGCTGCCCGCAGCCTGTTGCTGAGGTGGATGCTGCTGAATCTGCTT
GGGGTTCTTTGCGTCAGACGAAGTTGATGGTTGGGCAGCTTGGTTGCCCT
TTATGATGGCCCTGCCCATGGTGGGAGCCCGAGGCACCGTGCCATTGTTC
ATTCGATGCTGCTGTTGCTGCTGTTGTTGCTGTTGCTGCTGTCTACTTGT
GCCATCGCTTGGTGTGGCTTCCCCATTGGCTTTGGAGCCACCTTTGTCAG
AGGCTTTCGGGTCTTGGCGCTCCATGTGCATTTTGCGCATCACTGATGTT
GGCGTGAACGCAGCCATAGTGGGACTCAGGCCCTTGGATGGCGATGATCC
CCTGTTCACGGCAGAGCCTTGTGTTGTGGTCGGCGAACGAGTCCTCTGGG
CCTCCTGTTGCTTGCGCAGGTTCTCCTTCTGCTTTTGGTCCTCAAGGATC
TTCTTGAGCAGGGCTGTCTGCAGGATGGACTGCGTGTGCACCGCCAGCTC
TTGCGGGGATGGCACACGAGGACGCAGGCCTCCACTATGGACTTGCAGAG
TGTTTGAAGACTGCACTGGGGCACCAGGCGTGGGCCCTGCCACAGGAGGG
ATGGGCGACGGGTGCTGGCCAAACACAAGTGGGGAGGGCACTCTGCGAGG
ATCCTGTGGGCCACCTGGCAAGGGTGACGGGCATGGGGCCAGCAGCCCCA
GCTGCTGAGTGGGCGATGGCCGCTGGGTGGTCACCACAGGTGGTGCTGGT
GGCTTCAGCAGGGTGTTCAGCATCTCCTGCTGCTGTTGCTGCCGAAGCAT
GGCTGCTGCCGCTGCGGCAGCCATGGGGTCGTGCCGAGCAGCAAGCAACT
GGGCCGTGGGGCTCAGGGGCTGGTGGGTTGCCATTGGGGGCGGCTGCAGT
CCCGGCGACACTGGCCCCATTCCGGCCAATATCTTCACAAGCACGTCCTG
GCCGCCTTGCTGCTGCTGGGGGGCCATGACTGGGCCCTTGCCGGCAGCAG
CAGGTGGACGTAGCAGCTGCGACAGCAGACCTGGGGGTGGCTGTTGCACG
CCGTCCCCACCGCTGCCACGAACCATGCCGTGATGCTGCATGGGTTGTGG
TAGTGGTGCCTGGCCAGCGGCCCTTAGTAGGTCTTCTTCCTGAAGGGCCC
TCTCGGGCAAAGACGGGGGAACCACCAGTGGGCCTCCGTGGGCCCCCGGG
TGTGCTCCCAGCTTGCTCAGCAGGCCCTGCAGGTGCTGCTGATCCTGCTG
CTGGGGCAGGTTGAGAGTTGGCACTATCCCCATTGGGTGGTGAAGCTGCT
GAGACTGCTGCTGCTGCTGCTGCTGCTGCTGCTGTTCGTGGTGGTGGTGA
TGGTGGTGGTGGTGTTGCTGAACGGCTCTGTTGTGGCCGCCAAGAACCAC
CTGCTTAAGGTCTGCTTCCAGTTCTTCCACGCTCTTGGCCTTGCCAGACA
AGGCATGCTCCCGTAGCTGGGCAGTCTTTGCAGCATCACCGTTGAGCATG
TGGGCCTCAACATTGATGTTGGCATCCATGAGGATGTCCAGAATGTTCTT
GGAAGAACCGTCGCGGATGGGAGGCGATGGAGACATGCGGTCCGGTGGCA
AGGCAGGGCTGATGGGCGTGAAGTAAGAGTCCGGTGTGGGCACCCGCAGC
ATGCCATCGCTGCTGGTTACACCAGCTGAAGCGAGGATGCGCGAGGCCAG
GTCATTCTCCTGACGCTGCATCGACGGGTGATGGTGGCGGCGGCGGTGGT
GGTGGTCCATACCATCATCGTCGGCCTTCCCGCTGAGGGCAGCCAGCAGG
CCACTGTCCAGAGGAGGCACCAGCTGCTGGTCCAGGGGCGGACTCTCGCG
GCGAAACCATTGCGAGAAGCGGCTGCCCCCACTCAGGCCGGCGTCTCCAT
CGCCCAGAGCGTCCTCCGAAAGAAACCGAGGACACCAGTCAGGCTTGAAG
ATGTCGTTGAAATCAAAGCCATCCTGAGTGGGCAGGGAAGGCGGTGCAGC
GCCGACACTGTCTGGCATAGTGGGACTCGACATCAGTGGTGTCGACGTCT
CTCCAGGCCCATCGCTCGACGACTTGCTCGTGTCGGTGGTGCAGTTCGTG
CTTGTGCTCGACGACTCTCGGCTGTCGTTTCTCTTGAGTGTAGATGCTGC
AGATACTGCAACAGCAGGCACGGAATTGGTGGTGGTGGTTGTTCCAGCAG
TAGAACCTTTGGACGACGATGTTGCAACCGTCTGCTGCTGGTGCTGCTGG
TCCTGTCTGCTGCCGTCCTGATCAGGAGAACGGCGCTCGGGGCCGTTCTG
CTGCTTGCGGTTGGCGAGCTCACGGTTGCGGCGCATGCGCCGGGCTGACG
AAGACGAAGTGCCACGAGTGGGCCGGCTGCCGGCGTCGGGGTCCTCCTCG
AAGCCCACCAGCTCAATGGTGTCGTGCTGGCTGGTCGGGCCACCCACAAA
CCATTCAGGCTCTTCCTCTTCCTCAATGCGTTCGTCACGACCTCTTCGCC
GGTCACCGTAGCGGTTGGAATGGCCACCCCCGCCACCACTTGAGTGGCTG
GAGTCGTCAAACCGCCGCCCTCCATAGCCGTACTCGCGATCTCTGTTCTC
ACGATCCCAGTCCCGCTGGTCTCGTAGGATTCGACCACTACCTATGCGCC
GGCTGGGGGGCTCCCTATGAAGTAGCCCCTGCGAGTCATCCTTGGAGCCG
GCCTCCGAGGACGGCCGGGGCGGCTGGCTGACGTGGCAGCCCGTGCCGAA
GCTGCGCCGCTGGGGGCTCAGCACCAGGTCATCGCGCTCCTCCCGTGCCA
GCCGCTCCTTGGGGTCTGTGCTGCTGCGGCGCTTGGGGGCTCCCCCCAAG
CTGCCACTGGGCTCTCCCCCCTCGGAGTCCAGCCGCTCCCGCTTGCTGCG
CTGCTGCCCTCCTCCCGCCGACGACGAAGGGGGGGGAGCAGTGCCGCCCG
CAGAGGGCGCGGCAGTCTCTTCGGTGGGGGACACAGACCCGCCTCGTCGC
TTGCCCGAAAACCACCGCTCGGGGTCCCACATGCCAGACAGGTTGTTGTA
GGCCGGATCCAAGCAGTCGGGCCGCTTGTGGTCACCATTTCGCAGCTTGA
GCAGCTCCGCCTTGGAGTACTGGTGCCGCGGTGGGCAGGCCTCCTTGGCA
GCACCGTTTTCATCAGGTTCTGCCAAGGCTTCCTCGCCCGTTCCAGACTT
GCTGTCCCCAGAGCTGCTACTGCTGCTGCTGCTGTCACCTTCCTCCGTCA
CCGCAGCTGGAGTCTCGGTTGTCGCAGCACATGACTCCGCAGTTTCCACA
CAATTTTCCTCCTCCTCCACCACTTCTTCCTTGCAGTCACCGTTGTTCAA
AGCTTCTTCGCCGCTGCCGTCACGCTGAACCATGGCCATGTCCTCGCAGC
GCCGTGCAAGAAGCTCGCAGTCGTAGTAGCTCTGTCCGCAGGCAACGGTC
TTCGCTCCGTGTTGAAAGTAAATGTCTGACGCGAGAATGCTGCTTCGTAT
TTACAGGGAGGGCTCTTATGTCGGCTATATACACTGTACAGAAACCTCGT
GCAGGTTTACAAGGACTACACACGAACCATCACTAAAAGACACAACAAAG
TAAAGCACACAAAATTCCCAACTGACGCAAAAATAGAAATGTCGAGGCAG
ACGAAGGTCCCGGATGCTGCTG
>CL20.Contig2_All
TTCGCGGTAAGTTAACCGCACATCATGTTGTGCTTAAGTAGCCAGCAGAG
TTCTCTTGGCTCCAACCACACACGAGACTACTTGGGGATGATTGTTTAGT
GGTAAACTTGCTAGCGCGCAGGTCTCCTGATCTGCACATGACCTAGCCCT
GACATGCGGGTTCTTGCGCTCTGGTTTGCAGGACTCGTTCGCCGACCACA
ACACAAGGCTCTGCCGTGAACAGGGGATCATCGCCATCCAAGGGCCTGAG
TCCCACTATGGCTGCGTTCACGCCAACATCAGTGATGCGCAAAATGCACA
TGGAGCGCCAAGACCCGAAAGCCTCTGACAAAGGTGGCTCCAAAGCCAAT
GGGGAAGCCACACCAAGCGATGGCACAAGTAGACAGCAGCAACAGCAGCA
ACAGCAGCATCGAATGAACAATGGCACGGTGCCTCGGGCTCCCACCATGG
GCAGGGCCATCATAAAGGGCAACCAAGCTGCCCAACCATCAACTTCGTCT
GACGCAAAGAACCCCAAGCAGATTCAGCAGCATCCACCTCAGCAACAGGC
TGCGGGCAGCCTTATGCGAGGTGGCGGAGAGGTGGACATGATGGCCAAGC
TGTTTGAGCACCAGCGCCTTCTCCAGCAGCAGCAGCAGAGGGCACCACCG
GGTGTGCTAGGCATGGTCAGGCAGCAGCAGCAGGGGCACCCTGCCATCAA
GCTGCCAGGCATGATGAGAACTGCGGGAGGCATGGCTGCTGCTCCACCGG
CAGCTCCCCCACCGGCCGCCATGGCTGCGTCCCGTGCCCACCACGCAGGC
GGAATGAAAGGCGTGGCTGGCGGCAGTGGGCGTGGCCCCTCGGTTGAGAT
GCTGCAGCAGGCCCTGGCCCAGGGTCTCCATCCACTGGCATTCCAGCAGT
TCCTGCTCGGGGGTGCCGCTGCCCCTCCGGCTGTGGGACCTTCTCCCTTT
GCACCGGCCTTGCACCCTTCCCCAGCGCACACCTTCGTGCCCAATGCCAC
GGGACAGCGCGATGTCAAGGGTCCTGGCATGGTGCCTGGTGGACTCCCCG
GCCGTGGGCCCGCTGTGCCAGC
>CL21.Contig1_All
AATAATCGTGGCGCCGCGAAGACTCGTCGGTCTGATCGTGTTGACTCGCG
CCAGCAGGACAAAAGAAGCGACGAATGCCACGGCTGCTATAAACGGACGC
ACGCCGGTACCCGCCCCTTCCTCGTTGTGCTTTTCAATAGGAGTCGAAGG
TGACGCCAACGTTCGACAGCTTTTCTTGGCAGCCTTCAACGTTCACGTTG
TGTACCCGAGGTGTCTCGTTTGGTTAGATACAGACAGGCTGTAGCGTTCG
CGGGGAGACCACAGAGTTGGCTCTGCGTTCGACGAGGCAAGATTGAATTC
ATCGGAAGCCGTAGTGTAGCCAGCCCCTCCCTCGTATAAAGGATAGGCAA
AGTAGCGGCGCTCACTGTCCAGGCATGAAGGTTCCGGTGCTGATCGTTGT
CTTCACCCTCATTTGCCTGACTGTTACTAAAGCCGACGAAGAGACCGCAC
AAGGCCACGAGAACCACAAGCCGTGCGGCATCCACGAAGAGTACAAGGAG
TGTCAGAGCAGCAGCTGCGCTGAGTGGCGATGCGGGGAAGTGCGCGGCAC
CCTCAGGGCCTGCACGGCAGACTGCCGGAACGACTGCTTCTGCTCGGACG
AGTACAACCGACATCCGAACGGCACCTGCGTCCCGCACGACCAGTGCCCG
CCTTCGGCGGTCGATCAGTCGGAAGGACCTCGCGATGGTGACAGCGGCGT
GCCGGTGTTCAAGTTCCCACCCGATCCCGAAGATTGCGGTACCAACGAAG
TGTGGAAGCAGTGCGTGAGCAGCACGTGTGCCGAGACGACTTGCAAGAAG
CGCATCGTGGGACCCGGATGCACGTACGACTGCCGCTACGGCTGCTACTG
CGCCGATGGATTCTATCGTAACGCAGAAGGGAACTGCGTCACGGTCGACC
AGTGCCCGCCTGCAGAACAAGATCTCGGCTCAAGTCAGCCGTGTGGCACC
AACGAGGAGTGGAAGGTGTGCGTGAGCAGTTCGTGCGCCGAGACCACCTG
TGAGAAGAGGACCATCGGCCCAGCCTGCACGGCCGACTGCCAGCGCGGCT
GCTACTGTTCCGACGGTTTTCACCGCAACGCTCAAGGTGCATGCGTCACG
GAGGACCAGTGCCCGCCGGTGTAACGAATCGACTGCGATACGCTCATCGG
ACTTCTATGCACGGGAAAGCCTTCGGAAGCACGGTATGCCCGGACCTTAG
CGGACAAGTAGAGCTTGGAAAAACAAAGAATAGTTATGCAACCAATAAAC
GTGTGAAATCGCAAA
>CL21.Contig2_All
TATAAACGGACGCACGCCGGTACCCGCCCCTTCCTCGTTGTGCTTTTCAA
TAGGAGTCGAAGGTGACGCCAACGTTCGACAGCTTTTCTTGGCAGCCTTC
AACGTTCACGTTGTGTACCCGAGGTGTCTCGTTTGGTTAGATACAGACAG
GCTGTAGCGTTCGCGGGGAGACCACAGAGTTGGCTCTGCGTTCGACGAGG
CAAGATTGAATTCATCGGAAGCCGTAGTGTAGCCAGCCCCTCCCTCGTAT
AAAGGATAGGCAAAGTAGCGGCGCTCACTGTCCAGGCATGAAGGTTCCGG
TGCTGATCGTTGTCTTCACCCTCATTTGCCTGACTGTTACTAAAGCCGAC
GAAGAGACCGATGGTGACAGCGGCGTGCCGGTGTTCAAGTTCCCACCCGA
TCCCGAAGATTGCGGTACCAACGAAGTGTGGAAGCAGTGCGTGAGCAGCA
CGTGTGCCGAGACGACTTGCAAGAAGCGCATCGTGGGACCCGGATGCACG
TACGA
>CL22.Contig1_All
TTTTCAGTTACAATATAATTTGGTTTATTCAGCACACTGAACAGTACACT
TCAGAAAAGTTGCGCACGCTACATGACTGCAGCCATGTCTACAAGATATG
TGCGAATTATTCATCAACATTTCTGCATACAGACCATGCTATTAAAACAG
AGTTGCTCACAAATGCCCCCATTCATTAATTACATGGAGCTACTAGGCGT
GCTGTTTTTCTCTTGTTCTTGCGCTTTCACATGCAAGCATAAGCAAAAAG
ACACACATCGAGCTAACACAATAACAATTAAGTGCGTGTGTTATCCAGGC
AACTGCTGGAACCGTTTTCTTTTATTTAACCTTTACATTGAAGCCCACAG
CGAATGAGAAAAGGGGTAACTGCAATCGTGAAGGGAGGGTGCAGATGTCT
AAATCAACTGGAAATGACAAAAGTCTTCCTTTAAACTGCAAGACATTCCA
GACCTGGTTTTCATTACTGTAAATGCATTTGTCCCCAATTCATCCTCAAT
GCCTCGAAAGAGTAGTTCTGTTTGCACTTTTCGGAATGCAGCGATTGCGT
AGATGGTGCACTTCCAGACCACTGCCTTTGCACCTATTCAATCTCACATC
AGGATTCCCAGGAATATTTCCACAAGAGTCTACGTAACAATGGACTAACA
GAAACCACAATTACAGTGACATTTTAAAACGTAACGTTATATCCAAGCGC
TTATAGATGAGGGATCACTACTGCAATCTGCTTCCCTGAAGTGCCTTAAA
GATGTTATACTGGAAAATAAAGAAGTGTTCTGCAAGAACATTTCAATCTT
TCTTTTTATCGGAACATTCCGCTCTTTCCACTGCTCATGCATCTAGATCA
TCAAAACACGCTTCCCTATTGACGAACACCATGTCAAGAGAAACCATTGG
ATAACACAATTATTATTCAACAGTGCACATGAGGTGACAATCAAAGTGTT
CATTTTTCGTGCCAGCATTTTAACATCGCAATTTCATTACACGTGTAACA
AGTATGTTGCATAACCTCCATGTATAAGATGAAGGAAAGCTTCCCAAACA
TCAAAACTATTTGCAGTAAGAAATAGTCCTCAAGGAAAGTTAGCACCAGC
TTCACGAACCACACGCAATTACTCTATGCAACAGTGTAATCATTACAGTG
CCATAAATTTTATCAGTTTATATTGTTGTATTTTAACTCGCCATTCAAGA
AGTTTACACAGACATAATGATTTAGTATTTCATTCGCAAGTATAAGTACA
CTAATACCAGAGTCAAAACTTGTGCACGAGTCTTTTTGCTTCGCCTTGCA
ATGCGAGCAACCTCCCATCACAGGCTCAAAATCACAGCTCTGTGCCCCAC
AGACAAAACGTCTGGTTTTTGCTTTTTCTCAACGTGCAACACAACTCTTC
GAAATACGATGGTAAATGTTGCACAATTAGAACTGTGGGCATATATAAAC
ATGCATGTTTTTCACCTATCAATCCATTATGTACAATCTCCACCTTCAAC
CTCTCTAGTTGCAGCGTTGCCGTAATGACGTACAACTGTTGTAATTTTTT
CATTTGGCATCAGCAGAAAAGACGAGTATAAGTGTCACTGCGTGTTGTCT
CGCAAAGTGGCATGCAACACTGATGCATGTGCATTCCCACACAGCGTCAA
AGACAGCAACGGCTTTTTTTTTTCTTTCACATCACCATGTCCAAATGCAT
TCAACAAACAAGCCATCCTAATGAAGCATACATTGCTGTGCTTTAATGGC
ATCACAGCATGCCATTAAACCACAGCTTCAACATGCAATGTGATGCATTC
CTGTGTACAAAAGCTACTAACAATGCATTCTGATATAGCAAGGTCTGAGA
GCGTCCAACAAACAGTTATCTTATCAGGATGAAAAGTCGTTTGTTTAGTT
ATTTTGTCACAGTGCGCACATGAAGCTGAAAGTGATATGGTATAACGTTA
GTTCTACAATGTCCCAACTCTTTTCTAAAGGGTATGCATTCTCAGAGCGA
AAAAAAATTGAAAACTGAAAGCAGGACTTTATTTACCAGCAGTGTGCTTT
TAACTTCACGAACTGATGTCAGCTTAGTTCACAATGTCGCGGGCAAGGAC
GGCAGCTCAACAACATCGTTTAAAGTAGCTCCGGGCAAAATTCTTATTAC
AATGCACAGTGGACAAATAGTGCCCATTCTGCACATGTAGGCTCACAATC
GGATGAACCATAAACAAGCAGCCTTTTGTTTGCGACACTTCTCGTCATCA
CATATTTTCAACGCCGCTTCAACACATACGTTGCGAAAGTTCCGTCTTGC
GCTTCAGCCGTTCTTGAGCATAGTGCAGCAGTAGTCGTGGCGATACAGTT
AATCAATAAAAAAAACATATGCCGTACAATTGTTCAGTGTTAAGAAAAAA
TTATTTGTACATTTAAACGAGGGGACGTTTGCACGTTGCAGGTAAATGCT
GCAGCTCAACATGAACATGCCAAGCGTTGCGACCCCGAAAAGTTTGTAAA
ATAAGCAATGATGTATAACATAGAGTCCAGCCAGTGGTGACCTAAAAATA
TGATTTTAGAGCTTTCCGTAGGTGACGCCGATTGAGTCCTGAAGACCCGA
TAGAAAGTCCCCAATGGTGGCCTTTTCATCGCCATTCTTGAAGAGTTCTT
GAAGCTCTTCGGTTTCCCTTTGGTGGAACTCTGAAGTGGACGCCTCGATA
AGTTTGGCTGCCTGCTCCAGCTGCCTGTCGATGGGACGACCTTTCGGTGC
CGTTGCTGTGTTCTTTGTGACTTCATCTCCACTGCTACTGCTGCTATCAT
TCTTCTTTTTCTTCTCCGATATCTGAAGCCTGGCAGTGACGTGCATCAAT
TCTGTCGGTGTTATCTCTCGCCTCAAGGGTGTGTGTGATGGCTTCAGGTG
TGAAGTATCCTGCAACCTTAGGAACTCCTTAGCAGCTTGGAATGTAACCA
GGGTGTACCCGAGCATGTCTTTCTCAGGGAGGTTCCAGCTGAAGTTTTGA
ATGTAGTAAAGGTCACTTTCCAGATAGGGCAGCTTGCACCTGACAATTAA
ACAGGCCAGGATTGGAATCAGATCGTCAGATGTCAGGTGGAGTTGTTCAT
TAGGATTTTTCAGACGGGCGCAGCTATACGCAGTGGAGTCATAAATTTCT
TCAGACAGCATTTTCAGGGTGGTCTTTAGGCACCAAAGCTTTTCTAAAGG
CGTTGTCTTCGAGTCCAGCGATGCAAGTTCCACAACCGAACGAGGCAGTG
GGCAGCAGAATGATTCTCGGACACCGAGTTGGTCGGGGCTCAGGCCGGCC
AAGTGGAGCTGCCGGAGTTTCTCGACGAGCACAGCGTCCTCCTGCCGACA
GAACTGCTTCACAGCAGCAAAAACTTTCTGATGGACCACCCCCATGACAT
AGCTTTCTGCAGCCAAAGATAACCTCTGAAAGGCTGCACCATAACTTGGT
ACGGGTGGTGTCTGTAATTTCTGGAATGCATCCACCGCCCAGAGGACTAT
GTCTTTCAGCTTCTGTGCTGTGTCATGCAAGTAGGCGGGCAGGATCATGT
ACGTGCCGCAGAAGTTCTCCAGCTTCCTGTCCAGCTCCTTCAGAAGTGAA
GAAGGCTCGGGCAAACTCCGAAGGTACGTCAGGGACTCTTTGTAAGACAG
ACACTTCTCCAAATCTGCTGGCGTGAGAGAACCGTTGGTTTCCATGCCCG
TATCGGCCAATGCACCTTCAAAAGGCTTGCTTACAGTCAGAACTCTGTAC
TGCTTGTACTTCTGCAATGAGATAATGTGGCTATGCTACACTGCAGCGCA
TTTTAAACCCTTCGTGGTGAAGGAGGCATGTGAGAATTTCAAGCTCAAAT
TGTCACATGACATGCATCATGTTCCAGTAGCAGCTTTAGCCACACACAAC
ACCGGCATTTCCAAATGCTGATTTTTTGCAATATCTCGCACGGCCCAATC
ACCTCGTAGATCAAAGGGCAGTGACACTGCAAGCTGTACTGCAATAAGCA
AGTCTATGTTTGAACATGTTTGAACAAATCGGCTGGGGTAACAGCAACAA
TTTTCTATTTCTTTTTCTTCCTTTTTTTTTCTTCGCAGGAATAGCAGGTT
ACAGGTGTGACTACTGTTCAAAGAATGTGCTTCAGTTCCAGAATAATGAA
TTCAGCACGACTGCTCTTAAAGCATAATTCAAGTGAATTTCTCAAAGTAC
CTCCAATATTTACCGAACACCCACAGCCGAGCAATCCATTAATGCCAGCT
GGCATGCGAAGGGAATTCGGAAAACAGAGTCACAATGTCGTGACTAAGTA
TTCGTTTGTCCAAGGAATTCCACCTTTGTTTGTACATTATTCGCATGCCT
TTCCCGCGATACAAGCGAGACGTTCATTCTCCTGCTTAAAGAAAATAGTG
GCAAGGTTGACTCACCGAGGAAATATGCTTTTGTGGAACCATTGTCTTGT
CTGTTGACAAGCCAACAAGGCCATCAATCTTAACCGTGAACTGCTTTTGC
CTTATGTGGAATGGTCTTTCTACTGCGGTT
>CL22.Contig2_All
TTTTTCAGTTACAATATAATTTGGTTTATTCAGCACACTGAACAGTACAC
TTCAGAAAAGTTGCGCACGCTACATGACTGCAGCCATGTCTACAAGATAT
GTGCGAATTATTCATCAACATTTCTGCATACAGACCATGCTATTAAAACA
GAGTTGCTCACAAATGCCCCCATTCATTAATTACATGGAGCTACTAGGCG
TGCTGTTTTTCTCTTGTTCTTGCGCTTTCACATGCAAGCATAAGCAAAAA
GACACACATCGAGCTAACACAATAACAATTAAGTGCGTGTGTTATCCAGG
CAACTGCTGGAACCGTTTTCTTTTATTTAACCTTTACATTGAAGCCCACA
GCGAATGAGAAAAGGGGTAACTGCAATCGTGAAGGGAGGGTGCAGATGTC
TAAATCAACTGGAAATGACAAAAGTCTTCCTTTAAACTGCAAGACATTCC
AGACCTGGTTTTCATTACTGTAAATGCATTTGTCCCCAATTCATCCTCAA
TGCCTCGAAAGAGTAGTTCTGTTTGCACTTTTCGGAATGCAGCGATTGCG
TAGATGGTGCACTTCCAGACCACTGCCTTTGCACCTATTCAATCTCACAT
CAGGATTCCCAGGAATATTTCCACAAGAGTCTACGTAACAATGGACTAAC
AGAAACCACAATTACAGTGACATTTTAAAACGTAACGTTATATCCAAGCG
CTTATAGATGAGGGATCACTACTGCAATCTGCTTCCCTGAAGTGCCTTAA
AGATGTTATACTGGAAAATAAAGAAGTGTTCTGCAAGAACATTTCAATCT
TTCTTTTTATCGGAACATTCCGCTCTTTCCACTGCTCATGCATCTAGATC
ATCAAAACACGCTTCCCTATTGACGAACACCATGTCAAGAGAAACCATTG
GATAACACAATTATTATTCAACAGTGCACATGAGGTGACAATCAAAGTGT
TCATTTTTCGTGCCAGCATTTTAACATCGCAATTTCATTACACGTGTAAC
AAGTATGTTGCATAACCTCCATGTATAAGATGAAGGAAAGCTTCCCAAAC
ATCAAAACTATTTGCAGTAAGAAATAGTCCTCAAGGAAAGTTAGCACCAG
CTTCACGAACCACACGCAATTACTCTATGCAACAGTGTAATCATTACAGT
GCCATAAATTTTATCAGTTTATATTGTTGTATTTTAACTCGCCATTCAAG
AAGTTTACACAGACATAATGATTTAGTATTTCATTCGCAAGTATAAGTAC
ACTAATACCAGAGTCAAAACTTGTGCACGAGTCTTTTTGCTTCGCCTTGC
AATGCGAGCAACCTCCCATCACAGGCTCAAAATCACAGCTCTGTGCCCCA
CAGACAAAACGTCTGGTTTTTGCTTTTTCTCAACGTGCAACACAACTCTT
CGAAATACGATGGTAAATGTTGCACAATTAGAACTGTGGGCATATATAAA
CATGCATGTTTTTCACCTATCAATCCATTATGTACAATCTCCACCTTCAA
CCTCTCTAGTTGCAGCGTTGCCGTAATGACGTACAACTGTTGTAATTTTT
TCATTTGGCATCAGCAGAAAAGACGAGTATAAGTGTCACTGCGTGTTGTC
TCGCAAAGTGGCATGCAACACTGATGCATGTGCATTCCCACACAGCGTCA
AAGACAGCAACGGCTTTTTTTTTTCTTTCACATCACCATGTCCAAATGCA
TTCAACAAACAAGCCATCCTAATGAAGCATACATTGCTGTGCTTTAATGG
CATCACAGCATGCCATTAAACCACAGCTTCAACATGCAATGTGATGCATT
CCTGTGTACAAAAGCTACTAACAATGCATTCTGATATAGCAAGGTCTGAG
AGCGTCCAACAAACAGTTATCTTATCAGGATGAAAAGTCGTTTGTTTAGT
TATTTTGTCACAGTGCGCACATGAAGCTGAAAGTGATATGGTATAACGTT
AGTTCTACAATGTCCCAACTCTTTTCTAAAGGGTATGCATTCTCAGAGCG
AAAAAAAATTGAAAACTGAAAGCAGGACTTTATTTACCAGCAGTGTGCTT
TTAACTTCACGAACTGATGTCAGCTTAGTTCACAATGTCGCGGGCAAGGA
CGGCAGCTCAACAACATCGTTTAAAGTAGCTCCGGGCAAAATTCTTATTA
CAATGCACAGTGGACAAATAGTGCCCATTCTGCACATGTAGGCTCACAAT
CGGATGAACCATAAACAAGCAGCCTTTTGTTTGCGACACTTCTCGTCATC
ACATATTTTCAACGCCGCTTCAACACATACGTTGCGAAAGTTCCGTCTTG
CGCTTCAGCCGTTCTTGAGCATAGTGCAGCAGTAGTCGTGGCGATACAGT
TAATCAATAAAAAAAACATATGCCGTACAATTGTTCAGTGTTAAGAAAAA
ATTATTTGTACATTTAAACGAGGGGACGTTTGCACGTTGCAGGTAAATGC
TGCAGCTCAACATGAACATGCCAAGCGTTGCGACCCCGAAAAGTTTGTAA
AATAAGCAATGATGTATAACATAGAGTCCAGCCAGTGGTGACCTAAAAAT
ATGATTTTAGAGCTTTCCGTAGGTGACGCCGATTGAGTCCTGAAGACCCG
ATAGAAAGTCCCCAATGGTGGCCTTTTCATCGCCATTCTTGAAGAGTTCT
TGAAGCTCTTCGGTTTCCCTTTGGTGGAACTCTGAAGTGGACGCCTCGAT
AAGTTTGGCTGCCTGCTCCAGCTGCCTGTCGATGGGACGACCTTTCGGTG
CCGTTGCTGTGTTCTTTGTGACTTCATCTCCACTGCTACTGCTGCTATCA
TTCTTCTTTTTCTTCTCCGATATCTGAAGCCTGGCAGTGACGTGCATCAA
TTCTGTCGGTGTTATCTCTCGCCTCAAGGGTGTGTGTGATGGCTTCAGGT
GTGAAGTATCCTGCAACCTTAGGAACTCCTTAGCAGCTTGGAATGTAACC
AGGGTGTACCCGAGCATGTCTTTCTCAGGGAGGTTCCAGCTGAAGTTTTG
AATGTAGTAAAGGTCACTTTCCAGATAGGGCAGCTTGCACCTGACAATTA
AACAGGCCAGGATTGGAATCAGATCGTCAGATGTCAGGTGGAGTTGTTCA
TTAGGATTTTTCAGACGGGCGCAGCTATACGCAGTGGAGTCATAAATTTC
TTCAGACAGCATTTTCAGGGTGGTCTTTAGGCACCAAAGCTTTTCTAAAG
GCGTTGTCTTCGAGTCCAGCGATGCAAGTTCCACAACCGAACGAGGCAGT
GGGCAGCAGAATGATTCTCGGACACCGAGTTGGTCGGGGCTCAGGCCGGC
CAAGTGGAGCTGCCGGAGTTTCTCGACGAGCACAGCGTCCTCCTGCCGAC
AGAACTGCTTCACAGCAGCAAAAACTTTCTGATGGACCACCCCCATGACA
TAGCTTTCTGCAGCCAAAGATAACCTCTGAAAGGCTGCACCATAACTTGG
TACGGGTGGTGTCTGTAATTTCTGGAATGCATCCACCGCCCAGAGGACTA
TGTCTTTCAGCTTCTGTGCTGTGTCATGCAAGTAGGCGGGCAGGATCATG
TACGTGCCGCAGAAGTTCTCCAGCTTCCTGTCCAGCTCCTTCAGAAGTGA
AGAAGGCTCGGGCAAACTCCGAAGGTACGTCAGGGACTCTTTGTAAGACA
GACACTTCTCCAAATCTGCTGGCGTGAGAGAACCGTTGGTTTCCATGCCC
GTATCGGCCAATGCACCTTCAAAAGGCTTGCTTACAGTCAGAACTCTGTA
CTGCTTGTACTTCCTGTTGTAGCAAAGCTCTTCGCCAAGAATCTTCACCG
TGAATTCATTAGCAAAACCTGAAACGGCTTTGATTTCTGACCCATCAACT
TCAACACTCTTTTGCAAATTGTTTCCAGAGGATGTGTACTGCCCCTTGAA
AAGTGGTGACGGCCTCAGGATGTGGGCATCAACGAATCTTGAGTTTATTT
TCACTCCTTTTAGCGACGAAGAGTGGGGTACGCATATGAGCCAACAATTC
GCTTGGGCCTCTTCGTATTTCGATCGGTACGTCGTCTGCAACAGCTTGTA
AAAGGGGTTGCACTCCAGTTCGTCCCCGGACATCCTTCTTTGTGGCGTTG
GTACGGCTTTCTGGAGAGTTCGAAGCACTTCAAAGTGAGTTAGATCCCGC
CGTAACGATGCTCTACGTCAGCTGCTCGTAAAACGAAAGCCCGTGGTCTG
ACGTCGGAAGCGGCGTGACTCAAGGCGTTGGGCGACGCGCGTTGATAACG
TTACACTTTAGCCCGCCCGGCTCGATGAACGCAGATGACACGGGACTTAT
TTGATGGATCGACTCGCAGACCAGGCGCGCTCCTTCCGTCTCCTCGAATA
GCCAGGAACGCGGTGCACGTACAACAAAGCCAGTGAGCGGACGAAACGGA
CGAAACTACAGACATTCCGTGAGCGCAAACATCTGTTCCGGATCGCATCG
CTAGCGGAGCA
>CL23.Contig1_All
CTTTTTAGGCTCACCAATTCAAATCGGGTCACGAAGTTCACAACAGTCCA
TTCTTTTATCCAAAACAAATGCCAAAACACAGCAATAAACAAAGCCACAA
GTGCGTTCGAAGCTGTAAGCACGAAGATTAGGCAAATCCATGTACTCCCC
ATCATTCCCATGGTGGCTGAACGATCGCAGCGCCACAGTTCCCTCTACGA
AATTCTATGACATAAACCACCCTAAATGCAACTACTGTAGACACTAGCAC
CAGACTTCCACGTAGTAACCTTCGCAGGAAGCTCTTATGGAAAAAATGAC
AGCAGCAACAAGCATGCTTCGTTCGTTTTCAGCAGCAGTTGCGTGGTGTG
TTTGTCGCAGTGATACTGTACTACCCAAACGTAGCTGCCTTCCTTGTGGT
GCCTACTGGCCTCTTTTCTCTACAGGACGTAGAACAGTATAAGGTGGGCA
CTTGACAGCTGCTAATGCGTTTTTAACATTATGTTCGAAGGCAACACTTT
TCCCTTTGGTGTAGCAAATGGTCTAAATGTGCTTTCACATTTACCACACA
TAGACAAATGCTTAAGTACATTTCAACTGCTTTACATAAAAGAAGAAAAC
AGATCTTCACATCAGGAGAGATTCAATATGAACACTTTCTGTTCCGTGCA
TTGGCACAGAGCTGAAACACTTGTGCTAGGCGGAGAGCACCTACACTGTG
TTCATTACTCGTAAACTGCTCGATGCAAGTGGTACCTTATTGAAGTGCTG
GTCACTTTATATGCCTCTTGCCACAGCCAATAACTTCGGTGTACAATTCT
AATTCTTCATTCTTTCCTATGCAAGTTTGCAAGTACTCTGCATAGCTTAA
AGGGACTGACAACCAATTCTTATGGTACCTGTTTTCTTTAGCACAACGGA
AAGCTTATCAGTCAGAGTGTCTAATCACAAAATGGTAACGTGGAAAATGC
CGTAAAACATTTGTAATCAAAATTCTCAGTCTGCAACGATTCTGAAGTCG
TATACACACAACACATGCTGCAAACAGTGGGCGTGTTTCTGCACGACGGT
TCGCTGCGCATGCATGCGCCACGGCTCGACATGCTCCACTATTTGCCGCG
AAGGCAGCGCCGCTTCTCAGTGTGCAACTTTTTTTACCTCGTAAGCAGCA
CAGAATAGAGCGGGGACGACTAATAATATACATACTCCGATTTTGAGCAC
GAAATGTGGTGCGCATGAAAGCATCTGACTACGCACAGCAAAATTAGCAA
AGTGAACGACTCCATAATTCAGCTTCAAGGTGCTTCTGCTAGGCTGCGCA
ACATACCGGTTTCTTTAGACTTTTAAACACCCTTTAAAAATACAATTACT
ACTCTGAGTACAAAAAGGATGCTTGATTCTGTCACTATAATTCGTGATCT
TTTTATTTCCACCAGGACCTAATAACACATTCTGGCCTGTTGTTGGTCCC
TTTAAGTGGGAAATGGAGTGAAATCGCCTCTACAGCATTGTCGAAATTGC
TACAGGGGAAGAATAGCCTTGGCATTAGAGGCATTTAAGCAGTCCTTAGC
TTAAAATTTTGATCCTTATGCTCTTTGGGTAGTGAACAGAGGGTGCGCCT
GCACAAATTTGAAAAGCAAAAAATGTAGTCCCAGTCCAGCTAAGAATTTC
CAACTGCCTATTATGAATATTGTCGGATGAGCACAGCTCGTCTGTTCTGC
CTGCCATTTTTGGTGCCTTGTGAATGTAGGTGCTCACCCTGTAAGCTCCA
CATGTTAATGCCACCTACCCACAAACCCCCATACCCAGTATTGCACCGCA
TAAGCAGAACAATTGAGAAGTTATCGCGTGGTGAGACTTTCTTATATGGC
CTGAAAAGGTGAAGCTTTGGTAATCAGTGCAGTGGAGACTTCGTTCATGT
GTCACAATTTCAATAGACATACACTTGGCACACTTTACGGTGACCATTTT
TTAGACCCCTTTACAGCCATGTAACATCTACAGCTCATGATTCAAGTCTT
CTTCAAAAAATCATTACCGCAGTCTCTGTACTCGTCAGTCATATCTGGCC
CCTGTGCCAACACACTCTAAACATCATCACTATCAGCAAAGCAAATAATG
GATTAATGTTATCACTATGGCGCAAGCAGGTAGCCCCCACGACTCTGCCC
CAAAATTACGCAGCATCAGCTTTGCATCAAACACGCTATTTCTCGAATTT
AGCGCTAAAAGCTTTGCCTCAATGAACATGACCGCATCTGACGGAGCGCC
AACTCTCGTCTAGGACAAAACTGGCTCAATTTCTAAGCAACTGATGATGA
TATTAATAAATGCTGGTTTAGGCTATCATTTTCTCCCATCCCAGGCACCA
CAAACACTGATGGAAAGATAGCCACTGTTTTTATGATTGGATGTCAATTT
GAGAGAACAAGATGACAAAGCTGGATTGTCTGGGCTGACGACGGCGTAAT
TTAGACACTCATAACTGATGCTGACTACCAGCGAATTCATTACCACTACA
TCTGCTAAATAAAAGTTTTAAAAGATACGTGTACCAAAGGCAAATTCTTG
TATAAACTTGTAGCTTTTCTTTCTAGCGCTGTAAGTGCAAAACACACAGA
GCTAGTATGGAACCCTATTCTAAATCTTGTACCTCCCGTGTGAAAAGCAC
TTTGGGGCCCCAAACATGAACTGCCACAACTCATTCTTATTAAAACTAGT
CGATCGTCATTTTAAAAACAGGGAAAATAAATTTACTTGCTTGTTGCATA
CAAACAACCTGAAGCATCTAACACTAATAAACTCGTCAAACACTGTCATT
CTAAAAACAGCAAAAGAAATGAACAAACTTGCTTGGTGTGTGCAAATAAT
CTCAAGCAATAGAAAACAAATGCGCATATATAGTGTGCCTGAAGAAAGAA
AAAATGCAAGTTGGGATGACCAACTGGTAACAGTTTGACAGCTCTACCCA
ACCACAGAAAAATGGTGGTAAATATTTATGTGATAATGTCGCAGACTTAA
AAGCAACACTCGTCATGCAAGCTTAGTCTCAATACCATCGCTTCCATTGC
AGGCTCAACAGTTCGTTGGCTGAGCGAGCGACGCTGTCACTGATAATGTT
ATGTGCTGCAGCTTTGAACTTACATTTTAGTCAATAACAGCACATAAAAA
CATGCAAGGTTACCCAATGTAATACTGGCCATATGTCTTTAATGCTCTGG
ATCTCGTTCTTGGCAAAATATATGCTTGCTTGTCAAGCTACAAACATACA
AGCATGGCGCAGAGAGGAACTAGATAGCCGCCAAGGCTTTCTAGATGTTC
TGACATTAATGCACTTATTCGAAGTGGCTTACTAATATTCAGCACATCGT
ACCTTCCGCGTGAAGCGGCATATAGAACAGGCTTTTGTGGCAAACAATAC
AAGCCTGTCAATCGGTGATTGGCATCGAGTGCAGCAATAAATTATATTCA
CTGTACGACACCACTTGCACATGCGGTGGCAGGAAAACGGGTGAACAGCG
TCCGTCGGGCAGTGCCGAACTCAAACACTGAGGAGCGACGCTCCATTGTC
GGCGCTGGTCCCGCCCCCGTCTTGAAGTTGGCTGACCATGTTCTCAAGTT
CTTTGACGCTCATCACCGACTGCTCAAACTTGTGGGTAACAAGCTGTCGG
TAGAAGTGCACCGCAAAGATGACGAACACTATGGCGACGGGTATGAGGAT
GATGGTGGCCGCAAGGGCTGCCTGCCGGCTGTAGTCGTGGAAGACGACCC
AGGAGAGAATGGCGATCTCTGCCATGAAGAGCAAGATGCCGAAGACAGTG
GAGAATGCCCAGGCCGTCTCGATGTAGAGGTGCATCTTCTCGTGGGGCGA
CTCGGAGACCGCGGCAATGCCATGCACGCTGGCCACGGCCTCCAAGTTGG
GCAGGATGCAGGTCGAGATCATGAGTGCCAGCATGTGCACCGAGACGAGC
AGCGTTGTGCACACACTGAACGCAACCAGCAGCTCTTTCGGGATGGACTT
GCTCAGCTGGATCTCTACCAGAGCCACCATCGCGAATCCAGAGAGAAGAG
CCGAAGTTCTGCTGGAAGCCTTGAGCTTTGCCCTGCTGAGATGTAGCCTC
CGCCAGGACAGAGCGTTGATGTTGTTCTCCGGCTTGCTCATTTCCTTCAC
CAACGACTGAATGACCAGTTCCTGTACGATATTGGGGCGGTCTCCGATAG
AGTCAGTCCATAATATCTCTGCTCCGGGAGGGATATTCATGGGGGCAAGA
GAGAAGCGTTACAGACACGCACGGAAACACACAAAATACACCAGCTCGGA
AAGCCAGAGCTCAGCAGCCGACACGCAATCACACACGGCGCACGACTACT
GCACCCGCATCGCAGTTGTTTACTTCGTACGCAAGATAGGCAATATTACA
CCAGTGGTGACACGCGCACAAACCGAGAGAGGTAGTTGCACATGACGAGG
ATTATCTGCCACGCCTCTACCTGTGACATGCCCCAGGAGCACGGTTGACG
TAATAATTTAAGCGCGAGCGTATTAATTGTGAGACCCCCCTGGGACCCCT
GCGAGGAAATTATCGATTAGCGTGCACCTATCCTTACACTTGGCTCAGTG
CACGCGGTGCGTTCGTGTGAATGGCCCGTATTTCGTGCCATCGAGTGCTT
ACTTCTCTCCAAACTCAACCTGGATCTCGAATCGATGAAAAGGTCCGCCC
CTGCGCTGTTCCAGAGTCCGATAACGACTGTTCGCGGTTCAGTGACTACC
GAGCAGAACATAAGCGGAAGTATGGG
>CL23.Contig2_All
CTGCGCATGCATGCGCCACGGCTCGACATGCTCCACTATTTGCCGCGAAG
GCAGCGCCGCTTCTCAGTGTGCAACTTTTTTTACCTCGTAAGCAGCACAG
AATAGAGCGGGGACGACTAATAATATACATACTCCGATTTTGAGCACGAA
ATGTGGTGCGCATGAAAGCATCTGACTACGCACAGCAAAATTAGCAAAGT
GAACGACTCCATAATTCAGCTTCAAGGTGCTTCTGCTAGGCTGCGCAACA
TACCGGTTTCTTTAGACTTTTAAACACCCTTTAAAAATACAATTACTACT
CTGAGTACAAAAAGGATGCTTGATTCTGTCACTATAATTCGTGATCTTTT
TATTTCCACCAGGACCTAATAACACATTCTGGCCTGTTGTTGGTCCCTTT
AAGTGGGAAATGGAGTGAAATCGCCTCTACAGCATTGTCGAAATTGCTAC
AGGGGAAGAATAGCCTTGGCATTAGAGGCATTTAAGCAGTCCTTAGCTTA
AAATTTTGATCCTTATGCTCTTTGGGTAGTGAACAGAGGGTGCGCCTGCA
CAAATTTGAAAAGCAAAAAATGTAGTCCCAGTCCAGCTAAGAATTTCCAA
CTGCCTATTATGAATATTGTCGGATGAGCACAGCTCGTCTGTTCTGCCTG
CCATTTTTGGTGCCTTGTGAATGTAGGTGCTCACCCTGTAAGCTCCACAT
GTTAATGCCACCTACCCACAAACCCCCATACCCAGTATTGCACCGCATAA
GCAGAACAATTGAGAAGTTATCGCGTGGTGAGACTTTCTTATATGGCCTG
AAAAGGTGAAGCTTTGGTAATCAGTGCAGTGGAGACTTCGTTCATGTGTC
ACAATTTCAATAGACATACACTTGGCACACTTTACGGTGACCATTTTTTA
GACCCCTTTACAGCCATGTAACATCTACAGCTCATGATTCAAGTCTTCTT
CAAAAAATCATTACCGCAGTCTCTGTACTCGTCAGTCATATCTGGCCCCT
GTGCCAACACACTCTAAACATCATCACTATCAGCAAAGCAAATAATGGAT
TAATGTTATCACTATGGCGCAAGCAGGTAGCCCCCACGACTCTGCCCCAA
AATTACGCAGCATCAGCTTTGCATCAAACACGCTATTTCTCGAATTTAGC
GCTAAAAGCTTTGCCTCAATGAACATGACCGCATCTGACGGAGCGCCAAC
TCTCGTCTAGGACAAAACTGGCTCAATTTCTAAGCAACTGATGATGATAT
TAATAAATGCTGGTTTAGGCTATCATTTTCTCCCATCCCAGGCACCACAA
ACACTGATGGAAAGATAGCCACTGTTTTTATGATTGGATGTCAATTTGAG
AGAACAAGATGACAAAGCTGGATTGTCTGGGCTGACGACGGCGTAATTTA
GACACTCATAACTGATGCTGACTACCAGCGAATTCATTACCACTACATCT
GCTAAATAAAAGTTTTAAAAGATACGTGTACCAAAGGCAAATTCTTGTAT
AAACTTGTAGCTTTTCTTTCTAGCGCTGTAAGTGCAAAACACACAGAGCT
AGTATGGAACCCTATTCTAAATCTTGTACCTCCCGTGTGAAAAGCACTTT
GGGGCCCCAAACATGAACTGCCACAACTCATTCTTATTAAAACTAGTCGA
TCGTCATTTTAAAAACAGGGAAAATAAATTTACTTGCTTGTTGCATACAA
ACAACCTGAAGCATCTAACACTAATAAACTCGTCAAACACTGTCATTCTA
AAAACAGCAAAAGAAATGAACAAACTTGCTTGGTGTGTGCAAATAATCTC
AAGCAATAGAAAACAAATGCGCATATATAGTGTGCCTGAAGAAAGAAAAA
ATGCAAGTTGGGATGACCAACTGGTAACAGTTTGACAGCTCTACCCAACC
ACAGAAAAATGGTGGTAAATATTTATGTGATAATGTCGCAGACTTAAAAG
CAACACTCGTCATGCAAGCTTAGTCTCAATACCATCGCTTCCATTGCAGG
CTCAACAGTTCGTTGGCTGAGCGAGCGACGCTGTCACTGATAATGTTATG
TGCTGCAGCTTTGAACTTACATTTTAGTCAATAACAGCACATAAAAACAT
GCAAGGTTACCCAATGTAATACTGGCCATATGTCTTTAATGCTCTGGATC
TCGTTCTTGGCAAAATATATGCTTGCTTGTCAAGCTACAAACATACAAGC
ATGGCGCAGAGAGGAACTAGATAGCCGCCAAGGCTTTCTAGATGTTCTGA
CATTAATGCACTTATTCGAAGTGGCTTACTAATATTCAGCACATCGTACC
TTCCGCGTGAAGCGGCATATAGAACAGGCTTTTGTGGCAAACAATACAAG
CCTGTCAATCGGTGATTGGCATCGAGTGCAGCAATAAATTATATTCACTG
TACGACACCACTTGCACATGCGGTGGCAGGAAAACGGGTGAACAGCGTCC
GTCGGGCAGTGCCGAACTCAAACACTGAGGAGCGACGCTCCATTGTCGGC
GCTGGTCCCGCCCCCGTCTTGAAGTTGGCTGACCATGTTCTCAAGTTCTT
TGACGCTCATCACCGACTGCTCAAACTTGTGGGTAACAAGCTGTCGGTAG
AAGTGCACCGCAAAGATGACGAACACTATGGCGACGGGTATGAGGATGAT
GGTGGCCGCAAGGGCTGCCTGCCGGCTGTAGTCGTGGAAGACGACCCAGG
AGAGAATGGCGATCTCTGCCATGAAGAGCAAGATGCCGAAGACAGTGGAG
AATGCCCAGGCCGTCTCGATGTAGAGGTGCATCTTCTCGTGGGGCGACTC
GGAGACCGCGGCAATGCCATGCACGCTGGCCACGGCCTCCAAGTTGGGCA
GGATGCAGGTCGAGATCATGAGTGCCAGCATGTGCACCGAGACGAGCAGC
GTTGTGCACACACTGAACGCAACCAGCAGCTCTTTCGGGATGGACTTGCT
CAGCTGGATCTCTACCAGAGCCACCATCGCGAATCCAGAGAGAAGAGCCG
AAGTTCTGCTGGAAGCCTTGAGCTTTGCCCTGCTGAGATGTAGCCTCCGC
CAGGACAGAGCGTTGATGTTGTTCTCCGGCTTGCTCATTTCCTTCACCAA
CGACTGAATGACCAGTTCCTGTACGATATTGGGGCGGTCTCCGATAGAGT
CAGTCCATAATATCTTTCTCTCCAAACTCAACCTGGATCTCGAATCGATG
AAAAGGTCCGCCCCTGCGCTGTTCCAGAGTCCGATAACGACTGTTCGCGG
TTCAGTGACTACCGAGCAGAACATAAGCGGAAGTATGGG
>CL23.Contig3_All
CTGCGCATGCATGCGCCACGGCTCGACATGCTCCACTATTTGCCGCGAAG
GCAGCGCCGCTTCTCAGTGTGCAACTTTTTTTACCTCGTAAGCAGCACAG
AATAGAGCGGGGACGACTAATAATATACATACTCCGATTTTGAGCACGAA
ATGTGGTGCGCATGAAAGCATCTGACTACGCACAGCAAAATTAGCAAAGT
GAACGACTCCATAATTCAGCTTCAAGGTGCTTCTGCTAGGCTGCGCAACA
TACCGGTTTCTTTAGACTTTTAAACACCCTTTAAAAATACAATTACTACT
CTGAGTACAAAAAGGATGCTTGATTCTGTCACTATAATTCGTGATCTTTT
TATTTCCACCAGGACCTAATAACACATTCTGGCCTGTTGTTGGTCCCTTT
AAGTGGGAAATGGAGTGAAATCGCCTCTACAGCATTGTCGAAATTGCTAC
AGGGGAAGAATAGCCTTGGCATTAGAGGCATTTAAGCAGTCCTTAGCTTA
AAATTTTGATCCTTATGCTCTTTGGGTAGTGAACAGAGGGTGCGCCTGCA
CAAATTTGAAAAGCAAAAAATGTAGTCCCAGTCCAGCTAAGAATTTCCAA
CTGCCTATTATGAATATTGTCGGATGAGCACAGCTCGTCTGTTCTGCCTG
CCATTTTTGGTGCCTTGTGAATGTAGGTGCTCACCCTGTAAGCTCCACAT
GTTAATGCCACCTACCCACAAACCCCCATACCCAGTATTGCACCGCATAA
GCAGAACAATTGAGAAGTTATCGCGTGGTGAGACTTTCTTATATGGCCTG
AAAAGGTGAAGCTTTGGTAATCAGTGCAGTGGAGACTTCGTTCATGTGTC
ACAATTTCAATAGACATACACTTGGCACACTTTACGGTGACCATTTTTTA
GACCCCTTTACAGCCATGTAACATCTACAGCTCATGATTCAAGTCTTCTT
CAAAAAATCATTACCGCAGTCTCTGTACTCGTCAGTCATATCTGGCCCCT
GTGCCAACACACTCTAAACATCATCACTATCAGCAAAGCAAATAATGGAT
TAATGTTATCACTATGGCGCAAGCAGGTAGCCCCCACGACTCTGCCCCAA
AATTACGCAGCATCAGCTTTGCATCAAACACGCTATTTCTCGAATTTAGC
GCTAAAAGCTTTGCCTCAATGAACATGACCGCATCTGACGGAGCGCCAAC
TCTCGTCTAGGACAAAACTGGCTCAATTTCTAAGCAACTGATGATGATAT
TAATAAATGCTGGTTTAGGCTATCATTTTCTCCCATCCCAGGCACCACAA
ACACTGATGGAAAGATAGCCACTGTTTTTATGATTGGATGTCAATTTGAG
AGAACAAGATGACAAAGCTGGATTGTCTGGGCTGACGACGGCGTAATTTA
GACACTCATAACTGATGCTGACTACCAGCGAATTCATTACCACTACATCT
GCTAAATAAAAGTTTTAAAAGATACGTGTACCAAAGGCAAATTCTTGTAT
AAACTTGTAGCTTTTCTTTCTAGCGCTGTAAGTGCAAAACACACAGAGCT
AGTATGGAACCCTATTCTAAATCTTGTACCTCCCGTGTGAAAAGCACTTT
GGGGCCCCAAACATGAACTGCCACAACTCATTCTTATTAAAACTAGTCGA
TCGTCATTTTAAAAACAGGGAAAATAAATTTACTTGCTTGTTGCATACAA
ACAACCTGAAGCATCTAACACTAATAAACTCGTCAAACACTGTCATTCTA
AAAACAGCAAAAGAAATGAACAAACTTGCTTGGTGTGTGCAAATAATCTC
AAGCAATAGAAAACAAATGCGCATATATAGTGTGCCTGAAGAAAGAAAAA
ATGCAAGTTGGGATGACCAACTGGTAACAGTTTGACAGCTCTACCCAACC
ACAGAAAAATGGTGGTAAATATTTATGTGATAATGTCGCAGACTTAAAAG
CAACACTCGTCATGCAAGCTTAGTCTCAATACCATCGCTTCCATTGCAGG
CTCAACAGTTCGTTGGCTGAGCGAGCGACGCTGTCACTGATAATGTTATG
TGCTGCAGCTTTGAACTTACATTTTAGTCAATAACAGCACATAAAAACAT
GCAAGGTTACCCAATGTAATACTGGCCATATGTCTTTAATGCTCTGGATC
TCGTTCTTGGCAAAATATATGCTTGCTTGTCAAGCTACAAACATACAAGC
ATGGCGCAGAGAGGAACTAGATAGCCGCCAAGGCTTTCTAGATGTTCTGA
CATTAATGCACTTATTCGAAGTGGCTTACTAATATTCAGCACATCGTACC
TTCCGCGTGAAGCGGCATATAGAACAGGCTTTTGTGGCAAACAATACAAG
CCTGTCAATCGGTGATTGGCATCGAGTGCAGCAATAAATTATATTCACTG
TACGACACCACTTGCACATGCGGTGGCAGGAAAACGGGTGAACAGCGTCC
GTCGGGCAGTGCCGAACTCAAACACTGAGGAGCGACGCTCCATTGTCGGC
GCTGGTCCCGCCCCCGTCTTGAAGTTGGCTGACCATGTTCTCAAGTTCTT
TGACGCTCATCACCGACTGCTCAAACTTGTGGGTAACAAGCTGTCGGTAG
AAGTGCACCGCAAAGATGACGAACACTATGGCGACGGGTATGAGGATGAT
GGTGGCCGCAAGGGCTGCCTGCCGGCTGTAGTCGTGGAAGACGACCCAGG
AGAGAATGGCGATCTCTGCCATGAAGAGCAAGATGCCGAAGACAGTGGAG
AATGCCCAGGCCGTCTCGATGTAGAGGTGCATCTTCTCGTGGGGCGACTC
GGAGACCGCGGCAATGCCATGCACGCTGGCCACGGCCTCCAAGTTGGGCA
GGATGCAGGTCGAGATCATGAGTGCCAGCATGTGCACCGAGACGAGCAGC
GTTGTGCACACACTGAACGCAACCAGCAGCTCTTTCGGGATGGACTTGCT
CAGCTGGATCTCTACCAGAGCCACCATCGCGAATCCAGAGAGAAGAGCCG
AAGTTCTGCTGGAAGCCTTGAGCTTTGCCCTGCTGAGATGTAGCCTCCGC
CAGGACAGAGCGTTGATGTTGTTCTCCGGCTTGCTCATTTCCTTCACCAA
CGACTGAATGACCAGTTCTTCTCTCCAAACTCAACCTGGATCTCGAATCG
ATGAAAAGGTCCGCCCCTGCGCTGTTCCAGAGTCCGATAACGACTGTTCG
CGGTTCAGTGACTACCGAGCAGAACATAAGCGGAAGTATGGGTATACG
>CL23.Contig4_All
CAGCATTCAGAACTCGATGCGCGCATTTACTTGAAATGTTAAAAAGTTAT
TGGAGGTGCTTTAGGGGCCCTTAAAAGTCACAAAAGAAACAGTATGTCGC
ACAGCCTAGCAGAAGGGCCTTGATGTTGAGCTATGGAGTCATTCTGTTTG
CTGTACGTAGTCTGTTGCTATTATGCATGCAATAATTGATGCTCAAAATT
AGAGTGTGTATATTATTATCCATCCCCGCTCTATTCTGTGCTGCTTACGA
GGTAAAAGGAGTTGACGCTGAGAAGTGGCGCTGACTTCTTGGCAACTAGT
GA
>CL24.Contig1_All
CGTTGAAAGGCTATGACATGCTGCTCTTGTTTGTCGCAGCAGCTTCGCCT
CAGCATATTGAACGAAAGTGTTTTCAGCGCTTCGTTCAAGAAGCAGAGTT
TCTTTCTGGAAACAATCTAGTCTATTCATTGGTGTCTTGCAGAATAGAGC
GCTTGGGGCGGGTGAACAAGTGAGAATGTATTCCTGTCGATGCATGTGAC
GTTCTGGTTCGAAGCAGCGATAACGCTTTCCTTCAACATTAACGCAGACC
GAGTGGATATTTTTGGCGAGGAAATGGCCAACTAGAAAACGCAGACCACT
TCGCTTAACGGCGTAGAAGGGAACCAAGCATGTCGGCTGGTCGCACGACT
GAGCGACGAAAGCAAAAAGCGGATACTGACGCTCAACGTAGTGCCCCCGA
AAGCAATAAATGGGACACGGCGAAATTGCTTCACTGGGCCGTTGGATTAT
CAGGCTTTGCCTACGTCATTTGGAGTTTCGCCTCGGACGAAAAAAACTAC
CTACTTCCGAAACAAATGCGAGGCGCTTTCAGGCCAAGTCCATACGGTCT
TCAGCGAAGGCAGGACGCGACAAGCTTTGGATGGCAAGTGGAACGCTCTT
TCGTAATGGCATCCTGGAAGTGGCTGCTTCTACACCCCGTTCTAGCTAGG
GCCACCGCTTTCGCTGCGCCTTCGATTCTTCCGTTATTTTACGCCGGCTA
CTCGGTGACCTTCGTAGCGTCGCTACTAGGAGTCGAGGTGGCGACGATCT
TCCTGGCTCAGCATTGCCTGTTCTTCGTCGTCGCCAGGTTTCGCTCGCCA
GCACTCTGCTACGCTGCCGGACTGGTGCTCTTACTGCTGAAATTCTCCGT
CCCACGAGATTTCATGCAGCAACTTTACTTCCGATACGGTGCCACGGGAT
ACATGGTGACGATGGCATGCTTCCAATGGAACTTGCTGCGGGGCCTAAGC
TTCAGCTTGGACATCGTGCGCTCCCATAGGCAGACGCCGAAGCGAAGCGA
AGCAGGCCCGCCGTACTGGAGAACGCTGGCCTACTCCTTCTATCTGCCTC
CGCTTTATCTCGGACCGATGCAGAACTACTGCGACTTCGAAACGCAGGTA
GACAAAGCGAGACCCGATTTCAAGCCACAGGAGGTGATCGCCATCGTGGG
AAGGCTGGCTCGGAGCGGAGTTCACTTCGTCCTTGTGGAGGCCTTCACTC
ATTACTTCTACAGTTCGGCGATGTCCAAGCTTCTATGGACCGTCGAGACA
CTGGACACAGCGAGTCTTCTGGGATACGGCTTGGCTCTCAACTTCTTTTT
CTACCTGCGCTACGTATTCTGCTACGGCTTTGCAGGGGCTCTGGCGAGCG
CCGAAGGCATCGTGCTCCCACCGCACTCAAAGTGTATCACTAGGCTTACT
CGATGCACACACTTCTGGAGACACTTTGACAGAGGCATGCACCTGTGGAT
CAGAAGATACGTATATGATCCCCTAGTTGGCGACAGGAAGGGAGCTGCAT
GGATACTGCTCGGTGCTGCGTTCGCGTTCGCCTTCAGCTGGCTTTGGCAC
GGAATGGACAGGGTGGCCACCGTGTGGTCCGTGCTCAGCGTATTGGGCAT
CGCCGCCGAAGTCCTGGCTGCTGAAGCCAGGAAACTGCGACCCTTCAAAG
GTTTCGAGGAGCGGTACCTAACTACGCCTGAGAGACTTCGGGTAGCTGGA
GCGGTGCTCGGCTCGCCAAACTACCTGCTGACCATCTGCGCCTGCATCTT
CCACCTTGCCGACTACGACATCTGCCTCATTCTGTGTAAGAGGTTACTTC
TGGGTTTCCCATCTCCACTGGTTCCTGTTCTGGTCGTGCTCTACACTGCG
TGCTACGTCCAGCCCGACATAGTCAAGTGGGAGACGTCCAGCAGATTAGT
GCGAAGATAACATGCATCATGAGACATCATTTTGTCAACAGCTGTTTAAT
ACATCATGCATTAATAAAGCTCAA
>CL24.Contig2_All
GAACACTGTAAATCCTTTACCAGGCAATATTCGTGCCCTTCTTTAATCAT
CTGTACCGTAACAGGAGCGGTACCTAACTACGCCTGAGAGACTTCGGGTA
GCTGGAGCGGTGCTCGGCTCGCCAAACTACCTGCTGACCATCTGCGCCTG
CATCTTCCACCTTGCCGACTACGACATCTGCCTCATTCTGTGTAAGAGGT
TACTTCTGGGTTTCCCATCTCCACTGGTTCCTGTTCTGGTCGTGCTCTAC
ACTGCGTGCTACGTCCAGCCCGACATAGTCAAGTGGGAGACGTCCAGCAG
ATTAGTGCGAAGATAACATGCATCATGAGACATCATTTTGTCAACAGCTG
TTTAATACATCATGCATTAATAAAGCTCAA
>CL24.Contig3_All
GTCGAATTCGTGTCTTCTTGGCTTGGACATGCAGTTCGGCGATGTCCAAG
CTTCTATGGACCGTCGAGACACTGGACACAGCGAGTCTTCTGGGATACGG
CTTGGCTCTCAACTTCTTTTTCTACCTGCGCTACGTATTCTGCTACGGCT
TTGCAGGGGCTCTGGCGAGCGCCGAAGGCATCGTGCTCCCACCGCACTCA
AAGTGTATCACTAGGCTTACTCGATGCACACACTTCTGGAGACACTTTGA
CAGAGGCATGCACCTGTGGATCAGAAGATACGTATATGATCCCCTAGTTG
GCGACAGGAAGGGAGCTGCATGGATACTGCTCGGTGCTGCGTTCGCGTTC
GCCTTCAGCTGGCTTTGGCACGGAATGGACAGGGTGGCCACCGTGTGGTC
CGTGCTCAGCGTATTGGGCATCGCCGCCGAAGTCCTGGCTGCTGAAGCCA
GGAAACTGCGACCCTTCAAAGGTTTCGAGGAGCGGTACCTAACTACGCCT
GAGAGACTTCGGGTAGCTGGAGCGGTGCTCGGCTCGCCAAACTACCTGCT
GACCATCTGCGCCTGCATCTTCCACCTTGCCGACTACGACATCTGCCTCA
TTCTGTGTAAGAGGTTACTTCTGGGTTTCCCATCTCCACTGGTTCCTGTT
CTGGTCGTGCTCTACACTGCGTGCTACGTCCAGCCCGACATAGTCAAGTG
GGAGACGTCCAGCAGATTAGTGCGAAGATAACATGCATCATGAGACATCA
TTTTGTCAACAGCTGTTTAATACATCATGCATTAATAAAGCTCAA
>CL24.Contig4_All
CGCTTGGGGCGGGTGAACAAGTGAGAATGTATTCCTGTCGATGCATGTGA
CGTTCTGGTTCGAAGCAGCGATAACGCTTTCCTTCAACATTAACGCAGAC
CGAGTGGATATTTTTGGCGAGGAAATGGCCAACTAGAAAACGCAGACCAC
TTCGCTTAACGGCGTAGAAGGGAACCAAGCATGTCGGCTGGTCGCACGAC
TGAGCGACGAAAGCAAAAAGCGGATACTGACGCTCAACGTAGTGCCCCCG
AAAGCAATAAATGGGACACGGCGAAATTGCTTCACTGGGCCGTTGGATTA
TCAGGCTTTGCCTACGTCATTTGGAGTTTCGCCTCGGACGAAAAAAACTA
CCTACTTCCGAAACAAATGCGAGGCGCTTTCAGGCCAAGTCCATACGGTC
TTCAGCGAAGGCAGGACGCGACAAGCTTTGGATGGCAAGTGGAACGCTCT
TTCGTAATGGCATCCTGGAAGTGGCTGCTTCTACACCCCGTTCTAGCTAG
GGCCACCGCTTTCGCTGCGCCTTCGGTGAGCTTTTCACTTTCTCGAAAAA
ATTACGCCGTGTGTGATCTGACCATGTGAGCTAAATGTAGTTAAAACAAA
AAGTATACTATTGTCTATCTACTGAAATGGTGGGCACGACAAACTTGTTA
TATACATCCGTAATGCAGATCAGTCTATGTAGGCTTTTCATCTAGCAAAT
TTGTTCGTTGTTTTCAAGAATGATTCTCGAATGAAGAACGAAACTATGTG
CCATCTGGTGTGTTCTGAAATAGCGACTCGAAAATTTTCGCTAGGAAGGT
AACTTGATTTATTCGGCCAGCCTAGAGGAAGTTGTATAACCCGATCTATT
GAACGTCGACGCGCTAAAAATCCTCCATTACGATGCTTACCCGTGAAAAA
TTTTCAGCTGTTACTAGCACGTTTGTCTACAAAAATCTCACTCGACTTAA
CGCCTGGGTATCAAGTGGAACGTGTCAATGACAGGCAGGTGATGATACGC
CTTGCCTACGCTTCAACTTATAAGAACTCCGGCTATTCTAACTTTCTATC
TTTTCAGCTCTTAATCCTCTTTCCCCAGCCTAGGATCGCAAACCGGACGG
GCGTCAGGTTGACCTTACTGCCTTTCTTTCCTTCTTTTCCTCCTACTACT
CGTCCTAATATTCTATGTTTTGTATTTTGTTCCTGGCCACGTGTGGTCGA
CATACCTTGCAGATTCTTCCGTTATTTTACGCCGGCTACTCGGTGACCTT
CGTAGCGTCGCTACTAGGAGTCGAGGTGGCGACGATCTTCCTGGCTCAGC
ATTGCCTGTTCTTCGTCGTCGCCAGGTTTCGCTCGCCAGCACTCTGCTAC
GCTGCCGGACTGGTGCTCTTACTGCTGAAATTCTCCGTCCCACGAGATTT
CATGCAGCAACTTTACTTCCGATACGGTGCCACGGGATACATGGTGACGA
TGGCATGCTTCCAATGGAACTTGCTGCGGGGCCTAAGCTTCAGCTTGGAC
ATCGTGCGCTCCCATAGGCAGACGCCGAAGCGAAGCGAAGCAGGCCCGCC
GTACTGGAGAACGCTGGCCTACTCCTTCTATCTGCCTCCGCTTTATCTCG
GACCGATGCAGAACTACTGCGACTTCGAAACGCAGGTAGACAAAGCGAGA
CCCGATTTCAAGCCACAGGAGGTGATCGCCATCGTGGGAAGGCTGGCTCG
GAGCGGAGTTCACTTCGTCCTTGTGGAGGCCTTCACTCATTACTTCTACA
GTTCGGCGATGTCCAAGCTTCTATGGACCGTCGAGACACTGGACACAGCG
AGTCTTCTGGGATACGGCTTGGCTCTCAACTTCTTTTTCTACCTGCGCTA
CGTATTCTGCTACGGCTTTGCAGGGGCTCTGGCGAGCGCCGAAGGCATCG
TGCTCCCACCGCACTCAAAGTGTATCACTAGGCTTACTCGATGCACACAC
TTCTGGAGACACTTTGACAGAGGCATGCACCTGTGGATCAGAAGATACGT
ATATGATCCCCTAGTTGGCGACAGGAAGGGAGCTGCATGGATACTGCTCG
GTGCTGCGTTCGCGTTCGCCTTCAGCTGGCTTTGGCACGGAATGGACAGG
GTGGCCACCGTGTGGTCCGTGCTCAGCGTATTGGGCATCGCCGCCGAAGT
CCTGGCTGCTGAAGCCAGGAAACTGCGACCCTTCAAAGGTTTCGAGGAGC
GGTACCTAACTACGCCTGAGAGACTTCGGGTAGCTGGAGCGGTGCTCGGC
TCGCCAAACTACCTGCTGACCATCTGCGCCTGCATCTTCCACCTTGCCGA
CTACGACATCTGCCTCATTCTGTGTAAGAGGTTACTTCTGGGTTTCCCAT
CTCCACTGGTTCCTGTTCTGGTCGTGCTCTACACTGCGTGCTACGTCCAG
CCCGACATAGTCAAGTGGGAGACGTCCAGCAGATTAGTGCGAAGATAACA
TGCATCATGAGACATCATTTTGTCAACAGCTGTTTAATACATCATGCATT
AATAAAGCTCAA
>CL25.Contig1_All
GTTAGCGTTCCTGATCGGCAGTTCGGCTGACGGTGTGTTCGTAGTCTTTC
ATTAGTGTTACCGATGTACTGTTGTAACTGTACTCTAATGTCTCTTCCAT
TAGCGTTCGTGTTTTTGAGTTTCGATGACTGTGTGTATAACGGTAGGCTC
TTCCGCTAGTGTTAATGATCTACAGTTTTACCTGTACGCTAGCGTGTCTT
TCAGTAGGGTTTCTGATCGACAGTTTGGCGGACCGTGTTCGTAACTATAG
GCTCTTTCACTAGCGTTCCTGATTGACAGTTTACGTGACAGTGTGTATAT
CGGTTACTGATCTACGTGCAACTGTACGCTAGTGTCCCGTTCCTCCGTGT
CCCTGATTTACAGTTTGGCTGACGGTGTTAATAACTACAGGCGATTTCGT
TAGTGTTTGTGGTCTGTATAACTGTAGGCTCTTTGATTAGGCTGTTTGTC
TTTCGTAGGAGTTGCCGATCTGTAGTCAACAATGGCACTATCTGTACGTT
TTCTGTTACTGTTCCAGATCCGGTTATCCTCTTCAGTTCGGTTATCCTCT
TCAGCATTGTTCGCAGGAGCTATTCCTGCTAGCATTACTGAACGAGTCTC
TCATTCGTGATATCTTACTATGGTACCTTTCACCTTCTTGCTGGTATGGC
GAAATATCGGTGTTGTATTGGTGTTCTTCATGGACGTTACGGTGTTCTAT
GCCTTATATTCAGCTCCCGTTCGTTGTAATCCTGACGTACTGTTCTGTCG
TATACTGTCGGCAGCAGAAGCCTGCGGGACCCGCCGCGCGCGGCGGAGCG
ATGAAAAACTGCATTGCTGCGTCACCTACCGTGAATCGGCCGATGTCGAG
GCTATCGGCCTCGGCGATTAGCGACGGCGCGTTTAGAAAACGTGCTGTTG
CCGGATCTAATCGCGGAGGTCGCGGCCGACAGCCTCAACACCCGCCGC
>CL25.Contig2_All
CGAACACGTAACTTTATTGTCACCGAACTGCAGTGGATAGTATAGTTGCA
CTGTAGTTTCAGCTGCATGGTCGGTTGTTCCTCCATACCTGCGACTCTTT
CGTTAGCGTTCCTGATCGGCAGTTCGGCTGACGGTGTGTTCGTAGTCTTT
CATTAGTGTTACCGATGTACTGTTGTAACTGTACTCTAATGTCTCTTCCA
TTAGCGTTCGTGTTTTTGAGTTTCGATGACTGTGTGTATAACGGTAGGCT
CTTCCGCTAGTGTTAATGATCTACAGTTTTACCTGTACGCTAGCGTGTCT
TTCAGTAGGGTTTCTGATCGACAGTTTGGCGGACCGTGTTCGTAACTATA
GGCTCTTTCACTAGCGTTCCTGATTGACAGTTTACGTGACAGTGTGTATA
TCGGTTACTGATCTACGTGCAACTGTACGCTAGTGTCCCGTTCCTCCGTG
TCCCTGATTTACAGTTTGGCTGACGGTGTTAATAACTACAGGCGATTTCG
TTAGTGTTTGTGGTCTGTATAACTGTAGGCTCTTTGATTAGGCTCCTTCC
TGACAGTCAGGAAGGAGCCTAATCCTAAACGCTGTTTGTCTTTCGTAGGA
GTTGCCGATCTGTAGTCAACAATGGCACTATCTGTACGTTTTCTGTTACT
GTTCCAGATCCGGTTATCCTCTTCAGTTCGGTTATCCTCTTCAGCATTGT
TCGCAGGAGCTATTCCTGCTAGCATTACTGAACGAGTCTCTCATTCGTGA
TATCTTACTATGGTACCTTTCACCTTCTTGCTGGTATGGCGAAATATCGG
TGTTGTATTGGTGTTCTTCATGGACGTTACGGTGTTCTATGCCTTATATT
CAGCTCCCGTTCGTTGTAATCCTGACGTACTGTTCTGTCGTATACTGTCG
GCAGCAGAAGCCCG
>CL25.Contig3_All
GTTAGCGTTCCTGATCGGCAGTTCGGCTGACGGTGTGTTCGTAGTCTTTC
ATTAGTGTTACCGATGTACTGTTGTAACTGTACTCTAATGTCTCTTCCAT
TAGCGTTCGTGTTTTTGAGTTTCGATGACTGTGTGTATAACGGTAGGCTC
TTCCGCTAGTGTTAATGATCTACAGTTTTACCTGTACGCTAGCGTGTCTT
TCAGTAGGGTTTCTGATCGACAGTTTGGCGGACCGTGTTCGTAACTATAG
GCTCTTTCACTAGCGTTCCTGATTGACAGTTTACGTGACAGTGTGTATAT
CGGTTACTGATCTACGTGCAACTGTACGCTAGTGTCCCGTTCCTCCGTGT
CCCTGATTTACAGTTTGGCTGACGGTGTTAATAACTACAGGCGATTTCGT
TAGTGTTTGTGGTCTGTATAACTGTAGGCTCTTTGATTAGGCTGTTTGTC
TTTCGTAGGAGTTGCCGATCTGTAGTCAACAATGGCACTATCTGTACGTT
TTCTGTTACTGTTCCAGATCCGGTTATCCTCTTCAGTTCGGTTATCCTCT
TCAGCATTGTTCGCAGGAGCTATTCCTGCTAGCATTACTGAACGAGTCTC
TCATTCGTGATATCTTACTATGGTACCTTTCACCTTCTTGCTGGTATGGC
GAAATATCGGTGTTGTATTGGTGTTCTTCATGGACGTTACGGTGTTCTAT
GCCTTATATTCAGCTCCCGTTCGTTGTAATCCTGACGTACTGTTCTGTCG
TATACTGTCGGCAGCAGAAGCCTGCGGGACCCGCCGCGCGCGGCGGAGCG
ATGAAAAACTGCATTGCTGCGTCACCTACCGTGACGCGACGGGTGTTCAG
GCTTTCGGCAGCGGCCTCGGCGATTAGCGACGGCGCGTTTAGACAACGCC
CCGTTGCCGCATCTAATCGCGGGTGTCATGCACAACCAGCAATGCAGTTT
TCCATCGCTCCGCCACGCGCCGCAGACCCCGCAAACTTTTGATGCCGACA
GTACAATTTTATTAAGAACGGCGGTCTCGTTGTCATAGTTCCTGTATTTC
AGTACTTCTTGCTGCTCTCTAGTGGTATTTTTCGTTCCTGCAATCCTGCT
GAATTACGGTTGTGTCATCGTAAATCGTTCGCTATCTGTAATTCTACTCC
GTTACTTTTTCGTTCGTTAGTGTTGGAACTGGAAGTACGGAGAGTCTGCG
CAATGTTGCAGTGCCTCAGGCTTTTCTACGATGAATTGACGTGGGGAGCT
CTCCCACGGTTACGGTGATGTCAGTTGCCTCTCGTAGTGTCCTCCTCAGG
CCGGCGTCCGAGAAACCTGCCGGAACACGAAGGATGGCAGTGGTCCGTCG
GCGCCACCGTTGGCCTCGCAGCGTCGGCAGCCGTCGCGTACACTTTGGCG
CTCACGGTGCTCCGCCAAGAGCCGTAGGCCCACAGGTTGGTGGCCGCCGG
CTGCTGCTGACCGGAAGCGGAACTTCCACCACTTCCGCCGGTTCCGTCAT
TCCTTGACGGGCGCGTCGTCCTTGTATTAGCGGAACACGAGCCGCACACC
CCGGGTCGGCTGCACGCTGTCGTCAGAGCCCCTGGTCACCTCCATCGACG
CCACCGCACTTTTTTCCTCGTCGCGGCGCTGCCACCTGGATATGGTGAGC
GAAACAGTGAACATCTTGCGAGGGACGACAGCATCACGCGGCAACA
>CL26.Contig1_All
GAGCAGGCGGCAACCGCTACGGCGTGGGGTACCAGGGCGGCTACCTTGGC
TAGTAACCCAAAGGTGCGAACGACCGTTACGGCCCCGTTGTTTCAACGAA
GCGTACTTGGTTATTAATATGCCCTAACAATCTACAGTTGCTGTGACCGT
CTTTGTCCTCTGTCTACTTCGCTGGTACTATCTAACTTGAGCAATGGTAT
CATGTAAACTGTTGGCATGTCATACTTAATGCTTACTTTCTAATCTCTCG
TAAGAACGTCATTTTGCACGCGAAGTACGGCGAAATAGTTATTATACTTT
TGCAGAAACGTTCTGTGCAATGCATCTGTGGCATGTTATGTGGCATTGCA
GTTGCAAATTATGCTTAGCTCCTTACTAATAACATCGAAGTACAAATTCA
TTTGTATATAATAACACAACTGTTATTAAATTAACAGAGCTTCTTTTGTC
AGCACGCACTTGTATTTGTTCGTTCCTAACCGTACTGTATCTGTTGTTTC
TTTTCAGAATTTGCACGAACACTTTCTGTTTTCATCACTTCACTCTCGCC
TGTCTATGCATCG
>CL26.Contig2_All
GAGGGTTGTTGCACCGGACGCGGGCACTTTGAGTCGCCGTGTGCGTGGTT
CGCTCTCCGGCCTGGGAAACACGGCCTGCTGCAAGCGTGTCGCTGGCCCC
CTCGTTATAAAAAGCGGCTTTCCAACTCTGCCCGGCTACAATCCGCTGCT
GAGCTCTCCAGACAGCTGACACCACCGCCGACATGAGCCGCCTGCTGCCC
TACGCTGTCTTGTTGGCCCTCCTGGGTCTCGCCCTGGCTGCCCCAGCTGA
AGAAGTGGCACCAGCCGCTGAGGCTCCCGCTGAGGAGGCCAAGCCCGCTC
CGGAAGGCGACAAGGCGGTTGAGGGACGCACAGGCTTCTACCCGGGCTAC
GGCGTGGGAGCTTACGGTTCTGGCTTCAACCGCGGTGGAAGCTTTGGCCT
AGGAGGCTACGGAAACGCTTACGGAAACGGTGGCTATGGCTACAACTACG
GAGGCACCAACCGCCGCGACTACGGCAATGTGCAGACCTACGGAGATCGC
GAGACCTTCGGCCTTGCCCAGAACGCCGGCGCCAACCGCCGCTACGGACA
GGGCAGCTCCGGAAATGCTTACAACAACCAGGCTTACGGAGCAGGCGGCA
ACCGCTACGGCGTGGGGTACCAGGGCGGCTACCTTGGCTAGTAACCCAAA
GAATTTGCACGAACACTTTCTGTTTTCATCACTTCACTCTCGCCTGTCTA
TGCATCGCCTAAAATGCAACGGAATGGCCTTGATCGGCAAAGAAGGAATT
AGAAACCGTTCAGCTTGGTAGATCATAGAATAGCACGTATAATAGTATAC
ATCTCAACTGAAAAAAAAAAAAAAAAGCATCGATGGGCATTAGGAGGCAT
CTTCCGAGGCCTTCAGTAAGAACACTCTTTCTTGTCCCAATGAACAGAGA
TGTCGTGAATCAATTCAATAAAAAATACTATTTATTTGCCAC
>CL27.Contig1_All
CTTCGGTTCAGGCAAGCACAGGCTTTATTATGAAGGTATGGGTTGTATTA
CGCTGCGTCCACGTGTTTAGGCAGTCGATATGCCGCACATGAGATATTTA
GGAAGCGAAGTTCACGTAACGCAGCCCGTTGCCAATAACAGAAATCATTA
TGAGAAGAGGCCTGTTTGGATAAGAAATAAAATGACAGGCTAGATTTGTC
CCGTATACAATCATGAATTGCCGCTATTTTCTTTTCTTTGCAGCTAATAA
CGTGAATAGTTATCCTGCCCAAAATACTCATTAGGTACATTTTCCATTCT
CACACGTGCCTTGATATAATCCGCAGGGGCAATACCTGGTATATATTGGG
CAAAGATGCCTTACTGAGCAGCGTTGACCGCGGTTTGACAGCAGGGTGCA
AACTCTAGTACGTATTTTATCCAAGCAGCACGCCCCCTCTTCGCAAATTG
TCGACATATCGCACTTCTCGCCTAGACGTCGGATCTTATGTGCAGGAATG
AAATATCGGTCCTGTGGTGAGGCGTACTGAAGCTGGGTGGGACCAGGAAC
GACATATTTAACGTTTGAAGGTGACCCGCTCCGTTTTGGACTACCAATTG
AACTGCCGGGACTGGGGGACCTAGGCCGTTTCGCACCACGATCACTAAAT
CGAGGACTTGAGGGGGACCAAGCCTGACTTGGTCCAGGAATGACATCTCC
CGGACTTGTGGGGGACCTAGGCCGGCTTTCGAGACTTGAGGGGTTGCAGT
TCTGATTAATGAAATCGGTGAGAAATGCTAGAATTTCGGAGTTGGGAGGC
GGATTTTGACCAGGGGCAACACTTGACGGACTTTGGGAGCGGCGACGCTT
TTCTCGGGCCTTACCGCATGTTGCTTTTTCCGGTAAAGTCGTCAACGCCA
GTAGAATACAGATAATATGAAAACGCACCAACTTGACTCGCATCATATTT
GAAAGAAATTTTTCAGAGAAAGGCACCTAACGAAGACGACTAACAACAAT
TGCTCTGTAAATTCTCTGTGCTAACCAACCGATCGCGTTTTGTCTAATGA
TTGCTATACTGTATACCTTATGAAAG
>CL27.Contig2_All
GTTCAGGCAACGACAGCCTTTATTATACTTTATTATAACGGTATCGTTTG
TATTACGCGGTGTCCACATCTTCAGGCAGCCGATTTGCCGCACATGAGAT
ATTTAGGATCCGAAGTTCGCGTTACGCAGCCAGTTGCCGATAAAAGAAAT
CACTATCAGAAGAGGCCTCTTTGGATACGAAATAAAATGACAGGCTGGAT
TCGTCCCTTGTATACAATCATGAATTGCCGCTTTTTTTCTTTTCTTTGCA
GCTCATAACGTGAATAGGTAACCTGTCCAAATTTCTCATTAGCTACATTT
TCCATTCTCACACGTACCTTATGTACAGGAATGAAATATCGGTCCTGTGG
TGAGGCGTACTGAAGCTGAGTGGGACCAGGAACGACATATTCAATGTTTG
AAGGTGACCTGCTCCGTTTTGGACTACCAATTGAACTGCCGGCACTTGAG
GGGGACCTAGGCCGTTTCGCACCACGATTACTACTATATCGGGGACTTGA
GGGGGACCAAGCCCGACTTGGTCCAGGAATGGCATCTCCCGAACTTGTGG
GGGACCTAGGCCGGCTTGTAACGATGGCGGCACTTTCGAGACTTGAAGGG
TTGCAATTCTGATTAATGAACTCGGTGAGAAATGCTAGAATATCGGAGTT
GGGAGGCGGATTTTGATCAGAGGCAACACTTGACGGACTTTGGGAGCGGC
GACGCTTTTCTCGGGCCTTACCGCATGTTGTGTTCTCCGGTAGAGTCGTC
AACGCCAGCAGAATAGAGATAATATGAAAACGCACCAATTTTGCTCGCAT
CATATTTCAAAGAAATTTTTCAGAGAAAGGCACCTAACGAAGACGACTAA
CAACAATTGCTCTGTAAATTCTCTGTGCTAACCAACCGATCGCGTTTTGT
CTAATGATTGCTATACTGTATACCTTATGAAAG
>CL27.Contig3_All
GTTCAGGCAACGACAGCCTTTATTATACTTTATTATAACGGTATCGTTTG
TATTACGCGGTGTCCACATCTTCAGGCAGCCGATTTGCCGCACATGAGAT
ATTTAGGATCCGAAGTTCGCGTTACGCAGCCAGTTGCCGATAAAAGAAAT
CACTATCAGAAGAGGCCTCTTTGGATACGAAATAAAATGACAGGCTGGAT
TCGTCCCTTGTATACAATCATGAATTGCCGCTTTTTTTCTTTTCTTTGCA
GCTCATAACGTGAATAGGTAACCTGTCCAAATTTCTCATTAGCTACATTT
TCCATTCTCACACGTACCTTGATATAAACCGCAGGGGCAATACCTGGTAT
ATATTGGGCAAAGATGCCTTACTGAGCAGCGTTGACCGCGGTTTGACAGC
GGGGTGCACACTCTAGTACGTATTTTATCCAAGCAGCACGCCCCCTCTTC
GCAAATTGTCGACATATCGCACTTCTCGCCTAGACGTCGGATCTTATGTA
CAGGAATGAAATATCGGTCCTGTGGTGAGGCGTACTGAAGCTGAGTGGGA
CCAGGAACGACATATTCAATGTTTGAAGGTGACCTGCTCCGTTTTGGACT
ACCAATTGAACTGCCGGCACTTGAGGGGGACCTAGGCCGTTTCGCACCAC
GATTACTACTATATCGGGGACTTGAGGGGGACCAAGCCCGACTTGGTCCA
GGAATGGCATCTCCCGAACTTGTGGGGGACCTAGGCCGGCTTGTAACGAT
GGCGGCACTTTCGAGACTTGAAGGGTTGCAATTCTGATTAATGAACTCGG
TGAGAAATGCTAGAATATCGGAGTTGGGAGGCGGATTTTGATCAGAGGCA
ACACTTGACGGACTTTGGGAGCGGCGACGCTTTTCTCGGGCCTTACCGCA
TGTTGTGTTCTCCGGTAGAGTCGTCAACGCCAGCAGAATAGAGATAATAT
GAAAACGCACCAATTTTGCTCGCATCATATTTCAAAGAAATTTTTCAGAG
AAAGGCACCTAACGAAGACGACTAACAACAATTGCTCTGTAAATTCTCTG
TGCTAACCAACCGATCGCGTTTTGTCTAATGATTGCTATACTGTATACCT
TATGAAAG
>CL27.Contig4_All
CTGCAGCACTGTTCGACGAAACAACGGTATGGGTATATTCAGGCTGAACC
CTACGAGACCGTGCAACCCTGCACGCTTTCGCGAACAGGTAGAACTGGTT
CTGGGAGTTGGTGCTGCAAAGCGAGGCTTCCTACAGTTGCGTGGCGGGGC
ATGGGAACATTTCAGGCCATCTATACTTTGAGATTTTAGTTGTTGCAAGA
TCACATAATTCGTCGCTGCTCATATAATTCGTTTGATGACGGCGAACGCA
TTTTATATGCATATATTATTAACACATGTTCCTTGCATGAGGTGGCAGTC
GCAATGTCTCCTGTAGATGCCGTTGATCGAAGTGTTCGTGCACAATCCTC
CCTGACGAGCTCTATGACGGCACGTCGTCGATCCAGACCTTTTCACGCAG
CAGTCACCAAATTTGCATTCCACTGTGTGCCTGCACTGTCTATTATAAAT
TTTAACCTTGATATAATCCGCAGGGGCAATACCTGGTATATATTGGGCAA
AGATGCCTTACTGAGCAGCGTTGACCGCGGTTTGACAGCAGGGTGCAAAC
TCTAGTACGTATTTTATCCAAGCAGCACGCCCCCTCTTCGCAAATTGTCG
ACATATCGCACTTCTCGCCTAGACGTCGGATCTTATGTGCAGGAATGAAA
TATCGGTCCTGTGGTGAGGCGTACTGAAGCTGGGTGGGACCAGGAACGAC
ATATTTAACGTTTGAAGGTGACCCGCTCCGTTTTGGACTACCAATTGAAC
TGCCGGGACTGGGGGACCTAGGCCGTTTCGCACCACGATCACTAAATCGA
GGACTTGAGGGGGACCAAGCCTGACTTGGTCCAGGAATGACATCTCCCGG
ACTTGTGGGGGACCTAGGCCGGCTTGTAACGATGGCGGCACTTTCGAGAC
TTGAAGGGTTGCAATTCTGATTAATGAACTCGGTGAGAAATGCTAGAATA
TCGGAGTTGGGAGGCGGATTTTGATCAGAGGCAACACTTGACGGACTTTG
GGAGCGGCGACGCTTTTCTCGGGCCTTACCGCATGTTGCTTTTTCCGGTA
AAGTCGTCAACGCCAGTAGAATACAGATAATATGAAAACGCACCAACTTG
ACTCGCATCATATTTGAAAGAAATTTTTCAGAGAAAGGCACCTAACGAAG
ACGACTAACAACAATTGCTCTGTAAATTCTCTGTGCTAACCAACCGATCG
CGTTTTGTCTAATGATTGCTATACTGTATACCTTATGAAAG
>CL27.Contig5_All
AGGCAACGACAGCCTTTATTATACTTTATTATAACGGTATCGTTTGTATT
ACGCGGTGTCCACATCTTCAGGCAGCCGATTTGCCGCACATGAGATATTT
AGGATCCGAAGTTCGCGTTACGCAGCCAGTTGCCGATAAAAGAAATCACT
ATCAGAAGAGGCCTCTTTGGATACGAAATAAAATGACAGGCTGGATTCGT
CCCTTGTATACAATCATGAATTGCCGCTTTTTTTCTTTTCTTTGCAGCTC
ATAACGTGAATAGGTAACCTGTCCAAATTTCTCATTAGCTACATTTTCCA
TTCTCACACGTACCTTATGTACAGGAATGAAATATCGGTCCTGTGGTGAG
GCGTACTGAAGCTGAGTGGGACCAGGAACGACATATTCAATGTTTGAAGG
TGACCTGCTCCGTTTTGGACTACCAATTGAACTGCCGGCACTTGAGGGGG
ACCTAGGCCGACTTGGTCCAGGAATGGCATCTCCCGAACTTGTGGGGGAC
CTAGGCCGGCTTGTAACGATGGCGGCACTTTCGAGACTTGAAGGGTTGCA
ATTCTGATTAATGAACTCGGTGAGAAATGCTAGAATATCGGAGTTGGGAG
GCGGATTTTGATCAGAGGCAACACTTGACGGACTTTGGGAGCGGCGACGC
TTTTCTCGGGCCTTACCGCATGTTGTGTTCTCCGGTAGAGTCGTCAACGC
CAGCAGAATAGAGATAATATGAAAACGCACCAATTTTGCTCGCATCATAT
TTCAAAGAAATTTTTCAGAGAAAGGCACCTAACGAAGACGACTAACAACA
ATTGCTCTGTAAATTCTCTGTGCTAACCAACCGATCGCGTTTTGTCTAAT
GATTGCTATACTGTATACCTT
>CL27.Contig6_All
GGCAAGCACAGGCTTTATTATGAAGGTATGGGTTGTATTACGCTGCGTCC
ACGTGTTTAGGCAGTCGATATGCCGCACATGAGATATTTAGGAAGCGAAG
TTCACGTAACGCAGCCCGTTGCCAATAACAGAAATCATTATGAGAAGAGG
CCTGTTTGGATAAGAAATAAAATGACAGGCTAGATTTGTCCCGTATACAA
TCATGAATTGCCGCTATTTTCTTTTCTTTGCAGCTAATAACGTGAATAGT
TATCCTGCCCAAAATACTCATTAGGTACATTTTCCATTCTCACACGTGCC
TTGATATAATCCGCAGGGGCAATACCTGGTATATATTGGGCAAAGATGCC
TTACTGAGCAGCGTTGACCGCGGTTTGACAGCAGGGTGCAAACTCTAGTA
CGTATTTTATCCAAGCAGCACGCCCCCTCTTCGCAAATTGTCGACATATC
GCACTTCTCGCCTAGACGTCGGATCTTATGTGCAGGAATGAAATATCGGT
CCTGTGGTGAGGCGTACTGAAGCTGGGTGGGACCAGGAACGACATATTTA
ACGTTTGAAGGTGACCCGCTCCGTTTTGGACTACCAATTGAACTGCCGGG
ACTGGGGGACCTAGGCCGTTTCGCACCACGATCACTAAATCGAGGACTTG
AGGGGGACCAAGCCTGAAAAGAGAATAGCACTGACTTGGTCCAGGAATGA
CATCTCCCGGACTTGTGGGGGACCTAGGCCGGCTTTCGAGACTTGAGGGG
TTGCAGTTCTGATTAATGAAATCGGTGAGAAATGCTAGAATTTCGGAGTT
GGGAGGCGGATTTTGACCAGGGGCAACACTTGACGGACTTTGGGAGCGGC
GACGCTTTTCTCGGGCCTTACCGCATGTTGCTTTTTCCGGTAAAGTCGTC
AACGCCAGTAGAATACAGATAATATGAAAACGCACCAACTTGACTCGCAT
CATATTTGAAAGAAATTTTTCAGAGAAAGGCACCTAACGAAGACGACTAA
CAACAATTGCTCTGTAAATTCTCTGTGCTAACCAACCGATCGCGTTTTGT
CTAATGATTGCTATACTGTATACCTT
>CL28.Contig1_All
CCCACCTATCGTCTCGTGCCACCCGTTCGCAGCAACGGCGGCCTTTATAG
AACCAGTTGGTGTGCACGAACGCAGCCATCCGGCAGTGCGACTGTGCGAG
CCATGCCAAACCTCGCCAATCCATAGCCAATCCGATGTCTGTTTTCCATG
TGTTTACATGGTTAACCGTTAACCCATGTTTGCAGGTGAAAGATCGCAAA
CCTTCCTCTGTTTCTAAACAACGAGAGCTCTGCCGGCGACCAGAGCAGAG
AAGGATTTGAAAACAGCAGAAGTTGAACGAGTGCATCACGACTGTGGGTC
GGAGAGCCTTCATGAATCGGTAGCAGCGGCAACTCCGAGGGCGCATCGTC
AAGGGCAAGCAGTGAGTAGTGCAGCCGCTGTTCCCATGGCTACTCGGCGT
GCCGAACTTTTTCACTTGCGAAGGGAGGCGGTCATCCTACGCGTGCTCGT
TCGCACCGTTTTCAACCACTTGCCTCCGGAGAGCGGCTTGGGCCGAGTGC
ACAAGGTGTGTCGCACCCTTCGACGTCTTCTTTCGCGGTCGCGACAGTCC
CTAGTGGGCCGAGCAGTCGCGGACTGCGAGTTAGCTGCCGCGTACCTAAT
GCAGCGAATGCAGAATGGTCACCAACTCGAGACTCTTCTGCTGCTTCTCG
CGTCCATTGCGCGCGTACGCAGCCTCTGCCAGCGGCTGGTCAAGGAGCCC
GACGACGCTTCCAAGCTAAAGCGTCTGTACCGCCGCTTGCTCAAGAACGG
TTGCGAGAAGCCGCCACTGAAACGCGCGGTCCTACGCGCGCTGCGTTCCG
TACGCGCGGGCCGCAGTAGCGCCGCCGAGGAGGCACGAAAGATGCGCGCT
CTGTGTGGTGTGTGAACCGGCGAGCAGACGTTTTAAACCTGAACTTGTTC
CTCCGGACTTTGCAGTGTCGGGAAAAGGTGGTATGCCGGGTCGCGCGCTG
CTGATCACCGCCGGCTGGTTGACGTTCATCTACTGGGGTTGGCTCAAGAT
CGCCCGCAACGAGATGTTCGTGCCTGCCGACGAGAGGAAGCCTCTGCCGC
ACGAACTGCTGTACAACTACGTCACCACCGGCCATTGGAACGGCAACTCT
GAATCGGCTGAGCCGAGTGGCGACAATAAAGGAAAGAAGGAGGCGTGTTT
CTGGGATCGTTCCCTATATTTACAGCGAAGCTGTATATAACTCAGCCATG
GTGGGCGAAAAATTCTGCTATCGGTGCTGGGGTTTGAACCCGGTCCCCCA
CATTTGCAACCACACTTGCAAAATGTGAATATGTCAGTGATGGAAGTGCT
GCTCCAAAAGAGAAACTCTGCTCCATACTGCTCCAAAATGGCGCTGGGAA
ACTGAAAACAGTGAATTTTAACAGTGTGACCATCCTGCGAGCCTAAGCAA
AAACAGAAACAAGCTGTATACTATCATATTGACAATGCTACATGTACTGG
CATTGTCGATATATATCTGATTTAGCTGTATATTTGTACGTGACAAGCAG
GCTATTTTAGTGAAATGTGTAAGATTAGTTCAGTATCGTACTGATTACCA
ACTGCTGCTGTGACGACTTTGATGTGTGGCTGATTACATTTACCACTTTA
TCAGCTTGACCTCATTTATGCCACATAAACTGGCATTTTAAGTGTATAGC
TCATTTAGCTTGTTTTATTTTTGTAATTTTCAATGCTGACTATTTTGGCA
AA
>CL28.Contig2_All
GTTTTACCCACCTATCGTCTCGTGCCACCCGTTCGCAGCAACGGCGGCCT
TTATAGAACCAGTTGGTGTGCACGAACGCAGCCATCCGGCAGTGCGACTG
TGCGAGCCATGCCAAACCTCGCCAATCCATAGCCAATCCGATGTCTGTTT
TCCATGTGTTTACATGGTTAACCGTTAACCCATGTTTGCAGGTGAAAGAT
CGCAAACCTTCCTCTGTTTCTAAACAACGAGAGCTCTGCCGGCGACCAGA
GCAGAGAAGGATTTGAAAACAGCAGAAGTTGAACGAGTGCATCACGACTG
TGGGTCGGAGAGCCTTCATGAATCGGTAGCAGCGGCAACTCCGAGGGCGC
ATCGTCAAGGGCAAGCATGTCGGGAAAAGGTGGTATGCCGGGTCGCGCGC
TGCTGATCACCGCCGGCTGGTTGACGTTCATCTACTGGGGTTGGCTCAAG
ATCGCCCGCAACGAGATGTTCGTGCCTGCCGACGAGAGGAAGCCTCTGCC
GCACGAACTGCTGTACAACTACGTCACCACCGGCCATTGGAACGGCAACT
CTGAATCGGCTGAGCCGAGTGGCGACAATAAAGGAAAGAAGGAGGCGTGT
TTCTGGGATCGTTCCCTATATTTACAGCGAAGCTGTATATAACTCAGCCA
TGGTGGGCGAAAAATTCTGCTATCGGTGCTGGGGTTTGAACCCGGTCCCC
CACATTTGCAACCACACTTGCAAAATGTGAATATGTCAGTGATGGAAGTG
CTGCTCCAAAAGAGAAACTCTGCTCCATACTGCTCCAAAATGGCGCTGGG
AAACTGAAAACAGTGAATTTTAACAGTGTGACCATCCTGCGAGCCTAAGC
AAAAACAGAAACAAGCTGTATACTATCATATTGACAATGCTACATGTACT
GGCATTCCTGCGAGCCTAAGCAAAAACAGAAACAAGCTGTATACTATCAT
ATTGACAATGCTACATGTACTGGCATTGTCGATATATATCTGATTTAGCT
GTATATTTGTACGTGACAAGCAGGCTATTTTAGTGAAATGTGTAAGATTA
GTTCAGTATCGTACTGATTACCAACTGCTGCTGTGACGACTTTGATGTGT
GGCTGATTACATTTACCACTTTATCAGCTTGACCTCATTTATGCCACATA
AACTGGCATTTTAAGTGTATAGCTCATTTAGCTTGTTTTATTTTTGTAAT
TTTCAATGCTGACTATTTTGGCAAAATATAGAAATAACATATTGAACTCG
TACCGGATTATAAACTGCTGCTTTGCTTTTGTAATTTGGTGCTCAGCTTT
ATTGCTTTTATATCATTTCTGCCACAAGCACTGGTATTTTAAATATATGT
TGCTCATCTTACTTTGTGTTCAATGAGCATCCATCTGCTTAAGTATTTGT
TTCTTGCAATTTGAAGTGATTATTGTATGTGCAATATGTTTAATAATAAC
TAGTAATATTTATGAGATGCTTAAGTGATGCTTTTGAACTCCAGGAGTCG
TTGGAATATATTGCCATCTGCTCCGAAAACACTTATGGCCACTCCAAAGC
ACCATTTCTTCTGCTCCAGAATCTGCTCAAAAAATCAAAATGTTGCTTCC
ATCACTGCTTAGGG
>CL29.Contig1_All
AATGCATAACGAGCTGGTGGTTTAAAGCCGTTCATCCATTACAAAAGGCA
CACACATTACTGTGCATGTTCCCTTACGAACACGTAGTGGGTGCATCGCA
ATTTCGAAAAAGTATCACGCGTGTGATTGCTGCTGGTTTAAAGCATGCTA
CCCATTGCAAAGGGCACACACATCAGTGCGCACATTCTCTTACACACATG
TAGTGGGTAGTGTGAGACCGAGTGACTGAACATAATCACAAGCGGAATAG
AGCACGAGGAGGATGGGGCCGGATATCGCTATCACGTTCAACTCTTAAAG
GCGAAGCTTAAGCGTCTCCCAATTTTTGGGACTGCTCTTTCTTTTGATTG
ATAAATAACAGCGAAATTTATGAAAAGTGCCATTTTATAGAGATGTAAGA
ATGAAGATAAAAGTTTAATGATTGAGCCTTGGCATGCCAGTAGTGGAAGT
GCTGGGATTAACTTGCATAGAGAAAAAAATGTTAAAGCAGGTACTTCTTG
CCTACACCCGCATGTGTGCGTGGTCGACAGGTGGTGGACAGGTCGACAAG
TATGCGCAGGAGAGTTGTCTTCTTTCCTGCCACTGTGCACCCTTTCAGTT
AATAGTCGGCACGCTTCTATTAATCACATGTGTGTGTGTTTGCACACCCA
CCCTCCATGACTATTACCGTATCTGTACCACATACCAAGTTCATTGAAAT
GGCACAACAGACCTGCTGAGATTAGTCAATGCTGAACACACTATCACAAT
TTTGTCCAATTGTGTTAGAGTGTCTCCACTTCTTGTCCTGACAAGCTCAA
TGGGAATAATTGAGGACAAAATTGCATACTTGCGACGTAACAGCCCAATC
ACCCTCTCTACGTGTATGCGAACATTCGCTATTTTTCGCGTCTTCTCCAC
CTCCCAGGCCGTGAGCTGTCGCTTTCCTTTCGTGAACGCTGGCATTTCAA
GCTGCGCACGATGAACCCCTACGGCATCGGCAATAGTGAAACCTCTGTCG
GCTAGCACAGTGTCTCCTGGTAGAAGGTTGTTGAGGATACCACAGCGCTC
AGTCAAGAGCTTGTCGCTTGTACGCCCACCCCATCCTTTGGAGATGTAGG
TGATGGCACCCTGAGGTGCAATTCCAATTAAATACTTAACAGTATTATGA
TGCTTGTATCTTGACCAAGTCTGACAGCGTGGGAGAACTGAAGAGGGCCG
TTCTAGAAACACTTCAAAACAATCAATTATTACAGCCACCCTAGTTTCAA
ATGCTCTACGAAAACACACAGGCATGGTTAGTTGCAGCTCCTCCCGTTCT
GGCCACTCCACAAGCCTGTGCAGGCGAACATGCATGACATCAAGCCAGCG
TTCCAAGATCCTCGTCACTGTGGCTTGACTGACCTGGGGAACAAAAATTA
TGTATCAGTGCTTACTACAATCTATACATCTTTTCAAATGTTGTTTAGCA
CAATTTACATTTAATTAGTACAGCTATGGTTCATAATGAGTCTTTTTGCA
GAAAATGTCACCTAGAGTGCTAAAATAACAGCAGCGCTTAGTTTTGGACA
TTACTGTATTTAGTATCCTGTACTAATTACCGGTCACAAGCAAATGCACA
GCACTTCCTGAATGCAAAATGTTGGCCTGATCTGTTACTTGCCAACTGCA
CCAATCGCGTGTAATAGTTAATAGTTCTTACAGTTTCATAATTTCCTTTA
TCTTTATGTTCAACGCAGTGCAATGTATATTTGCTTCAGTTTTTTAAGCA
CTGCATTTGTGTCATGATATGTCCTCATGATATTTGTCCCCCCCCCTTAT
GTAATGCCTTGTTTGAGGCCTTTAAGGGTAAATAAATGATGATGATGATT
GCTTTGATTTGGCAACGCACTTTATGCTAAGAAGTTGGTTTGTTCAAGCA
TATTCTATGCTGAGCATAACAAGAAACTGTATTGCCTTCATGCATAAGCA
GTAGTGATTTACTTACACAAAACCTATAGGCCAGGTCCTGTAGAGGTACT
CCAAGTCTTAACCTTATTAGAGTCACAAGGAATTCCTGAAACTTCGTCAG
GGCATTTCTTCCTCCATGCGACACACAACCTTCCAAAATGTTGAACACTG
CCAACAACATGGCATAATTTGGGAGCCCCGTGTAAAATTTCACACGTTTC
TCATCTATCTGTAGTGATGACTGTGTCATTATGAGGCTGTTGAATTGTTC
CTTTAGCCTTGATAATTCAAGCCGCAGCTCCTTGTTGTCGGCTTCCAAAG
AATCAATGTACTCCTTTTTGACCTCTGTCTGAACCTCTCTGTCTTGAATG
CCTACGGTCCAAATAGACAAAAAGAAACATTGTACAATCAGAAGGTTGTA
CCAAATCACATTTGTTAACAATTCCAAACATACTGGGTTAAACAGTGCTT
ACATGGCATAGTGTTAATTGATGCATCGGCACTTGGTGGATGGGACCCCT
TTGACGTGACCTTCGTGGTAGGCGTGTCAGGCACTGCAGCTGCTACGGTT
GAAGCATCGGAGGTCCTCTCAGGCAAAGATTTAGCAGGCTCGCCTACCTC
AGCTGCACCAGTTGTAGGCACTTCTGCTAGTGCAGTGGCTGCATCTGCAA
GCATTGAAACAGTGCCGCTCATGCGTCAGCCATTAAATTTTAGTAGTGTT
GAGTGCACACGACACAACTGTAATGTCCTGTCTCTCCGTACGTCCACAGA
AATGAACCAAAAGGCTAATCACTAGCCAGACATGGGGCTTTTGCTGTCAA
TGTGTATTTCAGAATTCTGGGTTGCAGCCTAAATAATTTACACAAATTAC
GCAGAGAAGAGCCCTTCGTATGGAACTCTGTCGCTCTGCATGATTTAAAA
CCGCACATTGACATTGATCGGTCAGGTAACTTTAGTAAGCCACATCGTGC
ACCATACTTATTCAACATTGCCAAAAAGAACACTCCAAGAAATTGCACTG
AACATTTTGCACAAGTCGATGAAAAGTTTTACCAAATCGAAATATCATTT
TCAATGTCAAGCACAACGCGCTCAGCTAAATTGTTTTGAGAGCCAGACTG
AGTTTCACACATTACATTGTATACGCTCATAATGCTTGTTATCTGGTATT
GTGCACTACAATACCTTAGATAAAATGAGCAGATTAGCCAGTCCTTCTGA
GTTACTGCTCTTGAAAATGGCACACAATTTTTAGTGAATCAGAAAGAATA
CCAGTACAAAATGTTTGATTAATATTGCAGTAAATGTGACTGAGCACTTG
CTGCATGCCAAGCATCGCCGATGATCGACAAGCTCGTGCAAGAAATAAGT
GCCAAACATGTATCAATGCATTTGTTTATGAGCCGTCTGAAAGGGCGGTA
TAAAAAATTTCTGATGCGCAGAAAAAAAGGAAACCATCCAAACAAGGCAC
TACAGAATTCAATAAGCTTTCCTACCTTCACCAACATCTGTGTTTGTATC
GCTTGCTGAGCAAGCGTTGAAGCCTTGTGGTTCTGAACTGCAAGAGGGCT
GTACTTCGTTGAAGTCTGCAGCCAGCCCTGCAGAAGATTCAGCAGGCTCG
CCTACCTCAGCTGGTGCAGTGGCTGAATCTGTGAGCATAAGAATGTAATT
TCACATGTGTATCAAGCACCCAATTCAGTAATATTAATCACACATGACAC
CTGTGCTTATTATTTAGTCACACACCATTTCTCACATTCTGGGGAGTTCA
GTATTAAGCAATGATACTAAATGACCTCATTGTGAAATAAAAAAAAAGGG
CAGGAAGGGGAAGACGGAAGCTTGCAGTGACAAGTTCGTAAACAAGGGGT
GCCTGCTGGAGCTGATGTCTTGACAAGTGGACTTTTCTTTTTCAAGACAC
GTCCCCTTGTCAAAACGCCGGCTCCAACACACACCACATTTACGAATTTC
TCATCTTGCAATGTACACCTAAAACCAATCAATAGTTTATAATGTGTTGT
TGAGCATGCACTCACATTGGCATGAAGCTGTCTGATGGGACATCTAAATC
GCAAAAATTGCACCAAACTGGGAAAGCAGCCTAACCTGTACAACGTAATT
TAATAAATAAGTCTGTTTACCTCCAACACAAGCGTCTGTGTTTCCCTTCT
TTCCCTGGCACGTCTTGGAGCTTTGTGGCGCTGAATTGAGAGATCGCAGC
ACTTTGCTGCAAGCTGTTGTCGCAGATTGTGCTGCATTCTGGGCTCTCCC
GCAGCGCCGCTTGTGCCTGTTATGAATGAAAAAAACTGCTCTCAAACAAG
AGAAAATATCGGGGGTCAGCTGCCCCTGTAACTTGATACCATGCGTTCCT
TTTCGTAATGCAGGCGGCATGAGTTTCGAAGTGAGCCGAAAGACATTCAC
ACACTTCCGAAGCATGTTCTCTCGTGACACCAGCAATGTATCACCAGAAA
AGCACCTTGAGTAAAACTGTTACGCATTGTTTAGGCTGCATTCACGGCAC
TGCTGAGGAATCGATGGATAATAAGCTAACATCATAATCACGAGAGCAAT
GCTTTATTGCGGCGAGAGGTGTAGGATAATGCAAAAGCAAGCAAAAAAAG
CACGCCATACCTCCCCTCTGCGACGTCTGTAGGTTTGGTATCGTAGCCTA
ACCGGAGACTCGGTGCCCAGTCGGGGTTTGTGTCATCCATTAAGTAGGAT
GGCTTTCCTGCAGGTGAATAATACAACTCGTAACTACAGTCTTGCAGTAC
GCCAGCGCCGTAAGAAGCAAAGCCCCAGAGATGAGTTCAATAGAGCGTTT
TACAAGTAGAGACGTTGCAAACGGAGCTGAAGAAGGCCCAGTGCGCCCGT
GTACACTGACAGTGCGTATCAATGTCTCTACATCAATCAAAATTCTGCTA
TCGAAGCGGAAACATACAGAGAACCAGAAACTTAAGTGCTCTTTTCTAAG
CGACGTGGTGACAGGACAACAAACACGCACGCTGTCAAGCATAAAACACG
CGAACTGTAACATTTAGAATCTAAATTGGTACTCACCAGAAATGAAATGA
TCGCTGCACACTTTGTAGTTCGTGGAACATTTGTTGATATTAGCGCGGCG
AATGCGGCGAAACCACTCCGCACGACGCCTTTCAGACAACTCTTGCGTCC
GGCTGCATTGATTATAAATGACCGACGGCACTCCATAAAACTTGATCTCA
TTTGTGTTTTCGCTATTTTTGCGCCACGACCTGTTGCTGCATCCATATAC
AGCGCAATTTACCATGGTTGCGCCGACTGCGACAGAACAGAATACCAGCA
GCTTCACAACGCGCTGCACCGAGTGGCCAGAATGATGGCGAACGGAAGCG
GAAGCAGCTCACGCCTTTCCCATCAGCCCGTGCGCACAGCGTGGGTGTGT
CATCAGTGAATACAACCTATAGTTATAACTGAGTGGTGCACGCGTGATCG
AAATACATGCACGAGTAATTGGA
>CL29.Contig2_All
AATGCATAACGAGCTGGTGGTTTAAAGCCGTTCATCCATTACAAAAGGCA
CACACATTACTGTGCATGTTCCCTTACGAACACGTAGTGGGTGCATCGCA
ATTTCGAAAAAGTATCACGCGTGTGATTGCTGCTGGTTTAAAGCATGCTA
CCCATTGCAAAGGGCACACACATCAGTGCGCACATTCTCTTACACACATG
TAGTGGGTAGTGTGAGACCGAGTGACTGAACATAATCACAAGCGGAATAG
AGCACGAGGAGGATGGGGCCGGATATCGCTATCACGTTCAACTCTTAAAG
GCGAAGCTTAAGCGTCTCCCAATTTTTGGGACTGCTCTTTCTTTTGATTG
ATAAATAACAGCGAAATTTATGAAAAGTGCCATTTTATAGAGATGTAAGA
ATGAAGATAAAAGTTTAATGATTGAGCCTTGGCATGCCAGTAGTGGAAGT
GCTGGGATTAACTTGCATAGAGAAAAAAATGTTAAAGCAGGTACTTCTTG
CCTACACCCGCATGTGTGCGTGGTCGACAGGTGGTGGACAGGTCGACAAG
TATGCGCAGGAGAGTTGTCTTCTTTCCTGCCACTGTGCACCCTTTCAGTT
AATAGTCGGCACGCTTCTATTAATCACATGTGTGTGTGTTTGCACACCCA
CCCTCCATGACTATTACCGTATCTGTACCACATACCAAGTTCATTGAAAT
GGCACAACAGACCTGCTGAGATTAGTCAATGCTGAACACACTATCACAAT
TTTGTCCAATTGTGTTAGAGTGTCTCCACTTCTTGTCCTGACAAGCTCAA
TGGGAATAATTGAGGACAAAATTGCATACTTGCGACGTAACAGCCCAATC
ACCCTCTCTACGTGTATGCGAACATTCGCTATTTTTCGCGTCTTCTCCAC
CTCCCAGGCCGTGAGCTGTCGCTTTCCTTTCGTGAACGCTGGCATTTCAA
GCTGCGCACGATGAACCCCTACGGCATCGGCAATAGTGAAACCTCTGTCG
GCTAGCACAGTGTCTCCTGGTAGAAGGTTGTTGAGGATACCACAGCGCTC
AGTCAAGAGCTTGTCGCTTGTACGCCCACCCCATCCTTTGGAGATGTAGG
TGATGGCACCCTGAGGTGCAATTCCAATTAAATACTTAACAGTATTATGA
TGCTTGTATCTTGACCAAGTCTGACAGCGTGGGAGAACTGAAGAGGGCCG
TTCTAGAAACACTTCAAAACAATCAATTATTACAGCCACCCTAGTTTCAA
ATGCTCTACGAAAACACACAGGCATGGTTAGTTGCAGCTCCTCCCGTTCT
GGCCACTCCACAAGCCTGTGCAGGCGAACATGCATGACATCAAGCCAGCG
TTCCAAGATCCTCGTCACTGTGGCTTGACTGACCTGGGGAACAAAAATTA
TGTATCAGTGCTTACTACAATCTATACATCTTTTCAAATGTTGTTTAGCA
CAATTTACATTTAATTAGTACAGCTATGGTTCATAATGAGTCTTTTTGCA
GAAAATGTCACCTAGAGTGCTAAAATAACAGCAGCGCTTAGTTTTGGACA
TTACTGTATTTAGTATCCTGTACTAATTACCGGTCACAAGCAAATGCACA
GCACTTCCTGAATGCAAAATGTTGGCCTGATCTGTTACTTGCCAACTGCA
CCAATCGCGTGTAATAGTTAATAGTTCTTACAGTTTCATAATTTCCTTTA
TCTTTATGTTCAACGCAGTGCAATGTATATTTGCTTCAGTTTTTTAAGCA
CTGCATTTGTGTCATGATATGTCCTCATGATATTTGTCCCCCCCCCTTAT
GTAATGCCTTGTTTGAGGCCTTTAAGGGTAAATAAATGATGATGATGATT
GCTTTGATTTGGCAACGCACTTTATGCTAAGAAGTTGGTTTGTTCAAGCA
TATTCTATGCTGAGCATAACAAGAAACTGTATTGCCTTCATGCATAAGCA
GTAGTGATTTACTTACACAAAACCTATAGGCCAGGTCCTGTAGAGGTACT
CCAAGTCTTAACCTTATTAGAGTCACAAGGAATTCCTGAAACTTCGTCAG
GGCATTTCTTCCTCCATGCGACACACAACCTTCCAAAATGTTGAACACTG
CCAACAACATGGCATAATTTGGGAGCCCCGTGTAAAATTTCACACGTTTC
TCATCTATCTGTAGTGATGACTGTGTCATTATGAGGCTGTTGAATTGTTC
CTTTAGCCTTGATAATTCAAGCCGCAGCTCCTTGTTGTCGGCTTCCAAAG
AATCAATGTACTCCTTTTTGACCTCTGTCTGAACCTCTCTGTCTTGAATG
CATGGCATAGTGTTAATTGATGCATCGGCACTTGGTGGATGGGACCCCTT
TGACGTGACCTTCGTGGTAGGCGTGTCAGGCACTGCAGCTGCTACGGTTG
AAGCATCGGAGGTCCTCTCAGGCAAAGATTTAGCAGGCTCGCCTACCTCA
GCTGCACCAGTTGTAGGCACTTCTGCTAGTGCAGTGGCTGCATCTTCACC
AACATCTGTGTTTGTATCGCTTGCTGAGCAAGCGTTGAAGCCTTGTGGTT
CTGAACTGCAAGAGGGCTGTACTTCGTTGAAGTCTGCAGCCAGCCCTGCA
GAAGATTCAGCAGGCTCGCCTACCTCAGCTGGTGCAGTGGCTGAATCTCC
AACACAAGCGTCTGTGTTTCCCTTCTTTCCCTGGCACGTCTTGGAGCTTT
GTGGCGCTGAATTGAGAGATCGCAGCACTTTGCTGCAAGCTGTTGTCGCA
GATTGTGCTGCATTCTGGGCTCTCCCGCAGCGCCGCTTGTGCCTCCCCTC
TGCGACGTCTGTAGGTTTGGTATCGTAGCCTAACCGGAGACTCGGTGCCC
AGTCGGGGTTTGTGTCATCCATTAAGTAGGATGGCTTTCCTGCAGGTGAA
TAATACAACTCGTAACTACAGTCTTGCAGTACGCCAGCGCCGTAAGAAGC
AAAGCCCCAGAGATGAGTTCAATAGAGCGTTTTACAAGTAGAGACGTTGC
AAACGGAGCTGAAGAAGGCCCAGTGCGCCCGTGTACACTGACAGTGCGTA
TCAATGTCTCTACATCAATCAAAATTCTGCTATCGAAGCGGAAACATACA
GAGAACCAGAAACTTAAGTGCTCTTTTCTAAGCGACGTGGTGACAGGACA
ACAAACACGCACGCTGTCAAGCATAAAACACGCGAACTGTAACATTTAGA
ATCTAAATTGGTACTCACCAGAAATGAAATGATCGCTGCACACTTTGTAG
TTCGTGGAACATTTGTTGATATTAGCGCGGCGAATGCGGCGAAACCACTC
CGCACGACGCCTTTCAGACAACTCTTGCGTCCGGCTGCATTGATTATAAA
TGACCGACGGCACTCCATAAAACTTGATCTCATTTGTGTTTTCGCTATTT
TTGCGCCACGACCTGTTGCTGCATCCATATACAGCGCAATTTACCATGGT
TGCGCCGACTGCGACAGAACAGAATACCAGCAGCTTCACAACGCGCTGCA
CCGAGTGGCCAGAATGATGGCGAACGGAAGCGGAAGCAGCTCACGCCTTT
CCCATCAGCCCGTGCGCACAGCGTGGGTGTGTCATCAGTGAATACAACCT
ATAGTTATAACTGAGTGGTGCACGCGTGATCGAAATACATGCACGAGTAA
TTGGA
>CL29.Contig3_All
AATGCATAACGAGCTGGTGGTTTAAAGCCGTTCATCCATTACAAAAGGCA
CACACATTACTGTGCATGTTCCCTTACGAACACGTAGTGGGTGCATCGCA
ATTTCGAAAAAGTATCACGCGTGTGATTGCTGCTGGTTTAAAGCATGCTA
CCCATTGCAAAGGGCACACACATCAGTGCGCACATTCTCTTACACACATG
TAGTGGGTAGTGTGAGACCGAGTGACTGAACATAATCACAAGCGGAATAG
AGCACGAGGAGGATGGGGCCGGATATCGCTATCACGTTCAACTCTTAAAG
GCGAAGCTTAAGCGTCTCCCAATTTTTGGGACTGCTCTTTCTTTTGATTG
ATAAATAACAGCGAAATTTATGAAAAGTGCCATTTTATAGAGATGTAAGA
ATGAAGATAAAAGTTTAATGATTGAGCCTTGGCATGCCAGTAGTGGAAGT
GCTGGGATTAACTTGCATAGAGAAAAAAATGTTAAAGCAGGTACTTCTTG
CCTACACCCGCATGTGTGCGTGGTCGACAGGTGGTGGACAGGTCGACAAG
TATGCGCAGGAGAGTTGTCTTCTTTCCTGCCACTGTGCACCCTTTCAGTT
AATAGTCGGCACGCTTCTATTAATCACATGTGTGTGTGTTTGCACACCCA
CCCTCCATGACTATTACCGTATCTGTACCACATACCAAGTTCATTGAAAT
GGCACAACAGACCTGCTGAGATTAGTCAATGCTGAACACACTATCACAAT
TTTGTCCAATTGTGTTAGAGTGTCTCCACTTCTTGTCCTGACAAGCTCAA
TGGGAATAATTGAGGACAAAATTGCATACTTGCGACGTAACAGCCCAATC
ACCCTCTCTACGTGTATGCGAACATTCGCTATTTTTCGCGTCTTCTCCAC
CTCCCAGGCCGTGAGCTGTCGCTTTCCTTTCGTGAACGCTGGCATTTCAA
GCTGCGCACGATGAACCCCTACGGCATCGGCAATAGTGAAACCTCTGTCG
GCTAGCACAGTGTCTCCTGGTAGAAGGTTGTTGAGGATACCACAGCGCTC
AGTCAAGAGCTTGTCGCTTGTACGCCCACCCCATCCTTTGGAGATGTAGG
TGATGGCACCCTGAGGTGCAATTCCAATTAAATACTTAACAGTATTATGA
TGCTTGTATCTTGACCAAGTCTGACAGCGTGGGAGAACTGAAGAGGGCCG
TTCTAGAAACACTTCAAAACAATCAATTATTACAGCCACCCTAGTTTCAA
ATGCTCTACGAAAACACACAGGCATGGTTAGTTGCAGCTCCTCCCGTTCT
GGCCACTCCACAAGCCTGTGCAGGCGAACATGCATGACATCAAGCCAGCG
TTCCAAGATCCTCGTCACTGTGGCTTGACTGACACAAAACCTATAGGCCA
GGTCCTGTAGAGGTACTCCAAGTCTTAACCTTATTAGAGTCACAAGGAAT
TCCTGAAACTTCGTCAGGGCATTTCTTCCTCCATGCGACACACAACCTTC
CAAAATGTTGAACACTGCCAACAACATGGCATAATTTGGGAGCCCCGTGT
AAAATTTCACACGTTTCTCATCTATCTGTAGTGATGACTGTGTCATTATG
AGGCTGTTGAATTGTTCCTTTAGCCTTGATAATTCAAGCCGCAGCTCCTT
GTTGTCGGCTTCCAAAGAATCAATGTACTCCTTTTTGACCTCTGTCTGAA
CCTCTCTGTCTTGAATGCATGGCATAGTGTTAATTGATGCATCGGCACTT
GGTGGATGGGACCCCTTTGACGTGACCTTCGTGGTAGGCGTGTCAGGCAC
TGCAGCTGCTACGGTTGAAGCATCGGAGGTCCTCTCAGGCAAAGATTTAG
CAGGCTCGCCTACCTCAGCTGCACCAGTTGTAGGCACTTCTGCTAGTGCA
GTGGCTGCATCTTCACCAACATCTGTGTTTGTATCGCTTGCTGAGCAAGC
GTTGAAGCCTTGTGGTTCTGAACTGCAAGAGGGCTGTACTTCGTTGAAGT
CTGCAGCCAGCCCTGCAGAAGATTCAGCAGGCTCGCCTACCTCAGCTGGT
GCAGTGGCTGAATCTCCAACACAAGCGTCTGTGTTTCCCTTCTTTCCCTG
GCACGTCTTGGAGCTTTGTGGCGCTGAATTGAGAGATCGCAGCACTTTGC
TGCAAGCTGTTGTCGCAGATTGTGCTGCATTCTGGGCTCTCCCGCAGCGC
CGCTTGTGCCTCCCCTCTGCGACGTCTGTAGGTTTGGTATCGTAGCCTAA
CCGGAGACTCGGTGCCCAGTCGGGGTTTGTGTCATCCATTAAGTAGGATG
GCTTTCCTGCAGGTGAATAATACAACTCGTAACTACAGTCTTGCAGTACG
CCAGCGCCGTAAGAAGCAAAGCCCCAGAGATGAGTTCAATAGAGCGTTTT
ACAAGTAGAGACGTTGCAAACGGAGCTGAAGAAGGCCCAGTGCGCCCGTG
TACACTGACAGTGCGTATCAATGTCTCTACATCAATCAAAATTCTGCTAT
CGAAGCGGAAACATACAGAGAACCAGAAACTTAAGTGCTCTTTTCTAAGC
GACGTGGTGACAGGACAACAAACACGCACGCTGTCAAGCATAAAACACGC
GAACTGTAACATTTAGAATCTAAATTGGTACTCACCAGAAATGAAATGAT
CGCTGCACACTTTGTAGTTCGTGGAACATTTGTTGATATTAGCGCGGCGA
ATGCGGCGAAACCACTCCGCACGACGCCTTTCAGACAACTCTTGCGTCCG
GCTGCATTGATTATAAATGACCGACGGCACTCCATAAAACTTGATCTCAT
TTGTGTTTTCGCTATTTTTGCGCCACGACCTGTTGCTGCATCCATATACA
GCGCAATTTACCATGGTTGCGCCGACTGCGACAGAACAGAATACCAGCAG
CTTCACAACGCGCTGCACCGAGTGGCCAGAATGATGGCGAACGGAAGCGG
AAGCAGCTCACGCCTTTCCCATCAGCCCGTGCGCACAGCGTGGGTGTGTC
ATCAGTGAATACAACCTATAGTTATAACTGAGTGGTGCACGCGTGATCGA
AATACATGCACGAGTAATTGGA
>CL29.Contig4_All
AATGCATAACGAGCTGGTGGTTTAAAGCCGTTCATCCATTACAAAAGGCA
CACACATTACTGTGCATGTTCCCTTACGAACACGTAGTGGGTGCATCGCA
ATTTCGAAAAAGTATCACGCGTGTGATTGCTGCTGGTTTAAAGCATGCTA
CCCATTGCAAAGGGCACACACATCAGTGCGCACATTCTCTTACACACATG
TAGTGGGTAGTGTGAGACCGAGTGACTGAACATAATCACAAGCGGAATAG
AGCACGAGGAGGATGGGGCCGGATATCGCTATCACGTTCAACTCTTAAAG
GCGAAGCTTAAGCGTCTCCCAATTTTTGGGACTGCTCTTTCTTTTGATTG
ATAAATAACAGCGAAATTTATGAAAAGTGCCATTTTATAGAGATGTAAGA
ATGAAGATAAAAGTTTAATGATTGAGCCTTGGCATGCCAGTAGTGGAAGT
GCTGGGATTAACTTGCATAGAGAAAAAAATGTTAAAGCAGGTACTTCTTG
CCTACACCCGCATGTGTGCGTGGTCGACAGGTGGTGGACAGGTCGACAAG
TATGCGCAGGAGAGTTGTCTTCTTTCCTGCCACTGTGCACCCTTTCAGTT
AATAGTCGGCACGCTTCTATTAATCACATGTGTGTGTGTTTGCACACCCA
CCCTCCATGACTATTACCGTATCTGTACCACATACCAAGTTCATTGAAAT
GGCACAACAGACCTGCTGAGATTAGTCAATGCTGAACACACTATCACAAT
TTTGTCCAATTGTGTTAGAGTGTCTCCACTTCTTGTCCTGACAAGCTCAA
TGGGAATAATTGAGGACAAAATTGCATACTTGCGACGTAACAGCCCAATC
ACCCTCTCTACGTGTATGCGAACATTCGCTATTTTTCGCGTCTTCTCCAC
CTCCCAGGCCGTGAGCTGTCGCTTTCCTTTCGTGAACGCTGGCATTTCAA
GCTGCGCACGATGAACCCCTACGGCATCGGCAATAGTGAAACCTCTGTCG
GCTAGCACAGTGTCTCCTGGTAGAAGGTTGTTGAGGATACCACAGCGCTC
AGTCAAGAGCTTGTCGCTTGTACGCCCACCCCATCCTTTGGAGATGTAGG
TGATGGCACCCTGAGGTGCAATTCCAATTAAATACTTAACAGTATTATGA
TGCTTGTATCTTGACCAAGTCTGACAGCGTGGGAGAACTGAAGAGGGCCG
TTCTAGAAACACTTCAAAACAATCAATTATTACAGCCACCCTAGTTTCAA
ATGCTCTACGAAAACACACAGGCATGGTTAGTTGCAGCTCCTCCCGTTCT
GGCCACTCCACAAGCCTGTGCAGGCGAACATGCATGACATCAAGCCAGCG
TTCCAAGATCCTCGTCACTGTGGCTTGACTGACCTGGGGAACAAAAATTA
TGTATCAGTGCTTACTACAATCTATACATCTTTTCAAATGTTGTTTAGCA
CAATTTACATTTAATTAGTACAGCTATGGTTCATAATGAGTCTTTTTGCA
GAAAATGTCACCTAGAGTGCTAAAATAACAGCAGCGCTTAGTTTTGGACA
TTACTGTATTTAGTATCCTGTACTAATTACCGGTCACAAGCAAATGCACA
GCACTTCCTGAATGCAAAATGTTGGCCTGATCTGTTACTTGCCAACTGCA
CCAATCGCGTGTAATAGTTAATAGTTCTTACAGTTTCATAATTTCCTTTA
TCTTTATGTTCAACGCAGTGCAATGTATATTTGCTTCAGTTTTTTAAGCA
CTGCATTTGTGTCATGATATGTCCTCATGATATTTGTCCCCCCCCCTTAT
GTAATGCCTTGTTTGAGGCCTTTAAGGGTAAATAAATGATGATGATGATT
GCTTTGATTTGGCAACGCACTTTATGCTAAGAAGTTGGTTTGTTCAAGCA
TATTCTATGCTGAGCATAACAAGAAACTGTATTGCCTTCATGCATAAGCA
GTAGTGATTTACTTACACAAAACCTATAGGCCAGGTCCTGTAGAGGTACT
CCAAGTCTTAACCTTATTAGAGTCACAAGGAATTCCTGAAACTTCGTCAG
GGCATTTCTTCCTCCATGCGACACACAACCTTCCAAAATGTTGAACACTG
CCAACAACATGGCATAATTTGGGAGCCCCGTGTAAAATTTCACACGTTTC
TCATCTATCTGTAGTGATGACTGTGTCATTATGAGGCTGTTGAATTGTTC
CTTTAGCCTTGATAATTCAAGCCGCAGCTCCTTGTTGTCGGCTTCCAAAG
AATCAATGTACTCCTTTTTGACCTCTGTCTGAACCTCTCTGTCTTGAATG
CATGGCATAGTGTTAATTGATGCATCGGCACTTGGTGGATGGGACCCCTT
TGACGTGACCTTCGTGGTAGGCGTGTCAGGCACTGCAGCTGCTACGGTTG
AAGCATCGGAGGTCCTCTCAGGCAAAGATTTAGCAGGCTCGCCTACCTCA
GCTGCACCAGTTGTAGGCACTTCTGCTAGTGCAGTGGCTGCATCTGCAAG
CATTGAAACAGTGCCGCTCATGCGTCAGCCATTAAATTTTAGTAGTGTTG
AGTGCACACGACACAACTGTAATGTCCTGTCTCTCCGTACGTCCACAGAA
ATGAACCAAAAGGCTAATCACTAGCCAGACATGGGGCTTTTGCTGTCAAT
GTGTATTTCAGAATTCTGGGTTGCAGCCTAAATAATTTACACAAATTACG
CAGAGAAGAGCCCTTCGTATGGAACTCTGTCGCTCTGCATGATTTAAAAC
CGCACATTGACATTGATCGGTCAGGTAACTTTAGTAAGCCACATCGTGCA
CCATACTTATTCAACATTGCCAAAAAGAACACTCCAAGAAATTGCACTGA
ACATTTTGCACAAGTCGATGAAAAGTTTTACCAAATCGAAATATCATTTT
CAATGTCAAGCACAACGCGCTCAGCTAAATTGTTTTGAGAGCCAGACTGA
GTTTCACACATTACATTGTATACGCTCATAATGCTTGTTATCTGGTATTG
TGCACTACAATACCTTAGATAAAATGAGCAGATTAGCCAGTCCTTCTGAG
TTACTGCTCTTGAAAATGGCACACAATTTTTAGTGAATCAGAAAGAATAC
CAGTACAAAATGTTTGATTAATATTGCAGTAAATGTGACTGAGCACTTGC
TGCATGCCAAGCATCGCCGATGATCGACAAGCTCGTGCAAGAAATAAGTG
CCAAACATGTATCAATGCATTTGTTTATGAGCCGTCTGAAAGGGCGGTAT
AAAAAATTTCTGATGCGCAGAAAAAAAGGAAACCATCCAAACAAGGCACT
ACAGAATTCAATAAGCTTTCCTACCTTCACCAACATCTGTGTTTGTATCG
CTTGCTGAGCAAGCGTTGAAGCCTTGTGGTTCTGAACTGCAAGAGGGCTG
TACTTCGTTGAAGTCTGCAGCCAGCCCTGCAGAAGATTCAGCAGGCTCGC
CTACCTCAGCTGGTGCAGTGGCTGAATCTGTGAGCATAAGAATGTAATTT
CACATGTGTATCAAGCACCCAATTCAGTAATATTAATCACACATGACACC
TGTGCTTATTATTTAGTCACACACCATTTCTCACATTCTGGGGAGTTCAG
TATTAAGCAATGATACTAAATGACCTCATTGTGAAATAAAAAAAAAGGGC
AGGAAGGGGAAGACGGAAGCTTGCAGTGACAAGTTCGTAAACAAGGGGTG
CCTGCTGGAGCTGATGTCTTGACAAGTGGACTTTTCTTTTTCAAGACACG
TCCCCTTGTCAAAACGCCGGCTCCAACACACACCACATTTACGAATTTCT
CATCTTGCAATGTACACCTAAAACCAATCAATAGTTTATAATGTGTTGTT
GAGCATGCACTCACATTGGCATGAAGCTGTCTGATGGGACATCTAAATCG
CAAAAATTGCACCAAACTGGGAAAGCAGCCTAACCTGTACAACGTAATTT
AATAAATAAGTCTGTTTACCTCCAACACAAGCGTCTGTGTTTCCCTTCTT
TCCCTGGCACGTCTTGGAGCTTTGTGGCGCTGAATTGAGAGATCGCAGCA
CTTTGCTGCAAGCTGTTGTCGCAGATTGTGCTGCATTCTGGGCTCTCCCG
CAGCGCCGCTTGTGCCTGTTATGAATGAAAAAAACTGCTCTCAAACAAGA
GAAAATATCGGGGGTCAGCTGCCCCTGTAACTTGATACCATGCGTTCCTT
TTCGTAATGCAGGCGGCATGAGTTTCGAAGTGAGCCGAAAGACATTCACA
CACTTCCGAAGCATGTTCTCTCGTGACACCAGCAATGTATCACCAGAAAA
GCACCTTGAGTAAAACTGTTACGCATTGTTTAGGCTGCATTCACGGCACT
GCTGAGGAATCGATGGATAATAAGCTAACATCATAATCACGAGAGCAATG
CTTTATTGCGGCGAGAGGTGTAGGATAATGCAAAAGCAAGCAAAAAAAGC
ACGCCATACCTCCCCTCTGCGACGTCTGTAGGTTTGGTATCGTAGCCTAA
CCGGAGACTCGGTGCCCAGTCGGGGTTTGTGTCATCCATTAAGTAGGATG
GCTTTCCTGCAGGTGAATAATACAACTCGTAACTACAGTCTTGCAGTACG
CCAGCGCCGTAAGAAGCAAAGCCCCAGAGATGAGTTCAATAGAGCGTTTT
ACAAGTAGAGACGTTGCAAACGGAGCTGAAGAAGGCCCAGTGCGCCCGTG
TACACTGACAGTGCGTATCAATGTCTCTACATCAATCAAAATTCTGCTAT
CGAAGCGGAAACATACAGAGAACCAGAAACTTAAGTGCTCTTTTCTAAGC
GACGTGGTGACAGGACAACAAACACGCACGCTGTCAAGCATAAAACACGC
GAACTGTAACATTTAGAATCTAAATTGGTACTCACCAGAAATGAAATGAT
CGCTGCACACTTTGTAGTTCGTGGAACATTTGTTGATATTAGCGCGGCGA
ATGCGGCGAAACCACTCCGCACGACGCCTTTCAGACAACTCTTGCGTCCG
GCTGCATTGATTATAAATGACCGACGGCACTCCATAAAACTTGATCTCAT
TTGTGTTTTCGCTATTTTTGCGCCACGACCTGTTGCTGCATCCATATACA
GCGCAATTTACCATGGTTGCGCCGACTGCGACAGAACAGAATACCAGCAG
CTTCACAACGCGCTGCACCGAGTGGCCAGAATGATGGCGAACGGAAGCGG
AAGCAGCTCACGCCTTTCCCATCAGCCCGTGCGCACAGCGTGGGTGTGTC
ATCAGTGAATACAACCTATAGTTATAACTGAGTGGTGCACGCGTGATCGA
AATACATGCACGAGTAATTGGA
>CL29.Contig5_All
TCCAATTACTCGTGCATGTATTTCGATCACGCGTGCACCACTCAGTTATA
ACTATAGGTTGTATTCACTGATGACACACCCACGCTGTGCGCACGGGCTG
ATGGGAAAGGCGTGAGCTGCTTCCGCTTCCGTTCGCCATCATTCTGGCCA
CTCGGTGCAGCGCGTTGTGAAGCTGCTGGTATTCTGTTCTGTCGCAGTCG
GCGCAACCATGGTAAATTGCGCTGTATATGGATGCAGCAACAGGTCGTGG
CGCAAAAATAGCGAAAACACAAATGAGATCAAGTTTTATGGAGTGCCGTC
GGTCATTTATAATCAATGCAGCCGGACGCAAGAGTTGTCTGAAAGGCGTC
GTGCGGAGTGGTTTCGCCGCATTCGCCGCGCTAATATCAACAAATGTTCC
ACGAACTACAAAGTGTGCAGCGATCATTTCATTTCTGGTGAGTACCAATT
TAGATTCTAAATGTTACAGTTCGCGTGTTTTATGCTTGACAGCGTGCGTG
TTTGTTGTCCTGTCACCACGTCGCTTAGAAAAGAGCACTTAAGTTTCTGG
TTCTCTGTATGTTTCCGCTTCGATAGCAGAATTTTGATTGATGTAGAGAC
ATTGATACGCACTGTCAGTGTACACGGGCGCACTGGGCCTTCTTCAGCTC
CGTTTGCAACGTCTCTACTTGTAAAACGCTCTATTGAACTCATCTCTGGG
GCTTTGCTTCTTACGGCGCTGGCGTACTGCAAGACTGTAGTTACGAGTTG
TATTATTCACCTGCAGGAAAGCCATCCTACTTAATGGATGACACAAACCC
CGACTGGGCACCGAGTCTCCGGTTAGGCTACGATACCAAACCTACAGACG
TCGCAGAGGGGAGGTATGGCGTGCTTTTTTTGCTTGCTTTTGCATTATCC
TACACCTCTCGCCGCAATAAAGCATTGCTCTCGTGATTATGATGTTAGCT
TATTATCCATCGATTCCTCAGCAGTGCCGTGAATGCAGCCTAAACAATGC
GTAACAGTTTTACTCAAGGTGCTTTTCTGGTGATACATTGCTGGTGTCAC
GAGAGAACATGCTTCGGAAGTGTGTGAATGTCTTTCGGCTCACTTCGAAA
CTCATGCCGCCTGCATTACGAAAAGGAACGCATGGTATCAAGTTACAGGG
GCAGCTGACCCCCGATATTTTCTCTTGTTTGAGAGCAGTTTTTTTCATTC
ATAACAGGCACAAGCGGCGCTGCGGGAGAGCCCAGAATGCAGCACAATCT
GCGACAACAGCTTGCAGCAAAGTGCTGCGATCTCTCAATTCAGCGCCACA
AAGCTCCAAGACGTGCCAGGGAAAGAAGGGAAACACAGACGCTTGTGTTG
GAGGTAAACAGACTTATTTATTAAATTACGTTGTACAGGTTAGGCTGCTT
TCCCAGTTTGGTGCAATTTTTGCGATTTAGATGTCCCATCAGACAGCTTC
ATGCCAATGTGAGTGCATGCTCAACAACACATTATAAACTATTGATTGGT
TTTAGGTGTACATTGCAAGATGAGAAATTCGTAAATGTGGTGTGTGTTGG
AGCCGGCGTTTTGACAAGGGGACGTGTCTTGAAAAAGAAAAGTCCACTTG
TCAAGACATCAGCTCCAGCAGGCACCCCTTGTTTACGAACTTGTCACTGC
AAGCTTCCGTCTTCCCCTTCCTGCCCTTTTTTTTTATTTCACAATGAGGT
CATTTAGTATCATTGCTTAATACTGAACTCCCCAGAATGTGAGAAATGGT
GTGTGACTAAATAATAAGCACAGGTGTCATGTGTGATTAATATTACTGAA
TTGGGTGCTTGATACACATGTGAAATTACATTCTTATGCTCACAGATTCA
GCCACTGCACCAGCTGAGGTAGGCGAGCCTGCTGAATCTTCTGCAGGGCT
GGCTGCAGACTTCAACGAAGTACAGCCCTCTTGCAGTTCAGAACCACAAG
GCTTCAACGCTTGCTCAGCAAGCGATACAAACACAGATGTTGGTGAAGGT
AGGAAAGCTTATTGAATTCTGTAGTGCCTTGTTTGGATGGTTTCCTTTTT
TTCTGCGCATCAGAAATTTTTTATACCGCCCTTTCAGACGGCTCATAAAC
AAATGCATTGATACATGTTTGGCACTTATTTCTTGCACGAGCTTGTCGAT
CATCGGCGATGCTTGGCATGCAGCAAGTGCTCAGTCACATTTACTGCAAT
ATTAATCAAACATTTTGTACTGGTATTCTTTCTGATTCACTAAAAATTGT
GTGCCATTTTCAAGAGCAGTAACTCAGAAGGACTGGCTAATCTGCTCATT
TTATCTAAGGTATTGTAGTGCACAATACCAGATAACAAGCATTATGAGCG
TATACAATGTAATGTGTGAAACTCAGTCTGGCTCTCAAAACAATTTAGCT
GAGCGCGTTGTGCTTGACATTGAAAATGATATTTCGATTTGGTAAAACTT
TTCATCGACTTGTGCAAAATGTTCAGTGCAATTTCTTGGAGTGTTCTTTT
TGGCAATGTTGAATAAGTATGGTGCACGATGTGGCTTACTAAAGTTACCT
GACCGATCAATGTCAATGTGCGGTTTTAAATCATGCAGAGCGACAGAGTT
CCATACGAAGGGCTCTTCTCTGCGTAATTTGTGTAAATTATTTAGGCTGC
AACCCAGAATTCTGAAATACACATTGACAGCAAAAGCCCCATGTCTGGCT
AGTGATTAGCCTTTTGGTTCATTTCTGTGGACGTACGGAGAGACAGGACA
TTACAGTTGTGTCGTGTGCACTCAACACTACTAAAATTTAATGGCTGACG
CATGAGCGGCACTGTTTCAATGCTTGCAGATGCAGCCACTGCACTAGCAG
AAGTGCCTACAACTGGTGCAGCTGAGGTAGGCGAGCCTGCTAAATCTTTG
CCTGAGAGGACCTCCGATGCTTCAACCGTAGCAGCTGCAGTGCCTGACAC
GCCTACCACGAAGGTCACGTCAAAGGGGTCCCATCCACCAAGTGCCGATG
CATCAATTAACACTATGCCATGTAAGCACTGTTTAACCCAGTATGTTTGG
AATTGTTAACAAATGTGATTTGGTACAACCTTCTGATTGTACAATGTTTC
TTTTTGTCTATTTGGACCGTAGGCATTCAAGACAGAGAGGTTCAGACAGA
GGTCAAAAAGGAGTACATTGATTCTTTGGAAGCCGACAACAAGGAGCTGC
GGCTTGAATTATCAAGGCTAAAGGAACAATTCAACAGCCTCATAATGACA
CAGTCATCACTACAGATAGATGAGAAACGTGTGAAATTTTACACGGGGCT
CCCAAATTATGCCATGTTGTTGGCAGTGTTCAACATTTTGGAAGGTTGTG
TGTCGCATGGAGGAAGAAATGCCCTGACGAAGTTTCAGGAATTCCTTGTG
ACTCTAATAAGGTTAAGACTTGGAGTACCTCTACAGGACCTGGCCTATAG
GTTTTGTGTCAGTCAAGCCACAGTGACGAGGATCTTGGAACGCTGGCTTG
ATGTCATGCATGTTCGCCTGCACAGGCTTGTGGAGTGGCCAGAACGGGAG
GAGCTGCAACTAACCATGCCTGTGTGTTTTCGTAGAGCATTTGAAACTAG
GGTGGCTGTAATAATTGATTGTTTTGAAGTGTTTCTAGAACGGCCCTCTT
CAGTTCTCCCACGCTGTCAGACTTGGTCAAGATACAAGCATCATAATACT
GTTAAGTATTTAATTGGAATTGCACCTCAGGGTGCCATCACCTACATCTC
CAAAGGATGGGGTGGGCGTACAAGCGACAAGCTCTTGACTGAGCGCTGTG
GTATCCTCAACAACCTTCTACCAGGAGACACTGTGCTAGCCGACAGAGGT
TTCACTATTGCCGATGCCGTAGGGGTTCATCGTGCGCAGCTTGAAATGCC
AGCGTTCACGAAAGGAAAGCGACAGCTCACGGCCTGGGAGGTGGAGAAGA
CGCGAAAAATAGCGAATGTTCGCATACACGTAGAGAGGGTGATTGGGCTG
TTACGTCGCAAGTATGCAATTTTGTCCTCAATTATTCCCATTGAGCTTGT
CAGGACAAGAAGTGGAGACACTCTAACACAATTGGACAAAATTGTGATAG
TGTGTTCAGCATTGACTAATCTCAGCAGGTCTGTTGTGCCATTTCAATGA
ACTTGGTATGTGGTACAGATACGGTAATAGTCATGGAGGGTGGGTGTGCA
AACACACACACATGTGATTAATAGAAGCGTGCCGACTATTAACTGAAAGG
GTGCACAGTGGCAGGAAAGAAGACAACTCTCCTGCGCATACTTGTCGACC
TGTCCACCACCTGTCGACCACGCACACATGCGGGTGTAGGCAAGAAGTAC
CTGCTTTAACATTTTTTTCTCTATGCAAGTTAATCCCAGCACTTCCACTA
CTGGCATGCCAAGGCTCAATCATTAAACTTTTATCTTCATTCTTACATCT
CTATAAAATGGCACTTTTCATAAATTTCGCTGTTATTTATCAATCAAAAG
AAAGAGCAGTCCCAAAAATTGGGAGACGCTTAAGCTTCGCCTTTAAGAGT
TGAACGTGATAGCGATATCCGGCCCCATCCTCCTCGTGCTCTATTCCGCT
TGTGATTATGTTCAGTCACTCGGTCTCACACTACCCACTACATGTGTGTA
AGAGAATGTGCGCACTGATGTGTGTGCCCTTTGCAATGGGTAGCATGCTT
TAAACCAGCAGCAATCACACGCGTGATACTTTTTCGAAATTGCGATGCAC
CCACTACGTGTTCGTAAGGGAACATGCACAGTAATGTGTGTGCCTTTTGT
AATGGATGAACGGCTTTAAACCACCAGCTCGTTATGCATTTCATATGGTG
GGACGCCCG
>CL29.Contig6_All
TCCAATTACTCGTGCATGTATTTCGATCACGCGTGCACCACTCAGTTATA
ACTATAGGTTGTATTCACTGATGACACACCCACGCTGTGCGCACGGGCTG
ATGGGAAAGGCGTGAGCTGCTTCCGCTTCCGTTCGCCATCATTCTGGCCA
CTCGGTGCAGCGCGTTGTGAAGCTGCTGGTATTCTGTTCTGTCGCAGTCG
GCGCAACCATGGTAAATTGCGCTGTATATGGATGCAGCAACAGGTCGTGG
CGCAAAAATAGCGAAAACACAAATGAGATCAAGTTTTATGGAGTGCCGTC
GGTCATTTATAATCAATGCAGCCGGACGCAAGAGTTGTCTGAAAGGCGTC
GTGCGGAGTGGTTTCGCCGCATTCGCCGCGCTAATATCAACAAATGTTCC
ACGAACTACAAAGTGTGCAGCGATCATTTCATTTCTGGTGAGTACCAATT
TAGATTCTAAATGTTACAGTTCGCGTGTTTTATGCTTGACAGCGTGCGTG
TTTGTTGTCCTGTCACCACGTCGCTTAGAAAAGAGCACTTAAGTTTCTGG
TTCTCTGTATGTTTCCGCTTCGATAGCAGAATTTTGATTGATGTAGAGAC
ATTGATACGCACTGTCAGTGTACACGGGCGCACTGGGCCTTCTTCAGCTC
CGTTTGCAACGTCTCTACTTGTAAAACGCTCTATTGAACTCATCTCTGGG
GCTTTGCTTCTTACGGCGCTGGCGTACTGCAAGACTGTAGTTACGAGTTG
TATTATTCACCTGCAGGAAAGCCATCCTACTTAATGGATGACACAAACCC
CGACTGGGCACCGAGTCTCCGGTTAGGCTACGATACCAAACCTACAGACG
TCGCAGAGGGGAGGTATGGCGTGCTTTTTTTGCTTGCTTTTGCATTATCC
TACACCTCTCGCCGCAATAAAGCATTGCTCTCGTGATTATGATGTTAGCT
TATTATCCATCGATTCCTCAGCAGTGCCGTGAATGCAGCCTAAACAATGC
GTAACAGTTTTACTCAAGGTGCTTTTCTGGTGATACATTGCTGGTGTCAC
GAGAGAACATGCTTCGGAAGTGTGTGAATGTCTTTCGGCTCACTTCGAAA
CTCATGCCGCCTGCATTACGAAAAGGAACGCATGGTATCAAGTTACAGGG
GCAGCTGACCCCCGATATTTTCTCTTGTTTGAGAGCAGTTTTTTTCATTC
ATAACAGGCACAAGCGGCGCTGCGGGAGAGCCCAGAATGCAGCACAATCT
GCGACAACAGCTTGCAGCAAAGTGCTGCGATCTCTCAATTCAGCGCCACA
AAGCTCCAAGACGTGCCAGGGAAAGAAGGGAAACACAGACGCTTGTGTTG
GAGATTCAGCCACTGCACCAGCTGAGGTAGGCGAGCCTGCTGAATCTTCT
GCAGGGCTGGCTGCAGACTTCAACGAAGTACAGCCCTCTTGCAGTTCAGA
ACCACAAGGCTTCAACGCTTGCTCAGCAAGCGATACAAACACAGATGTTG
GTGAAGATGCAGCCACTGCACTAGCAGAAGTGCCTACAACTGGTGCAGCT
GAGGTAGGCGAGCCTGCTAAATCTTTGCCTGAGAGGACCTCCGATGCTTC
AACCGTAGCAGCTGCAGTGCCTGACACGCCTACCACGAAGGTCACGTCAA
AGGGGTCCCATCCACCAAGTGCCGATGCATCAATTAACACTATGCCATGC
ATTCAAGACAGAGAGGTTCAGACAGAGGTCAAAAAGGAGTACATTGATTC
TTTGGAAGCCGACAACAAGGAGCTGCGGCTTGAATTATCAAGGCTAAAGG
AACAATTCAACAGCCTCATAATGACACAGTCATCACTACAGATAGATGAG
AAACGTGTGAAATTTTACACGGGGCTCCCAAATTATGCCATGTTGTTGGC
AGTGTTCAACATTTTGGAAGGTTGTGTGTCGCATGGAGGAAGAAATGCCC
TGACGAAGTTTCAGGAATTCCTTGTGACTCTAATAAGGTTAAGACTTGGA
GTACCTCTACAGGACCTGGCCTATAGGTTTTGTGTAAGTAAATCACTACT
GCTTATGCATGAAGGCAATACAGTTTCTTGTTATGCTCAGCATAGAATAT
GCTTGAACAAACCAACTTCTTAGCATAAAGTGCGTTGCCAAATCAAAGCA
ATCATCATCATCATTTATTTACCCTTAAAGGCCTCAAACAAGGCATTACA
TAAGGGGGGGGGACAAATATCATGAGGACATATCATGACACAAATGCAGT
GCTTAAAAAACTGAAGCAAATATACATTGCACTGCGTTGAACATAAAGAT
AAAGGAAATTATGAAACTGTAAGAACTATTAACTATTACACGCGATTGGT
GCAGTTGGCAAGTAACAGATCAGGCCAACATTTTGCATTCAGGAAGTGCT
GTGCATTTGCTTGTGACCGGTAATTAGTACAGGATACTAAATACAGTAAT
GTCCAAAACTAAGCGCTGCTGTTATTTTAGCACTCTAGGTGACATTTTCT
GCAAAAAGACTCATTATGAACCATAGCTGTACTAATTAAATGTAAATTGT
GCTAAACAACATTTGAAAAGATGTATAGATTGTAGTAAGCACTGATACAT
AATTTTTGTTCCCCAGGTCAGTCAAGCCACAGTGACGAGGATCTTGGAAC
GCTGGCTTGATGTCATGCATGTTCGCCTGCACAGGCTTGTGGAGTGGCCA
GAACGGGAGGAGCTGCAACTAACCATGCCTGTGTGTTTTCGTAGAGCATT
TGAAACTAGGGTGGCTGTAATAATTGATTGTTTTGAAGTGTTTCTAGAAC
GGCCCTCTTCAGTTCTCCCACGCTGTCAGACTTGGTCAAGATACAAGCAT
CATAATACTGTTAAGTATTTAATTGGAATTGCACCTCAGGGTGCCATCAC
CTACATCTCCAAAGGATGGGGTGGGCGTACAAGCGACAAGCTCTTGACTG
AGCGCTGTGGTATCCTCAACAACCTTCTACCAGGAGACACTGTGCTAGCC
GACAGAGGTTTCACTATTGCCGATGCCGTAGGGGTTCATCGTGCGCAGCT
TGAAATGCCAGCGTTCACGAAAGGAAAGCGACAGCTCACGGCCTGGGAGG
TGGAGAAGACGCGAAAAATAGCGAATGTTCGCATACACGTAGAGAGGGTG
ATTGGGCTGTTACGTCGCAAGTATGCAATTTTGTCCTCAATTATTCCCAT
TGAGCTTGTCAGGACAAGAAGTGGAGACACTCTAACACAATTGGACAAAA
TTGTGATAGTGTGTTCAGCATTGACTAATCTCAGCAGGTCTGTTGTGCCA
TTTCAATGAACTTGGTATGTGGTACAGATACGGTAATAGTCATGGAGGGT
GGGTGTGCAAACACACACACATGTGATTAATAGAAGCGTGCCGACTATTA
ACTGAAAGGGTGCACAGTGGCAGGAAAGAAGACAACTCTCCTGCGCATAC
TTGTCGACCTGTCCACCACCTGTCGACCACGCACACATGCGGGTGTAGGC
AAGAAGTACCTGCTTTAACATTTTTTTCTCTATGCAAGTTAATCCCAGCA
CTTCCACTACTGGCATGCCAAGGCTCAATCATTAAACTTTTATCTTCATT
CTTACATCTCTATAAAATGGCACTTTTCATAAATTTCGCTGTTATTTATC
AATCAAAAGAAAGAGCAGTCCCAAAAATTGGGAGACGCTTAAGCTTCGCC
TTTAAGAGTTGAACGTGATAGCGATATCCGGCCCCATCCTCCTCGTGCTC
TATTCCGCTTGTGATTATGTTCAGTCACTCGGTCTCACACTACCCACTAC
ATGTGTGTAAGAGAATGTGCGCACTGATGTGTGTGCCCTTTGCAATGGGT
AGCATGCTTTAAACCAGCAGCAATCACACGCGTGATACTTTTTCGAAATT
GCGATGCACCCACTACGTGTTCGTAAGGGAACATGCACAGTAATGTGTGT
GCCTTTTGTAATGGATGAACGGCTTTAAACCACCAGCTCGTTATGCATTT
CATATGGTGGGACGCCCG
>CL29.Contig7_All
TCCAATTACTCGTGCATGTATTTCGATCACGCGTGCACCACTCAGTTATA
ACTATAGGTTGTATTCACTGATGACACACCCACGCTGTGCGCACGGGCTG
ATGGGAAAGGCGTGAGCTGCTTCCGCTTCCGTTCGCCATCATTCTGGCCA
CTCGGTGCAGCGCGTTGTGAAGCTGCTGGTATTCTGTTCTGTCGCAGTCG
GCGCAACCATGGTAAATTGCGCTGTATATGGATGCAGCAACAGGTCGTGG
CGCAAAAATAGCGAAAACACAAATGAGATCAAGTTTTATGGAGTGCCGTC
GGTCATTTATAATCAATGCAGCCGGACGCAAGAGTTGTCTGAAAGGCGTC
GTGCGGAGTGGTTTCGCCGCATTCGCCGCGCTAATATCAACAAATGTTCC
ACGAACTACAAAGTGTGCAGCGATCATTTCATTTCTGGAAAGCCATCCTA
CTTAATGGATGACACAAACCCCGACTGGGCACCGAGTCTCCGGTTAGGCT
ACGATACCAAACCTACAGACGTCGCAGAGGGGAGGCACAAGCGGCGCTGC
GGGAGAGCCCAGAATGCAGCACAATCTGCGACAACAGCTTGCAGCAAAGT
GCTGCGATCTCTCAATTCAGCGCCACAAAGCTCCAAGACGTGCCAGGGAA
AGAAGGGAAACACAGACGCTTGTGTTGGAGATTCAGCCACTGCACCAGCT
GAGGTAGGCGAGCCTGCTGAATCTTCTGCAGGGCTGGCTGCAGACTTCAA
CGAAGTACAGCCCTCTTGCAGTTCAGAACCACAAGGCTTCAACGCTTGCT
CAGCAAGCGATACAAACACAGATGTTGGTGAAGATGCAGCCACTGCACTA
GCAGAAGTGCCTACAACTGGTGCAGCTGAGGTAGGCGAGCCTGCTAAATC
TTTGCCTGAGAGGACCTCCGATGCTTCAACCGTAGCAGCTGCAGTGCCTG
ACACGCCTACCACGAAGGTCACGTCAAAGGGGTCCCATCCACCAAGTGCC
GATGCATCAATTAACACTATGCCATGCATTCAAGACAGAGAGGTTCAGAC
AGAGGTCAAAAAGGAGTACATTGATTCTTTGGAAGCCGACAACAAGGAGC
TGCGGCTTGAATTATCAAGGCTAAAGGAACAATTCAACAGCCTCATAATG
ACACAGTCATCACTACAGATAGATGAGAAACGTGTGAAATTTTACACGGG
GCTCCCAAATTATGCCATGTTGTTGGCAGTGTTCAACATTTTGGAAGGTT
GTGTGTCGCATGGAGGAAGAAATGCCCTGACGAAGTTTCAGGAATTCCTT
GTGACTCTAATAAGGTTAAGACTTGGAGTACCTCTACAGGACCTGGCCTA
TAGGTTTTGTGTCAGTCAAGCCACAGTGACGAGGATCTTGGAACGCTGGC
TTGATGTCATGCATGTTCGCCTGCACAGGCTTGTGGAGTGGCCAGAACGG
GAGGAGCTGCAACTAACCATGCCTGTGTGTTTTCGTAGAGCATTTGAAAC
TAGGGTGGCTGTAATAATTGATTGTTTTGAAGTGTTTCTAGAACGGCCCT
CTTCAGTTCTCCCACGCTGTCAGACTTGGTCAAGATACAAGCATCATAAT
ACTGTTAAGTATTTAATTGGAATTGCACCTCAGGGTGCCATCACCTACAT
CTCCAAAGGATGGGGTGGGCGTACAAGCGACAAGCTCTTGACTGAGCGCT
GTGGTATCCTCAACAACCTTCTACCAGGAGACACTGTGCTAGCCGACAGA
GGTTTCACTATTGCCGATGCCGTAGGGGTTCATCGTGCGCAGCTTGAAAT
GCCAGCGTTCACGAAAGGAAAGCGACAGCTCACGGCCTGGGAGGTGGAGA
AGACGCGAAAAATAGCGAATGTTCGCATACACGTAGAGAGGGTGATTGGG
CTGTTACGTCGCAAGTATGCAATTTTGTCCTCAATTATTCCCATTGAGCT
TGTCAGGACAAGAAGTGGAGACACTCTAACACAATTGGACAAAATTGTGA
TAGTGTGTTCAGCATTGACTAATCTCAGCAGGTCTGTTGTGCCATTTCAA
TGAACTTGGTATGTGGTACAGATACGGTAATAGTCATGGAGGGTGGGTGT
GCAAACACACACACATGTGATTAATAGAAGCGTGCCGACTATTAACTGAA
AGGGTGCACAGTGGCAGGAAAGAAGACAACTCTCCTGCGCATACTTGTCG
ACCTGTCCACCACCTGTCGACCACGCACACATGCGGGTGTAGGCAAGAAG
TACCTGCTTTAACATTTTTTTCTCTATGCAAGTTAATCCCAGCACTTCCA
CTACTGGCATGCCAAGGCTCAATCATTAAACTTTTATCTTCATTCTTACA
TCTCTATAAAATGGCACTTTTCATAAATTTCGCTGTTATTTATCAATCAA
AAGAAAGAGCAGTCCCAAAAATTGGGAGACGCTTAAGCTTCGCCTTTAAG
AGTTGAACGTGATAGCGATATCCGGCCCCATCCTCCTCGTGCTCTATTCC
GCTTGTGATTATGTTCAGTCACTCGGTCTCACACTACCCACTACATGTGT
GTAAGAGAATGTGCGCACTGATGTGTGTGCCCTTTGCAATGGGTAGCATG
CTTTAAACCAGCAGCAATCACACGCGTGATACTTTTTCGAAATTGCGATG
CACCCACTACGTGTTCGTAAGGGAACATGCACAGTAATGTGTGTGCCTTT
TGTAATGGATGAACGGCTTTAAACCACCAGCTCGTTATGCATTTCATATG
GTGGGACGCCCGATGGCAATATACGCTTGTACCGTTTTACTGTGATATTA
AATCTCGTAC
>CL30.Contig1_All
GGCACCCCTGAGATTCACTCAAGTTTTTCTGTTTGGAAAAATGCAGCTCA
ATAGGCATGGCAAAATCTGCTTTGGAAGCTATCAATGGCTGCAACTTGTT
TGGTGACAAGGGCGCGTCATGGTCTGTCATCTATGTGGATGTTGATGCTC
ACAACCGCAACAGAAGTATCTTTGAGACATTACTGCCGAGAGAGTCGAGT
TCAAAGAACACCGACACTGGGCTCCTCATGGCAGTCAGCTTTCCATGTTT
TGCAACACATGATGACTACTTGTACAAACGCACGAAAGATAAAATAATAC
GAAAGCTTCATCGGAGTAATTATGGCATCAAGCGATTTTTACGAGATGGC
TATGGCACTGTGCTTGAAGACAGAAGCCGTAAATACTACACATCAGGGGA
AACCAAGGCATTTGAAAACATCGAATCGGAGTGGCCAATGTTTTTTATTC
TTTTGATACTTGATGGTATATTCAAGGGTTTAGATGATCAAGTTCAGAAG
TACAAGCAGCTGCTTGCACCAAGATTGAAGAGGGACAAATATGGAGACTA
CATTGTGCCAATGTACTTCTACGTCCCCAAGGAGTTCCTTGATGCGGAGC
GAGCAGAACCGGGATCACAGCCCAGGTTGCCAAGTGCTGAAGGGGATGTG
GACAACTTGTTCATGATGGGCCAGGCATTGTACATAATCTCCAAGCTTTT
ATTGGAGGGCCTCCTGCACATCTCTGAACTGGATCCAGTACGACGGTACT
TGCCATCATGTAATCGTCCCAGACGAACGGACAGATACTCGGCATTTCAG
AGTGCGGCCACAGACCTGGTGGTGCAAGTGGTGCTGATAGCAGAGAGCAT
GCGGCTACAGGCTATGATGGCAACATATGGCATCCAGACCCAGACACCAC
ATGAAGTGGAACCTGTCCAGATATGGTCGCCAAAGCAGCTGATGAAGGTT
TATGAATTCCTCGGTGTGAATAGGAAGCTTGGCTTGAAAGGAAGGCCGCA
ACGTCCAATTGGTGCATTAGGAACAAGCAAGCTGTATCGGATATGTGGAC
AGACTGTGTTGTGCTATCCACTTATCTTTGAAGTCAACGACTTCTACCTG
TCGCATGACATGGCGCTACTCATCGATGACATAAAGAATGAGCTGACGTT
TGTTGGAAAGTACTGGCGTATGTCTGGTAGGCCAACACTTGCCATTGTTA
TCAGAGAAGATAATATGAGAGATGCGCACTTCAAGGAGCTGCTAGACCTC
TTGGCGATGCTGAAAAAGGGCCACTGTGATGGGCTGAAAGTGCGATTGGG
GAGGCTACAGAATCTCATTTCTTCATCGTGCATTGAGCACTTGGATTTCC
TGCACCTGCTGCCGCACGATGCTCTTCCCAAGTTTGATGCTTTCCAGCAG
CTTGAGCATACCAACACTGGCTACCAGAGCCTAACTGATGTGTCCAAGGT
CCACAAGTACAGTGAGCCGTCCTATGATTATTCGTCATTCTACTCAAAGT
CAAACAATGAAATCATAGAAGCCCTGGTCAGCGTGGACACACTGAATGGT
CAAAGCCAACTGCTGGGCATCTTGTGGAACAGAGTGAGCCCAAGCTTCAC
CATAGATGGAGTGATGCTCAAGGACAGGCTGGAAAAGCTAACAAGACAGG
CAGGTGCACTCAAACACTGGGCAGTTGTGCGTCGCTGCTCCAGCATTTTG
GGAAAGGTTGTGGACAGTCTCAGTCCTTACATCACAGCCATATTGGTCAA
TGGAAAACAGATCACTGTGGGTGTCTTTGGCCGAGATGAAGCTGTTATTG
ATAAGCCATTGACCCCAAAGGAAATTAAGAGCATTATTTATGCACAGTGC
AAAGATCATGTATACCATGCGGTACTGCTTCAAGAAGTCATCGTTTATGT
TGGTCGTCTCATCTCCACCACACCAAAGCTGTTTGAGGGCATACTCAAGA
TCAGAACTGGGTCTGTACTTCATGCAATGAACCTTTACCTCAAGTTCACG
CAACCTTCTCCTCCGACGCTAGAAAGTCTTTCTCCAAGTGAGCTGAGGAA
AGTTGTGTACAACGTGTTCACACTGCGTGACAGCACTGATGTCAAGTTGT
CTCAGCACTGCACGAGACAGATAGAAGGGGCATTATGCAGAGTGCCCAAG
GACTTCTTTGACAGAGTGTGGGATGTCATGACACGAACCCCAGGAGGAAT
TGTTGTTGCTGGGCATCACCTACCACAGCAACCTACACTAAGTGAATTAA
CCATATATGACTTAAACTTTGCCCTTCAAGTAGAAATGCTACTCAGCCAC
GTCTCCTTGCCAGAATACCGGCACGTCATGATTGAGCTCCTCATGGTGAT
TGACGTGATCCTAAAAAGAAATCCAGAGTTCTCATTTAGTGAGAAGGTTG
ACCTGGATGTGCTGATCGAAGATGCATTCAAGATCTTCAAGAGTGAGCAG
CACCCTGATGAATCGGATGCGAAGAACATGACGTCCTTCTATGACTCTCC
GTCATCTGTGACTTCATGCTACCTTTCACGTGGAATTATGACACGTCTGC
TTACCTCAGGCATAGAAAACCCGAGCACAGAAGAGTGCTGTATATCTTAA
AGGGCCCTGCACATTAGTGGTCTAAAAGGTTTTATTTCTTATATAGTCAC
ACCTTGGGCACCCTGGTCCTGTTGTCAAATCTAGTCCACCTCGCAGCCTG
GTGTGTTGAACTTGTTGATGTAGTAGTAGTCTGTTGAATATACTGCTCTT
CCCTACCTTCACATCCCCCCACTTTCTTTTTTCTTTTTTTCATGCGGCAC
AGTTTGTGTAGAAGTGCCAGGTCGAAGCCATGATGTATAATTAGTTTGAC
CCAGCACTTTATCACAATATGTGCTTTGCTAGTCATCCAACTTAACTATG
TCAAGATGGAAAAGCTTTTCTTAAAATTTGCCCAGAATATGTCCCACAGT
TGTGGTTGTACTCACCGCTTCTCCACTGTACTTAGGCTCGACCTTAAGTG
GAACGCCTAGGCCAGCTGTACTGTAAGTTCTGCCAGTACAAGGGCCATAT
TGGTGCAGGTGTTTCTCTTCAGCCCGGCCCTTGCTGTAACATCTTGTTAT
TTCTGACTCTCCTATCCTCAACCACATGCCCGTTATTACATCAGTGAAGC
AACCAGTTTGTCATGGAATCAATAAAAATATGCACCTTCAA
>CL30.Contig2_All
TTGAAGGTGCATATTTTTATTGATTCCATGACAAACTGGTTGCTTCACTG
ATGTAATAACGGGCATGTGGTTGAGGATAGGAGAGTCAGAAATAACAAGA
TGTTACAGCAAGGGCCGGGCTGAAGAGAAACACCTGCACCAATATGGCCC
TTGTACTGGCAGAACTTACAGTACAGCTGGCCTAGGCGTTCCACTTAAGG
TCGAGCCTAAGTACAGTGGAGAAGCGGTGAGTACAACCACAACTGTGGGA
CATATTCTGGGCAAATTTTAAGAAAAGCTTTTCCATCTTGACATAGTTAA
GTTGGATGACTAGCAAAGCACATATTGTGATAAAGTGCTGGGTCAAACTA
ATTATACATCATGGCTTCGACCTGGCACTTCTACACAAACTGTGCCGCAT
GAAAAAAAGAAAAAAGAAAGTGGGGGGATGTGAAGGTAGGGAAGAGCAGT
ATATTCAACAGACTACTACTACATCAACAAGTTCAACACACCAGGCTGCG
AGGTGGACTAGATTTGACAACAGGACCAGGGTGCCCAAGGTGTGACTATA
TAAGAAATAAAACCTTTTAGACCACTAATGTGCAGGGCCCTTTAAGATAT
ACAGCACTCTTCTGTGCTCGGGTTTTCTATGCCTGAGGTAAGCAGACGTG
TCATAATTCCACGTGAAAGGTAGCATGAAGTCACAGATGACGGAGAGTCA
TAGAAGGACGTCATGTTCTTCGCATCCGATTCATCAGGGTGCTGCTCACT
CTTGAAGATCTTGAATGCATCTTCGATCAGCACATCCAGGTCAACCTTCT
CACTAAATGAGAACTCTGGATTTCTTTTTAGGATCACGTCAATCACCATG
AGGAGCTCAATCATGACGTGCCGGTATTCTGGCAAGGAGACGTGGCTGAG
TAGCATTTCTACTTGAAGGGCAAAGTTTAAGTCATATATGGTTAATTCAC
TTAGTGTAGGTTGCTGTGGTAGGTGATGCCCAGCAACAACAATTCCTCCT
GGGGTTCGTGTCATGACATCCCACACTCTGTCAAAGAAGTCCTTGGGCAC
TCTGCATAATGCCCCTTCTATCTGTCTCGTGCAGTGCTGAGACAACTTGA
CATCAGTGCTGTCACGCAGTGTGAACACGTTGTACACAACTTTCCTCAGC
TCACTTGGAGAAAGACTTTCTAGCGTCGGAGGAGAAGGTTGCGTGAACTT
GAGGTAAAGGTTCATTGCATGAAGTACAGACCCAGTTCTGATCTTGAGTA
TGCCCTCAAACAGCTTTGGTGTGGTGGAGATGAGACGACCAACATAAACG
ATGACTTCTTGAAGCAGTACCGCATGGTATACATGATCTTTGCACTGTGC
ATAAATAATGCTCTTAATTTCCTTTGGGGTCAATGGCTTATCAATAACAG
CTTCATCTCGGCCAAAGACACCCACAGTGATCTGTTTTCCATTGACCAAT
ATGGCTGTGATGTAAGGACTGAGACTGTCCACAACCTTTCCCAAAATGCT
GGAGCAGCGACGCACAACTGCCCAGTGTTTGAGTGCACCTGCCTGTCTTG
TTAGCTTTTCCAGCCTGTCCTTGAGCATCACTCCATCTATGGTGAAGCTT
GGGCTCACTCTGTTCCACAAGATGCCCAGCAGTTGGCTTTGACCATTCAG
TGTGTCCACGCTGACCAGGGCTTCTATGATTTCATTGTTTGACTTTGAGT
AGAATGACGAATAATCATAGGACGGCTCACTGTACTTGTGGACCTTGGAC
ACATCAGTTAGGCTCTGGTAGCCAGTGTTGGTATGCTCAAGCTGCTGGAA
AGCATCAAACTTGGGAAGAGCATCGTGCGGCAGCAGGTGCAGGAAATCCA
AGTGCTCAATGCACGATGAAGAAATGAGATTCTGTAGCCTCCCCAATCGC
ACTTTCAGCCCATCACAGTGGCCCTTTTTCAGCATCGCCAAGAGGTCTAG
CAGCTCCTTGAAGTGCGCATCTCTCATATTATCTTCTCTGATAACAATGG
CAAGTGTTGGCCTACCAGACATACGCCAGTACTTTCCAACAAACGTCAGC
TCATTCTTTATGTCATCGATGAGTAGCGCCATGTCATGCGACAGGTAGAA
GTCGTTGACTTCAAAGATAAGTGGATAGCACAACACAGTCTGTCCACATA
TCCGATACAGCTTGCTTGTTCCTAATGCACCAATTGGACGTTGCGGCCTT
CCTTTCAAGCCAAGCTTCCTATTCACACCGAGGAATTCATAAACCTTCAT
CAGCTGCTTTGGCGACCATATCTGGACAGGTTCCACTTCATGTGGTGTCT
GGGTCTGGATGCCATATGTTGCCATCATAGCCTGTAGCCGCATGCTCTCT
GCTATCAGCACCACTTGCACCACCAGGTCTGTGGCCGCACTCTGAAATGC
CGAGTATCTGTCCGTTCGTCTGGGACGATTACATGATGGCAAGTACCGTC
GTACTGGATCCAGTTCAGAGATGTGCAGGAGGCCCTCCAATAAAAGCTTG
GAGATTATGTACAATGCCTGGCCCATCATGAACAAGTTGTCCACATCCCC
TTCAGCACTTGGCAACCTGGGCTGTGATCCCGGTTCTGCTCGCTCCGCAT
CAAGGAACTCCTTGGGGACGTAGAAGTACATTGGCACAATGTAGTCTTTG
GGCTTTCTTGATGAGGAATCTACAGTGCCATCTCCATATTTGTCCCTCTT
CAATCTTGGTGCAAGCAGCTGCTTGTACTTCTGAACTTGATCATCTAAAC
CCTTGAATATACCATCAAGTATCAAAAGAATAAAAAACATTGGCCACTCC
GATTCGATGTTTTCAAATGCCTTGGTTTCCCCTGATGTGTAGTATTTACG
GCTTCTGTCTTCAAGCACAGTGCCATAGCCATCTCGTAAAAATCGCTTGA
TGCCATAATTACTCCGATGAAGCTTTCGTATTATTTTATCTTTCGTGCGT
TTGTACAAGTAGTCATCATGTGTTGCAAAACATGGAAAGCTGACTGCCAT
GAGGAGCCCAGTGTCGGTGTTCTTTGAACTCGACTCTCTCGGCAGTAATG
TCTCAAAGATACTTCTGTTGCGGTTGTGAGCATCAACATCCACATAGATG
ACAGACCATGACGCGCCCTTGTCACCAAACAAGTTGCAGCCATTGATAGC
TTCCAAAGCAGATTTTGCCATGCCTATTGAGCTTGAGTGAATCTCAGGGG
TGCCATTGTTATATTTGCTGCCCCTTTCCCAAATTCCAAAATCTGGTGTG
CGGTAAGCTCTTTCCACGTAGTACACCAAGTTCTGTACAAAGTTCACTTC
ATCCATTGTATAAATGATCTGGAGCCCTGAGGTGATCATTTGAACAAGAT
ACAGTAGATAAAGTGACACTGAATCGATCTGTAGGTGCCCATAATCACTT
TCAGGAATGACAGTCATGCCAGTTTTCAGGTGAAAGATTGAGTGCAGAGC
ATGCTGCGGCCCTTGCTCCACTTTAAATTTTTCCATCTTGTCCTTAGATT
GTCGCATCCAGCAAAACAATATGCCACGCATACATTTAACGACACTCTGG
CCCAGCTCATACGATTTGCCTCGATCATCATCGATCCTCTTGTAGGACTG
GTAAAGGCTCCATATGGCAACAGCACAGTAAATGCTGTCACGAACATACC
CATGCTCCTTATCTCGAGAAAGCCGTGGGAACAGCCCTGTTGTTGGGCTT
TGGAAGTTGAGCAGTTGCCGCTTCACTTGACCATAGAACTTGTCCAAGTG
ATGTACTGTGTCTGTATAATTTGTCAATTTTATAGTGTCGACGTCTACTG
TATCTGCTACGCTGCCGACTCGGCTTCTGCCAAATAATGGCACTGCCATA
TTGCGGAGCCGCTCCCTCTCTCTTTGCTGGCGCCTTCAAGGCTTCTAGTA
GGCTCCGATTATGACCGAGTCAGTAGACAAATATTTAACGAAAACAACAC
CATGGTCACACTAAGAGGAAACATGACTACTTCACGCGACGAAACACACA
GGCCGATAGTAATGCGCTTGAGCTGAAAGGGCCGCAGTCGCACACCAGCA
CCACTGGCATAACGTTTCAAGATCAACACAAGGATGATGTCCCGAGGGAA
GAGGTGGGAGGGGAA
>CL30.Contig3_All
TTTTTGAAGGTGCATATTTTTATTGATTCCATGACAAACTGGTTGCTTCA
CTGATGTAATAACGGGCATGTGGTTGAGGATAGGAGAGTCAGAAATAACA
AGATGTTACAGCAAGGGCCGGGCTGAAGAGAAACACCTGCACCAATATGG
CCCTTGTACTGGCAGAACTTACAGTACAGCTGGCCTAGGCGTTCCACTTA
AGGTCGAGCCTAAGTACAGTGGAGAAGCGGTGAGTACAACCACAACTGTG
GGACATATTCTGGGCAAATTTTAAGAAAAGCTTTTCCATCTTGACATAGT
TAAGTTGGATGACTAGCAAAGCACATATTGTGATAAAGTGCTGGGTCAAA
CTAATTATACATCATGGCTTCGACCTGGCACTTCTACACAAACTGTGCCG
CATGAAAAAAAGAAAAAAGAAAGTGGGGGGATGTGAAGGTAGGGAAGAGC
AGTATATTCAACAGACTACTACTACATCAACAAGTTCAACACACCAGGCT
GCGAGGTGGACTAGATTTGACAACAGGACCAGGGTGCCCAAGGTGTGACT
ATATAAGAAATAAAACCTTTTAGACCACTAATGTGCAGGGCCCTTTAAGA
TATACAGCACTCTTCTGTGCTCGGGTTTTCTATGCCTGAGGTAAGCAGAC
GTGTCATAATTCCACGTGAAAGGTAGCATGAAGTCACAGATGACGGAGAG
TCATAGAAGGACGTCATGTTCTTCGCATCCGATTCATCAGGGTGCTGCTC
ACTCTTGAAGATCTTGAATGCATCTTCGATCAGCACATCCAGGTCAACCT
TCTCACTAAATGAGAACTCTGGATTTCTTTTTAGGATCACGTCAATCACC
ATGAGGAGCTCAATCATGACGTGCCGGTATTCTGGCAAGGAGACGTGGCT
GAGTAGCATTTCTACTTGAAGGGCAAAGTTTAAGTCATATATGGTTAATT
CACTTAGTGTAGGTTGCTGTGGTAGGTGATGCCCAGCAACAACAATTCCT
CCTGGGGTTCGTGTCATGACATCCCACACTCTGTCAAAGAAGTCCTTGGG
CACTCTGCATAATGCCCCTTCTATCTGTCTCGTGCAGTGCTGAGACAACT
TGACATCAGTGCTGTCACGCAGTGTGAACACGTTGTACACAACTTTCCTC
AGCTCACTTGGAGAAAGACTTTCTAGCGTCGGAGGAGAAGGTTGCGTGAA
CTTGAGGTAAAGGTTCATTGCATGAAGTACAGACCCAGTTCTGATCTTGA
GTATGCCCTCAAACAGCTTTGGTGTGGTGGAGATGAGACGACCAACATAA
ACGATGACTTCTTGAAGCAGTACCGCATGGTATACATGATCTTTGCACTG
TGCATAAATAATGCTCTTAATTTCCTTTGGGGTCAATGGCTTATCAATAA
CAGCTTCATCTCGGCCAAAGACACCCACAGTGATCTGTTTTCCATTGACC
AATATGGCTGTGATGTAAGGACTGAGACTGTCCACAACCTTTCCCAAAAT
GCTGGAGCAGCGACGCACAACTGCCCAGTGTTTGAGTGCACCTGCCTGTC
TTGTTAGCTTTTCCAGCCTGTCCTTGAGCATCACTCCATCTATGGTGAAG
CTTGGGCTCACTCTGTTCCACAAGATGCCCAGCAGTTGGCTTTGACCATT
CAGTGTGTCCACGCTGACCAGGGCTTCTATGATTTCATTGTTTGACTTTG
AGTAGAATGACGAATAATCATAGGACGGCTCACTGTACTTGTGGACCTTG
GACACATCAGTTAGGCTCTGGTAGCCAGTGTTGGTATGCTCAAGCTGCTG
GAAAGCATCAAACTTGGGAAGAGCATCGTGCGGCAGCAGGTGCAGGAAAT
CCAAGTGCTCAATGCACGATGAAGAAATGAGATTCTGTAGCCTCCCCAAT
CGCACTTTCAGCCCATCACAGTGGCCCTTTTTCAGCATCGCCAAGAGGTC
TAGCAGCTCCTTGAAGTGCGCATCTCTCATATTATCTTCTCTGATAACAA
TGGCAAGTGTTGGCCTACCAGACATACGCCAGTACTTTCCAACAAACGTC
AGCTCATTCTTTATGTCATCGATGAGTAGCGCCATGTCATGCGACAGGTA
GAAGTCGTTGACTTCAAAGATAAGTGGATAGCACAACACAGTCTGTCCAC
ATATCCGATACAGCTTGCTTGTTCCTAATGCACCAATTGGACGTTGCGGC
CTTCCTTTCAAGCCAAGCTTCCTATTCACACCGAGGAATTCATAAACCTT
CATCAGCTGCTTTGGCGACCATATCTGGACAGGTTCCACTTCATGTGGTG
TCTGGGTCTGGATGCCATATGTTGCCATCATAGCCTGTAGCCGCATGCTC
TCTGCTATCAGCACCACTTGCACCACCAGGTCTGTGGCCGCACTCTGAAA
TGCCGAGTATCTGTCCGTTCGTCTGGGACGATTACATGATGGCAAGTACC
GTCGTACTGGATCCAGTTCAGAGATGTGCAGGAGGCCCTCCAATAAAAGC
TTGGAGATTATGTACAATGCCTGGCCCATCATGAACAAGTTGTCCACATC
CCCTTCAGCACTTGGCAACCTGGGCTGTGATCCCGGTTCTGCTCGCTCCG
CATCAAGGAACTCCTTGGGGACGTAGAAGTACATTGGCACAATGTAGTCT
CCATATTTGTCCCTCTTCAATCTTGGTGCAAGCAGCTGCTTGTACTTCTG
AACTTGATCATCTAAACCCTTGAATATACCATCAAGTATCAAAAGAATAA
AAAACATTGGCCACTCCGATTCGATGTTTTCAAATGCCTTGGTTTCCCCT
GATGTGTAGTATTTACGGCTTCTGTCTTCAAGCACAGTGCCATAGCCATC
TCGTAAAAATCGCTTGATGCCATAATTACTCCGATGAAGCTTTCGTATTA
TTTTATCTTTCGTGCGTTTGTACAAGTAGTCATCATGTGTTGCAAAACAT
GGAAAGCTGACTGCCATGAGGAGCCCAGTGTCGGTGTTCTTTGAACTCGA
CTCTCTCGGCAGTAATGTCTCAAAGATACTTCTGTTGCGGTTGTGAGCAT
CAACATCCACATAGATGACAGACCATGACGCGCCCTTGTCACCAAACAAG
TTGCAGCCATTGATAGCTTCCAAAGCAGATTTTGCCATGCCTATTGAGCT
TGAGTGAATCTCAGGGGTGCCATTGTTATATTTGCTGCCCCTTTCCCAAA
TTCCAAAATCTGGTGTGCGGTAAGCTCTTTCCACGTAGTACACCAAGTTC
TGTACAAAGTTCACTTCATCCATTGTATAAATGATCTGGAGCCCTGAGGT
GATCATTTGAACAAGATACAGTAGATAAAGTGACACTGAATCGATCTGTA
GGTGCCCATAATCACTTTCAGGAATGACAGTCATGCCAGTTTTCAGGTGA
AAGATTGAGTGCAGAGCATGCTGCGGCCCTTGCTCCACTTTAAATTTTTC
CATCTTGTCCTTAGATTGTCGCATCCAGCAAAACAATATGCCACGCATAC
ATTTAACGACACTCTGGCCCAGCTCATACGATTTGCCTCGATCATCATCG
ATCCTCTTGTAGGACTGGTAAAGGCTCCATATGGCAACAGCACAGTAAAT
GCTGTCACGAACATACCCATGCTCCTTATCTCGAGAAAGCCGTGGGAACA
GCCCTGTTGTTGGGCTTTGGAAGTTGAGCAGTTGCCGCTTCACTTGACCA
TAGAACTTGTCCAAGTGATGTACTGTGTCTGTATAATTTGTCAATTTTAT
AGTGTCGACGTCTACTGTATCTGCTACGCTGCCGACTCGGCTTCTGCCAA
ATAATGGCACTGCCATATTGCGGAGCCGCTCCCTCTCTCTTTGCTGGCGC
CTTCAAGGCTTCTAGTAGGCTCCGATTATGACCGAGTCAGTAGACAAATA
TTTAACGAAAACAACACCATGGTCACACTAAGAGGAAACATGACTACTTC
ACGCGACGAAACACACAGGCCGATAGTAATGCGCTTGAGCTGAAAGGGCC
GCAGTCGCACACCAGCACCACTGGCATAACGTTTCAAGATCAACACAAGG
ATGATGTCCCGAGGGAAGAGGTGGGAGGGGAA
>CL31.Contig1_All
CAAGGTATATATGAAAGTTTATTGCACGCGCTACTAATCTGCAACGAGCC
TCTTGGGATATCATGTCTTGAGCAAGGCCAAAACATTACTTATCGGCACA
GTACGTCTTTTCCAGCAATTTGACGGCGTCACGTCGAAGCAGCGAGAGGA
AACACGCATACTTCAAATTACAGTAAACGAACAGGGTGTGAATTTAAGGG
AACAAGTTAAAATGAAGTGGTGCATAAAATTTTAACAAATTGTAACGTAC
AAAAAAAAAATGATTGCAGACGTCCGCAAATGCACGGCCTCAGTGTAACT
TAATTAGCAACATTTGCGCTTTCAAGCTTCTCCACGACCATATTCCTCAT
AGTGATAATGAGACCCTGTAAGCGATCCTGCGCCAGGACATCCCTAACAC
GGGACGAGAACGCATGGTGCAGGGCGTAGTACGCGGACCTCGTGTTCATG
CGGGCCAATCGGACCAGGTTGCCCGCCGTGCGCGGCGAGAAGTCTGCGAC
CCGCTGAAAAAGGTCCAAGGGCGCGTCGCAGACGTCCAGCAAGTCGGCGA
GTAAGGTGCCCTCGGCCATCATCCGCTCCTTGAGGATTAGCTTCGTGGCC
CAGCCTAGGGCCATCTCATTCCTCTGGAGGGACAACAGGACCTCTGGGTC
GCGCTCGGCAAATTCGTCACGGCGCTCACCCACGTACACATTGAGCACAG
TCACGCACCTGTTCCTGAGAAGACCCCGCGCGAGGAATTGTTTGAAACCC
TGGTAGGCGCCCATGTCCGGCCAGTAGAACTCGAGCCGAAACAGGCTGCG
GTTAGTCGCGAGCATCTGCTCGAACTCGCGTTTCACCTTGTCGTCGATCT
CCCAACCCTCCACTGTCAGCAGTACCACGTTGCGGCACGTTGCCAGCGCA
CGCAGGATCGAGATGGCGCCGGTTGCCCACAGACGGCAGCGCAGTCTGAG
AACCTTGAAGTGGTTGCACTGTCGGATCAATTTCGCCACGGAGCTTCCGC
CCATTTTGGTCACAACCCCGTTGCCCTCGATGGACAAGCTTTTCAGCTTG
TCAGTGGCGCCCGCCAGGTCCCCCAGAACGTGGTCGACATTCGACTCGTC
GCCAATGGAAAGGGATACATTGGTAAAAGGGTCACCAATCCATGGTCTGT
TATACCGAACGAAGTCCTCGGTGCAGACGAGCGTGATCAGGTCGCTGACG
TGTTGTTTGTCGATGCACTCCAACATTTGCCGGTGCTGGTCGGCATCGCC
GACAACGGCTCCCACGTTCAGTTTCACGAAGCAGCGGCGCCATCTTTGGT
ATGCGAGGGCCCTCGCGAAGGCCTCCACGGCCGTGCACGTGATCCCGCAT
CCGTCCAGGTGAAGCTGCTCAAGCCCGCTGCGCTTGAGCGCTTCGGCGAT
CGACAACGACTGGTCGAGGCTGATGGTCGATCCGGACAGAATCAATGTTT
CCACGCAACTTTTTTCAACAATCCACAATAGGACATCCATGGCGCTAGAG
GCAGTATACGTATCGCTCATGTCGAGGCACATTTCGAGGCGTAGACGACG
CCCGAGTGAACTAAGGAACACACGAAAGCATTCGAGATCTTCCTTGTTCC
GGATCGTCGGCTCCAGCGTGAGTGCGGAGAGTTTCTTTGCGTGGGCTAGA
CGTCTAACCATGCTGCAAATACTCCAGTCGACGTGCACGTAAAGTCGCGA
GAGAGAGCATGATTCGCCGAGAAGGGAGAGTGCCTTGGCGAACCTCTCCC
CGTCTTTCTTGGCACTCGTCTTAATGCGAAAATCCTCAAGCGTCGCCATT
TGCCAAGCCTGGCTCATGAGTAACTCAAAAGCTTCGGGGCTGAACTCAAC
GTCGATGAGAACGAGGGCGACGATAGAGGAGTCATTTTTTTTCAAGCAAA
GCGTCAGGACAGAAGCGTCGGCCTCGTGGATGTACATAGAGGACAATCCC
AGCTCTCGCAGATAACACAGCTTCTCTAGCACGTGCATCCACGTTTGGCG
CTCCATTCGACCTGAACTTGAAGGATCTGGCAAGTCGCCGACAGACATTT
CCCTGAACGCGTTGTCG
>CL31.Contig2_All
CGAAAACCAGCAAAGTCCCTCGAGGTATTACATGCGAGCGCGGTTCCCGA
CATTTTATTTCTCGCGCTCGGTCAGGCTCGCAACAGACGCTTCCGAAGCA
GGCTAGCATCGCACGGGGGGGCTTTGCGGCACTTCTGGTCGCAACGGTGG
CCATCCAACCTTCGGACAGTGCGTGCGTGCGTGCGCCGTCAGTGGTTGTT
CCCAGTTTTGTACGCGGAACCCGAACGGTACTATGGCTGATCCTGGAGCC
GGGCCGAGCCGCAGGGTACAGCAGCCTGCTGCGGAAGTACAGCCAGCTGC
GGAAGCTGGGGAACACCAGCCTGAAAACTTGGAAGAATTCGTCAACAGGC
TGGCGGCTACGGCCCCCATCCTGTTCCGCACTGTGGACGAAGTACGCGCC
ATTTTCACGGCTGCGGACCGCGAGTTTGTTAGCGTGAAGGCGAGCAACAG
GTGCATGAGCCCAATCTGCACATACTACGATGATTCTGACAACAGCGTCG
ACTGCTGGGCCGTCGGGCAGCAGAAAGGGTGGACAAAACTGTTGGGCCCC
CGCGGAATCGAGCTCATCGAGGTAGACATGGGAAGGCTTCGCTTTCGCAC
CCTTAATGTCAACCCGGAAGACCTGCTGGAAGAGGACGACGCCAAGTTTC
TGTGCCTGTGCCTGTGGCTCTTGCAACAACATCGTTGCATCTCTCATGTT
TCCATATCCATTCCCGTCGTGGCACCTAGACACGGGCTTCTGTTCCTCGA
GCTGCTGAAACTCACGAGGTGCGTGACAAAGCTCGAGATAATGGGCGACA
ACCCGTTCAGGGAAATGTCTGTCGGCGAGTTACCAGATCCTTCAAGCCCA
GAGAGAATGATCCGCCAACCGTGGATGCACGTGCTAAAGAATCTGCATGA
TCTACGAGAGCTGGGATTGTCCTCTATGTTCATCCAGGAGGCCGACGCTG
CTGCCCTGAAGGATTGCTTGAAAAAAAGGAACGCCTCTATCGTCGCCCTC
GTTCTCATCGACGTCGAGTTCAGCGCCGCAACCTTTTACTCTCTCATGCA
GGACGTGCAAAAAATCGCGCGGCTCGAGGACTTGCGCATAAAGACGAGCG
CCGGCAGACACAGAAAGACGTTCGAAAAGGCACTGTCCTTACTCGGCGAA
TCACGCTCTCTGTCGAGGCTTTACATGCACGTCGACTTCAGTATTGGCAG
GTTGCTGAAATGTCTAACCCTGAGCGGGACACTCGCTGAACTCACGCTGG
AGGCGACGATCCGGGACTCGGAAGATCTCGAATCCCTCCGTGGGTCACTT
GAAAGACGTGAGCTTCCCGTACGCCTCAAAATGTGCCTCGACATGAGCGA
GACGCATACCGCCTACCGCGCCATGAGTGCCCTATTGTGGATTGTCGGGC
ACAGTTGCGTGCAAACGTTGATACTGTCCGGATCGATCATCGACTTCAAC
CAGTCGTGCGCGCTCGCCGATCCGCTCAAATGCAGCAAGCTTGAGGAGCT
TCACCTGGACGAGTGCGGGATCATGTGCGAGGCCGTGGAGCACTTCGCGA
TGGCCATCGCAGCGCGATCACCGCGCTGCAACTTCAAGGAACTCAACGTG
GGAGCCGTTGTCGGCGGTGCCGACCAGCAGCGGCACATGTTCCGGTGCAT
CACGCAAGTCGGCGTCCGCAGTAAGATCACGCTCGTCTGCACCGAGTGCC
ACATTCAGGATTACCACGACTGGGATAGTATCCCGGAGCAGAAGCATTTC
ACCAAGGTATCCCTGTCCATTGGCGACTGCTCGAACATCGAGCGCGTTCT
GCTTAATCTGACCGGCGCTGAGGACACGCTGGAAAGCTTGTCCATCGATA
CCAACGGGGATTTGTCCGTAACGAGCGGAATCTACGTCGCGAACTTGATC
CGAACGTGCCCCAAGCTCAAGGTTCTCCGACTGCGCTGCCGTCTGACGTC
GCCCGTCGCCACCCCGATCCTGGTGGCGCTGCGAACATTCCCGCAACGTG
GTGCTGCTGACGGTGGAGCGCTGGGTGATCGACGGTGTGGTGGGAGAGGC
CTTCGAAAAGATGCTCACGGCTAACCGCAGCCTGTTTCGGCTCGAGTTCT
ACTGGCCGGACATGGGCGCCTACCAGGGTTTCAAACAATACCTCACGCGG
GGTCTTCTGGAGAACACATGTGTCACTGTGGTCAAGATGTACGAGGGCGA
GCGCCGAGACGAACTGGCCGAGCGCGACCCAGAGGTCCTGTTGTCCCTCC
AGAGGAATGAGATGGCCCTAGGCTGGGCCACGAAGCTAATCCTCAAGGAG
CGGATGATGGCCGAGGGCACCTTACTCGCCGACTTGCTGGACGTCTGCGA
CGCGCCCTTGGACCTTTTTCAGCGGGTCGCAGACTTCTCGCCGCGCACGG
CGGACAACCGGGTCCGATTGGCCCGCATGAACACGAGGTCCGCGTACTAC
ACCCTGCGCAATGCGTTCCACAAACCGGTAGTCCCTGTTAAGGTGGCCGA
CGTGCAGGAACGCTTACAGGACGCCATTAACGCTATGAGGCAGATGGTCG
TGCGGAAGCTTGAAAACGCAGATTTTGTTGGATATATGTAAGTTACGCTG
AGGCCGTTCCGTTCCACATTCGAGTGTGGTCCGCGGCTCAGCACTGTAAC
GCAGCCGAGCATGTGCGGGCGTTTGCAATCATTGTTTTTGTGCGTTCTAA
TTTGCTAAAATTTTAACCACTGCTTCATTTTAACTCGTTCCCCTAAATTC
ACACCCTGTTCGTTTACTGTAATTTAAAGTATGCACGTTTGTTCTCTCTT
CTTTTACGTGACGCCGTCAAATTGCTAGAAGAGACATACTGTGCCGATCA
GTCATGTTTTTGCCTTGCACAGTGATGTCCTAGGAGGCTCGTTGCAGATT
AGTAGCGCGTGCAATAAACTTTCATATATACCTTG
>CL31.Contig3_All
GTACGCGGACCTCGTGTTCATGCGGGCCAATCGGACCAGGTTGCCCGCCG
TGCGCGGCGAGAAGTCTGCGACCCGCCGATACAGGTCCAAGGGCGCGTCG
CAGATGTCGAGAAAGTCGGCGAGTAAGCTGCCCTCCTCCCACATCCGCTC
CTCGAAGATTAGCTTCGTGGCCCAGCCTAGGGCCGTCTCATTCCTCAGGA
GGGGCAACAGGACCTCTGGGTCGCGCTCGGCAAATTCGTCACGGCGCTCA
CCCACGTACACATT
>CL32.Contig1_All
GGCGTACGGAGTGCGGCGTTTCCCCCGTTCGTACGCGTTTCGTGGGGCTT
CCCGTGTCAAACTGCACTTCACCGCAGTTTGCCCTGTACGTTAACTTTTA
CTATAAGGAACCGAACATTACTGAGATAAAGCCCGCTTCGAGAGTATCCA
CTGACATTTCGCGGCGGCGCTCTCGCGCGAATGCACGCGGTAAGGAACAG
AGACGTTGAGGAGTGTGCCTGGAGAGCTGTTTGACAGTTTGATTTGCGTT
CGGTCTTGCGTCGTGCACGGTTTGACCGTTTCTTGACGGCGAGCAGGAGC
AGCGACCGTTCTTCGACAGCCCCGGCCATGACTTGCAGGTAACGAGCGGG
AAACGAGCGAAACACAATGGAGCGTCCGGCGATCGTGGGGAACGCGGCGG
GCGCCGCGACGGACACTTTTCAGGCTACCGTAACGCACGTGGCGCCCGAA
AACCGATGGCTCAAACTGTTCGTGCAGAGGAACCACGAAATGATGAGGCA
TATCGAAGCCTACCTCGAGGGCCTCGAGCCGGCGCTGTCGTCTAAACCTG
GCTTTATGCATCAGAGTCAGATAGCCCTGGGAACGCCGTGTTTCGCGCGC
TACTCGAACAACAAGTGGTACCGCGCCGTGGTGTCCTCCTGGCCGCGCCA
CAACGAGACATTAGTCGAGGTGACGTTTATAGACTATGGCAACTGCGAGG
AGGTATGCGTCGGTGACGTGCGCCAAAGCCCCGACCCGATCTTCAGGACG
CCGCACGGAGTTTACGAGTGCTTCCTAGACGAACTCGACTTGAGCTTTAT
CACGCCGCAGGGTGCAGAGGAGCTTGTCCTATTGGCAAAGAGCACACTCT
TGCCAGTAGAAGTTACCGTCACTGTCCGCAGGTACGAGCAGGTTCAGGTG
AACTGTGTCAGGCCCATTGTTTCGGTCACCTTGCCCGACGGGAGGAGCCT
GGCTGACATGCTGGTCCGTTCGCCGAAGTTTGCGAACGCCATGGCACAGA
CCGCTGCGAAGCCAGCCTTCTGCCTTCCGGACATCAAATTGGGCGTACCT
TACAAGGTTTACGTTGCGCACGTTGAAGAAATGGACGACGTTTTCTTACA
TCTTGCGGCCAGGGAACCGTCAGCGTTCTCGGACATGATTCAGGACACGT
ACACGAACGTTGCCCCACTCGACCCTTCGCTGGTACAGAGAGATACGGTT
TGTCTGGCGCGTTTCACGGAAGATTCCTTGCTCTACCGCTCCCTCGTTGT
CGACTGCTGTCAGGGTAACTGTCGAGTGGCCTTTGTCGACTACGGCAACC
GTGAAGTGAAATTGTCGTCAGAGTTGTTGGTGATCCCTCCCGAACTACTG
GAGGAGCCTGTATTTGCAATCCATTGCAATGCAACCAGCACGGGGCTCGA
CAAGGACACATTCCTTGAAGTCACTGCAGAGCAAGAGCTGACGTGCATAT
TTTCGCAGGGAGTGAGGCAGGGCGTATATGCTGCCACGTTCGATGGTCTG
AATGGCAGCAAAGCAGCTCCGGCAGCCAATTGTGCCTCGTATAATGGAGT
GCCAGGAAATTTGCCCACAACGAGTGCATCTTACATCCAGATACAGCAAT
TGAGGCTTGATCCAGGCTGTCGCCATGTCATGTATGTCACATTTATTGAG
TCAACCAAAGTTTTCTATGCACAGCTAAAGGAAATGGCAGATGACATCGA
GCAGATTTCGGCGCAGCTGGCGGCAGAATCCCCTTCACTTGCTATGCTTT
TGCCTGCAGACATCGTGCCTGGCTTGGCTGTGGCTTGCAGGTACGAAGGA
ACGTGGTACAGGGCTGTGGTGGTCCAGCCTGGCCCGCAAGTCCAGGTCTG
GATTGCCGATTACGGAGACACCACGATGCTCGACATCTCTGAACTCCGAC
AGTTGGACCTCAAGTACACTCTGCAGCCTGCATATGCAACGAAGCTCACT
TTGGACGGATTCACGTGCTCGCCGCAGTCTTCCGAAGAGATGAGACTGTT
GCTGGAAAGTCTCCTCCTCGACGCGGAGGCAAATGTCTCGATTATCGACG
TCCTTCCCGATGGTACTCATGCCGTCCAAATATTCGTTGGGGACCCTCCG
AAATCGGTTGTCAAGGCCCTGAACGCAGCGCTGGAAAGCAGTAGGCAGGG
ATGCACGGCAAAGGCACAATCCCCCACTGTGTGTCCCGTGGAGAAACTAA
TTGTGACAACTGTCACTCCCCCTCAAAAGTTCTTTGGCCAATTCGTGAAG
ATCCCTGACGGAGAGCTTGATTCCTTGCAGAAAGAGCTGGGAGACTATTA
TTCTGCATCATATCCAGACCCAGCCTTCCAGCCGATGCCCGGCGACCACG
TGTGCTGTCGATTCTCAGAGGACGGGCAGTTCTACAGGGCGAAGATTGAG
AGAGTTTTGGCCAACGGCTCGCAGTACGACGTTTTTTACCTGGACTACGG
CAACGAAGAGACCGTGTTGCCGCAGGACATGCGCTCCCTGCAGCCGCAGT
TTGCTGTCGCTCCCCTGTTTGGTATACCCTGCCAGCTGCAGTCTGGGGAA
GTCTCGGAAGACATGATTGACACGGAAGTGGAGGTGCGCTTCCTGGCCTG
CCATGGTGACGTCCACACCGTGACGTTTACCACCCCTAGGCAGAGTCTGC
CACCAAGAGATCCCCCTGCAGTGGTGGCGCCTGCTCAGGCATCGGCTACG
GCCAACATGAACACATTCGGGGGAGGGGAGGCCCCCGCTCCGGGCCTCGT
GCAGTTACTGTTCAACCCCGGCTGCCGGGAGGAGGGCACGGTTGTCGTGG
TCAAGTCGCTGTCCGAGTTCTACTGCCAGCTGAGCATGAATGACCACGAG
CTCAACAGCGTGGCCGAGGTGCTGACCAGCGTCGCCAGTACACAGCCGAG
CCTTCCACCAGCCATGCGCAAGGTGGGAACTGCCTGCTGCGCCCTCTATT
CTGAAGATGGCGACTGGTATCGTGGCATCATCCGAGAACTGCACCCTGGT
GGCGCCACGGTGTTTTTTGTTGACTACGGCAACGTCGAAAGCGTGGGCGA
TGAGGGCCTCAAGCAACTTCCAGACTCCCTGAGGTCCGTCCCGTGCCAGG
CAGTGGGTTGCAGGCTCAGCGGTGCCGTGGCCGTGGACGCCGCTGCGGCA
ACAGCCAGGCTGGACGAAATTCTTGCGGAGCAGGAGGTGACCATCATGAT
TCACGGGCATGACTACAACAAGATCCATAATGTGGACGTCATTCTCCCCA
CTGGGGTGAATGTCCGGGATCAGCTTGCCCAGGAGGGACTCCTGCAGAGT
CCAGGTGGCTCGACCTTTCCTGCGCAGCCGCCGGCACCTTCTGTGCAGGT
GGCCCCTCCTCCACAGATGTCTTCACCACAGCTCTACCACGTGGGTGGCT
TCAACTACCCGGCTCTGACTGAAGGTGTCGCTGTGCCCGTGGAAGTCTGT
TGGGTCTTGACACCCGGCGAAGTCTTCGTTCAGCTCAAGGAGACACAGGG
TGTCCTGGAGCAACTCATGAGTGAAATGCAGGCATTCTATGCCAGTCTTG
GTGACACTGTCAGCAATGACATACGTCCGGGCCAGGCCTGTGTGGCCCTG
TACTCCGAGGACCAGCAGTGGTACCGCGCCCGAGTGGTACACGCCAAGGC
TGGTATGCTGGGCGTTCAGTACGTGGACTACGGAAACTGCGAAGAAGTCC
CCGAAGGCTCAGTGCGTCAGGGTTCTCTGAAGAAGATCCTGGCAAAGTAT
GCAGAACTGCCGGCACAGGCCATTCGATGTCGGGTCCGTTCGGTGGCTCC
CCCCAGCGGTCTCTCGACGTGGCCGTTGCTGAAAGACCAGACACCACTGC
AGCAGATATTCGATGGTGTCTTCCTCTGCCGTCCAGCCGCGCAGAAGGAT
GGTGTCCACCTTGTCGACCTGGAACGCCATGGTGGTGGGCCGTCCCTCGT
CGAGTCTCTGGTTGCGGCGGGGCTCGCTGCGGATGCAACCACCATGCCCC
GCGAGCTGGGATCCGCGTCAGAGGCCAGCCAGAAGCAGCCGCTGAGGGCC
GTGGTTTCACCCGCCGAGCTTGTGTTTCATCCGAAGCAGTTTGTCGACGT
CAAGGTGACTGCCGTTGTGTCCTTGTCGGAGGTGTGGTGCTGCCTTGTGG
AGTGTGTGGAACCCATGGCGAAAGCCCTCCAGGAGGCCGGCGATGCGGCA
CCAAAGTTCCGTAATCCGGTGCCCGGTGAAGCCTGCGTGGCACGGCTGCC
ATCAAAGGACGAGGGAGCCGAAGGTGACGCAGTGCTCACGCCTTGGGCAC
GTGCCGTCGTGAAGTCTCGCCCTTCCCCGGCCAAGCTGGAGCTGTTCTTT
GTCGACGTGGGTGGCACCAGGGTTGTGCACCACACTGAGGTGAAGCAAAT
ACCACCAGAGCTGACTGCTCAGCCCGGCTGCGCATTCCAGTGTGTCCTGA
ACTGCAGTTTCCCTGTCGACGCCACCGAACTGTCAGCAAAGATACTGTAC
AAGGAGCTTGTGTTGCAGGTCGAGCAGCAGCTGGAGCCTGCGAAGGTGAT
TGGGTCACTGTTTGACACCTCCGGAGACAGCGAAGTGAATGTCTTAGACA
GTTTTACACCACCACCACCGGAGGAAGCACCACCACCACCAGAGGAGAGT
GCACCATCACTGGAGGCCGCTGTAGCTCCAGAGAGTGCTCCAACAACAGA
GAGGGCTCCAGCTTTGCATAACGTTTCAGCTCCAGAGGAAGCTCCCATTT
CAGAAGAAATCGCCACCTCAGAAGAGCAGGTGCAGACAAGCCAACCCGAG
GTTGAAGGTGACGCAGTTGTGGCTGACACAGCACCCCCCGCTGTCGAACC
CCTAGCCCCCGAGCCCGAAGTGACCGGTTCGGCTCTGGCGAAAGGTCCGG
GTCCGGCTAGGACGTCACCTCCGGTCAAGACATCGTGGCCACCTATGCAT
CGGGGCCCAAGCAGCCACACGATCGTGCCATGCTATCCTCCACTTTCAAA
AATATCTGGCAAGATGGCAGCTTATGTGATGCATGCCGAAGATCTCTCCT
GTTTCTACGTGATGCGCAAGGAACAAGAGCAGGCACTGGACGACCTCTCC
ACGCGGCTCGAAGCTTACTATACTGAAACGCCCAAGCCAGTTGTGAAGCC
GCTGCCCAAGCTGCCTTGTGTGGTCTTCTACCCGCAGGATGAAGCCTGGT
ACCGTGCCAAGGTTACAGGAGACGGCTCGTGTGTGCAGTTTGTCGACTAT
GGCAACACTGACATTGTCCCCGAAGTTAGAGAGATTGCCGCAGAGTTTCT
CGAGGTGCCACCATTTTGCTACAAATGCAAGTTAGATGGGGCGAAAGACC
TTGCCGGTATTCCTGGTGTGTTCAGCGCATTCAAGGAGATTATTGCGGAT
GCAGAGCTAGAACTCGAGGTGATGACCTGGGGCCCTGAGGTCACTGTGAG
GCTCGCTAAGGAGGGCCAGGATATCACCACAGAGCTCAAGAGTAGGTTTC
TTTCCTCAGAACCGGCAGTGTTGAAAACAGATGCTCAACAGAAGCCTGTA
GTTCCTTTGGAGGGCACACCTGCCAATGAGCCCTCTCCTGCTTCTGTTAA
GGAACGCGAAGCTTGCACAGTGAGCCACGTTGATGGCCTGAACTCGTTCT
ATATGCTGTACTCGACCAAGCTGGATGATCTCGCAGACTTTGTGGACAAG
CTGCAAGAAGTACTGGCTTCTGCTCCCCCGACAGTAGTTGAGACACCCGA
CAGCAGCACCCTCTATGCTGCTCTCTACTCCGCAGACAACCTGTGGTACA
GGGCTAGAGTTGAAGGCCCTGCAGAAGAGGGTGGTTTCAAGGTTCGCTTC
GTGGATTACGGTAACGTGGAGACTGTGAAGTCTGTGGTGTCACTGGACTC
CGAAGAGTTGCTTGTCGAGCCGTTCTGCATTGAATGCCAGCTTGCCGATG
TAGGAGGTGCCGGTGACTCGAGTGCCATGGAGAAGTTCAAGGAGCTCGTC
CTGGACTCTGATCTCCTTGTTGAAACGGTGAAGTCGGAAAAGCCGATGAC
AGTCCGGCTGTTCACTCTGGACGGTGCCGACCTGCTGTCCAAGCTTCCCC
TTCCAAGGAGGTACAGGAGCACTAAAGTTCCACTTCACCAGAAAGCTCTT
GTCAGTATTATGCATGTCGAGTCGCCGACTGACTTCTTTGTTCACTTCAA
CGACCGTCTCGATGCCTTGGAGACCTTGACGCAACAACTGCAGGAAGTTC
CAGAGAGTGAAAACGTGCCGGCCGATATGTCACAGCCATGCATGGCCTAC
TGGTCTGATGAGCTTCCCTACAGGGTCACTGTCCTTGAGGACAAGGGTGA
TGAAGCCGAGGGTGCAGCAAGCGTTCGAGTCAAGTTTGTTGACTATGGAA
ACACCGACACTGTGGAGCGAGCAGGAATTCGAGAGCTTCCCGATGCGCTG
CTGTCTGAGCCCCTCTTTGCCATCAATTGCAGTCTTGATGTCCCCGAGGG
TAAGTTGGGCCAAGAAGCACTAGAGAAGCTGAAGGTTCTAGCTGATGAAG
GGCCAGCCTCTTCTCTCTTGGCCGAATTTCTGGGAGAGAGGAATGGCCGC
TACATCGTCCGCCTTCTGGACATGGGCATAGATGTGTTGGAGAAGTTGCA
AGGGGCCGTGCAAGATGCCTCCCAAGGTGGCAGCATGGACGTCACTGCCG
ACAGTCGGAACGAATCTGTTTCTGAAGAAAGAACTTCCGAAGTGCCCGAG
GGTGTTCCCGAGGCCCCCGTCACCGAAGGAGCAGACAAACCAAACGATCA
GGCCTCCACAGATCCTTTGGCTGACAACATTGCCGTGGCGGAAGCTCTTC
AGTGCTCAGAGCTAGAAACTTGCCAAGGCACTTCAGAAGACAAGGCGGCC
ATGGGGCTTACTGTTGAAGCAGAGTCTCCAGAACAAGGACCATCGGATGG
AGCACCAGATCTAGCTCCCGAGAACTTGCAGAGCAGTGAAGACCTGCCTA
AAGAGTACACACACCCTGAACCTAAGTGCAATGGCTCAAGTCTGCTGGTA
GGCTATGATGATGTTCCTAGTGAACCTAAACCTCCATGCAGCGCAGTGTG
TGGTTCTGCAGAACTCGATGAAGAGACTGTGCTTTCAGAAGGAGCCAATG
TTGGTGGTGCTGCTCCTTCAGCAGTTTTCGATGGCAACATGCTTCCAGAA
GTACCTGAATTTGGTGAAGAGGATCTCTCGGCCTTTTCTGAGGAAAGCAC
CCTACCAGAGGACAAGCGTGGAGCAGAAGTTTTTAAAGACGCGCTGTCTG
AGGGCAAGCGTGAGGCAGAAGTCTTCCAGGACGCGCTTTCCGAGGATAAT
GCCAACAAGGAAAGCAAAGAGGCATCACATACAGCTGACACCGCTCCGAT
TGCAGGCATGCAAAAAGGTGCGCCGGTGAAACAGGAGAATGGAATCACCA
GTTTGAGCACTGCCAGTTTGTCCGACAAGCAGTCCTCCTTGGCAGGATCT
GGTGATGCGCTCATTGCCAAGACAGTTAGTGACGAGGCACATCAGGAGAA
GCCGCTGAGAAAGACAGATACTGCCGTTTCAAAAGTGGGCCTGGCTCTGA
AAGAAAGCGATGCGCTTACCTCACAACGACAAGCGGGCAAGGATGACCAC
TCTGCGATGGGTGCAGCTGCCATTCCTAAAGCCACCATCCTGAACATCAG
TGCGGGGGGCGACGGAAGACCAACCGTCATTCTAAATGGTTCCTGCTCGG
CAAGCTCTAGTCCCTTCACGCCACGTCGCTTCAGTAGGCGGCTGAGCCTG
GACGACTGCCCAATCCCTGGTGCCTGCACCAACGCAGAACTGCTGGAAAT
CCAGAGCAGCGATATTGTGAACTGAGGACTAAGACATCGATGGGCCGCTA
GTGCAAGAGTGTGGTAGTTTGTGAAAGTGCCTGGCCAGTGTGCATAACTT
CGTAGCTTTGCCTTTTTGCCCTTCTTTTTATTTTTTTTTTTTTCATCCTC
AGCATTTTTATTCCGGCATAAGAAAGACTTCAGCATTATAATGCAATCCT
CATATAAAGTTTGAGCAGGTTCGCAAAAGAATCCTGGAAGGTTGTGCGCT
AACAAAACGCACATTTGATGGTCAACTTCATTATGATAACCAGAAAATTT
TTGTGATATTGTGCTATCATTCATTCCTGGATTCGTTTGTGCACAACCAC
GATTTGCACTTCTGTTCCCTGTGGTGTGCAATCTTTGTTCCCAGTTCATA
TGTTTGTGTGTTTAAGATTTATCGTGTGTTTTGTTGTTTGCAGTTTGGAA
AAAT
>CL32.Contig2_All
GGCGTACGGAGTGCGGCGTTTCCCCCGTTCGTACGCGTTTCGTGGGGCTT
CCCGTGTCAAACTGCACTTCACCGCAGTTTGCCCTGTACGTTAACTTTTA
CTATAAGGAACCGAACATTACTGAGATAAAGCCCGCTTCGAGAGTATCCA
CTGACATTTCGCGGCGGCGCTCTCGCGCGAATGCACGCGGTAAGGAACAG
AGACGTTGAGGAGTGTGCCTGGAGAGCTGTTTGACAGTTTGATTTGCGTT
CGGTCTTGCGTCGTGCACGGTTTGACCGTTTCTTGACGGCGAGCAGGAGC
AGCGACCGTTCTTCGACAGCCCCGGCCATGACTTGCAGGTAACGAGCGGG
AAACGAGCGAAACACAATGGAGCGTCCGGCGATCGTGGGGAACGCGGCGG
GCGCCGCGACGGACACTTTTCAGGCTACCGTAACGCACGTGGCGCCCGAA
AACCGATGGCTCAAACTGTTCGTGCAGAGGAACCACGAAATGATGAGGCA
TATCGAAGCCTACCTCGAGGGCCTCGAGCCGGCGCTGTCGTCTAAACCTG
GCTTTATGCATCAGAGTCAGATAGCCCTGGGAACGCCGTGTTTCGCGCGC
TACTCGAACAACAAGTGGTACCGCGCCGTGGTGTCCTCCTGGCCGCGCCA
CAACGAGACATTAGTCGAGGTGACGTTTATAGACTATGGCAACTGCGAGG
AGGTATGCGTCGGTGACGTGCGCCAAAGCCCCGACCCGATCTTCAGGACG
CCGCACGGAGTTTACGAGTGCTTCCTAGACGAACTCGACTTGAGCTTTAT
CACGCCGCAGGGTGCAGAGGAGCTTGTCCTATTGGCAAAGAGCACACTCT
TGCCAGTAGAAGTTACCGTCACTGTCCGCAGGTACGAGCAGGTTCAGGTG
AACTGTGTCAGGCCCATTGTTTCGGTCACCTTGCCCGACGGGAGGAGCCT
GGCTGACATGCTGGTCCGTTCGCCGAAGTTTGCGAACGCCATGGCACAGA
CCGCTGCGAAGCCAGCCTTCTGCCTTCCGGACATCAAATTGGGCGTACCT
TACAAGGTTTACGTTGCGCACGTTGAAGAAATGGACGACGTTTTCTTACA
TCTTGCGGCCAGGGAACCGTCAGCGTTCTCGGACATGATTCAGGACACGT
ACACGAACGTTGCCCCACTCGACCCTTCGCTGGTACAGAGAGATACGGTT
TGTCTGGCGCGTTTCACGGAAGATTCCTTGCTCTACCGCTCCCTCGTTGT
CGACTGCTGTCAGGGTAACTGTCGAGTGGCCTTTGTCGACTACGGCAACC
GTGAAGTGAAATTGTCGTCAGAGTTGTTGGTGATCCCTCCCGAACTACTG
GAGGAGCCTGTATTTGCAATCCATTGCAATGCAACCAGCACGGGGCTCGA
CAAGGACACATTCCTTGAAGTCACTGCAGAGCAAGAGCTGACGTGCATAT
TTTCGCAGGGAGTGAGGCAGGGCGTATATGCTGCCACGTTCGATGGTCTG
AATGGCAGCAAAGCAGCTCCGGCAGCCAATTGTGCCTCGTATAATGGAGT
GCCAGGAAATTTGCCCACAACGAGTGCATCTTACATCCAGATACAGCAAT
TGAGGCTTGATCCAGGCTGTCGCCATGTCATGTATGTCACATTTATTGAG
TCAACCAAAGTTTTCTATGCACAGCTAAAGGAAATGGCAGATGACATCGA
GCAGATTTCGGCGCAGCTGGCGGCAGAATCCCCTTCACTTGCTATGCTTT
TGCCTGCAGACATCGTGCCTGGCTTGGCTGTGGCTTGCAGGTACGAAGGA
ACGTGGTACAGGGCTGTGGTGGTCCAGCCTGGCCCGCAAGTCCAGGTCTG
GATTGCCGATTACGGAGACACCACGATGCTCGACATCTCTGAACTCCGAC
AGTTGGACCTCAAGTACACTCTGCAGCCTGCATATGCAACGAAGCTCACT
TTGGACGGATTCACGTGCTCGCCGCAGTCTTCCGAAGAGATGAGACTGTT
GCTGGAAAGTCTCCTCCTCGACGCGGAGGCAAATGTCTCGATTATCGACG
TCCTTCCCGATGGTACTCATGCCGTCCAAATATTCGTTGGGGACCCTCCG
AAATCGGTTGTCAAGGCCCTGAACGCAGCGCTGGAAAGCAGTAGGCAGGG
ATGCACGGCAAAGGCACAATCCCCCACTGTGTGTCCCGTGGAGAAACTAA
TTGTGACAACTGTCACTCCCCCTCAAAAGTTCTTTGGCCAATTCGTGAAG
ATCCCTGACGGAGAGCTTGATTCCTTGCAGAAAGAGCTGGGAGACTATTA
TTCTGCATCATATCCAGACCCAGCCTTCCAGCCGATGCCCGGCGACCACG
TGTGCTGTCGATTCTCAGAGGACGGGCAGTTCTACAGGGCGAAGATTGAG
AGAGTTTTGGCCAACGGCTCGCAGTACGACGTTTTTTACCTGGACTACGG
CAACGAAGAGACCGTGTTGCCGCAGGACATGCGCTCCCTGCAGCCGCAGT
TTGCTGTCGCTCCCCTGTTTGGTATACCCTGCCAGCTGCAGTCTGGGGAA
GTCTCGGAAGACATGATTGACACGGAAGTGGAGGTGCGCTTCCTGGCCTG
CCATGGTGACGTCCACACCGTGACGTTTACCACCCCTAGGCAGAGTCTGC
CACCAAGAGATCCCCCTGCAGTGGTGGCGCCTGCTCAGGCATCGGCTACG
GCCAACATGAACACATTCGGGGGAGGGGAGGCCCCCGCTCCGGGCCTCGT
GCAGTTACTGTTCAACCCCGGCTGCCGGGAGGAGGGCACGGTTGTCGTGG
TCAAGTCGCTGTCCGAGTTCTACTGCCAGCTGAGCATGAATGACCACGAG
CTCAACAGCGTGGCCGAGGTGCTGACCAGCGTCGCCAGTACACAGCCGAG
CCTTCCACCAGCCATGCGCAAGGTGGGAACTGCCTGCTGCGCCCTCTATT
CTGAAGATGGCGACTGGTATCGTGGCATCATCCGAGAACTGCACCCTGGT
GGCGCCACGGTGTTTTTTGTTGACTACGGCAACGTCGAAAGCGTGGGCGA
TGAGGGCCTCAAGCAACTTCCAGACTCCCTGAGGTCCGTCCCGTGCCAGG
CAGTGGGTTGCAGGCTCAGCGGTGCCGTGGCCGTGGACGCCGCTGCGGCA
ACAGCCAGGCTGGACGAAATTCTTGCGGAGCAGGAGGTGACCATCATGAT
TCACGGGCATGACTACAACAAGATCCATAATGTGGACGTCATTCTCCCCA
CTGGGGTGAATGTCCGGGATCAGCTTGCCCAGGAGGGACTCCTGCAGAGT
CCAGGTGGCTCGACCTTTCCTGCGCAGCCGCCGGCACCTTCTGTGCAGGT
GGCCCCTCCTCCACAGATGTCTTCACCACAGCTCTACCACGTGGGTGGCT
TCAACTACCCGGCTCTGACTGAAGGTGTCGCTGTGCCCGTGGAAGTCTGT
TGGGTCTTGACACCCGGCGAAGTCTTCGTTCAGCTCAAGGAGACACAGGG
TGTCCTGGAGCAACTCATGAGTGAAATGCAGGCATTCTATGCCAGTCTTG
GTGACACTGTCAGCAATGACATACGTCCGGGCCAGGCCTGTGTGGCCCTG
TACTCCGAGGACCAGCAGTGGTACCGCGCCCGAGTGGTACACGCCAAGGC
TGGTATGCTGGGCGTTCAGTACGTGGACTACGGAAACTGCGAAGAAGTCC
CCGAAGGCTCAGTGCGTCAGGGTTCTCTGAAGAAGATCCTGGCAAAGTAT
GCAGAACTGCCGGCACAGGCCATTCGATGTCGGGTCCGTTCGGTGGCTCC
CCCCAGCGGTCTCTCGACGTGGCCGTTGCTGAAAGACCAGACACCACTGC
AGCAGATATTCGATGGTGTCTTCCTCTGCCGTCCAGCCGCGCAGAAGGAT
GGTGTCCACCTTGTCGACCTGGAACGCCATGGTGGTGGGCCGTCCCTCGT
CGAGTCTCTGGTTGCGGCGGGGCTCGCTGCGGATGCAACCACCATGCCCC
GCGAGCTGGGATCCGCGTCAGAGGCCAGCCAGAAGCAGCCGCTGAGGGCC
GTGGTTTCACCCGCCGAGCTTGTGTTTCATCCGAAGCAGTTTGTCGACGT
CAAGGTGACTGCCGTTGTGTCCTTGTCGGAGGTGTGGTGCTGCCTTGTGG
AGTGTGTGGAACCCATGGCGAAAGCCCTCCAGGAGGCCGGCGATGCGGCA
CCAAAGTTCCGTAATCCGGTGCCCGGTGAAGCCTGCGTGGCACGGCTGCC
ATCAAAGGACGAGGGAGCCGAAGGTGACGCAGTGCTCACGCCTTGGGCAC
GTGCCGTCGTGAAGTCTCGCCCTTCCCCGGCCAAGCTGGAGCTGTTCTTT
GTCGACGTGGGTGGCACCAGGGTTGTGCACCACACTGAGGTGAAGCAAAT
ACCACCAGAGCTGACTGCTCAGCCCGGCTGCGCATTCCAGTGTGTCCTGA
ACTGCAGTTTCCCTGTCGACGCCACCGAACTGTCAGCAAAGATACTGTAC
AAGGAGCTTGTGTTGCAGGTCGAGCAGCAGCTGGAGCCTGCGAAGGTGAT
TGGGTCACTGTTTGACACCTCCGGAGACAGCGAAGTGAATGTCTTAGACA
GTTTTACACCACCACCACCGGAGGAAGCACCACCACCACCAGAGGAGAGT
GCACCATCACTGGAGGCCGCTGTAGCTCCAGAGAGTGCTCCAACAACAGA
GAGGGCTCCAGCTTTGCATAACGTTTCAGCTCCAGAGGAAGCTCCCATTT
CAGAAGAAATCGCCACCTCAGAAGAGCAGGTGCAGACAAGCCAACCCGAG
GTTGAAGGTGACGCAGTTGTGGCTGACACAGCACCCCCCGCTGTCGAACC
CCTAGCCCCCGAGCCCGAAGTGACCGGTTCGGCTCTGGCGAAAGGTCCGG
GTCCGGCTAGGACGTCACCTCCGGTCAAGACATCGTGGCCACCTATGCAT
CGGGGTGAGCCTGACAATGACGCATACGGTAGCGCTAATGATGACATTGA
ATCTGCCAGTGAAGGCAGTGTCCACAGCCAGCAGAGCAGTGGCGACGAAG
AAGGTCACAATGGTTGTAAAAGTACCGCTGACAATGCTGATATAAGCGAT
GAGGGTCGTGAGAGTGTTGCTGATGGTCAACAAGTTAGCAGTGGTGATAA
AGCTGGGGATAATTGCGATGAACTGCACGTTAGTGGTAGCGATGCCTCGG
GTGGTGGAGATAGGCCGAGCGAGGAGTGACGTGTTGGTTTGCTATAACTG
CTATGCGAGTGTTATTTGATAGTAATGTGATGGTGCACAGGCTTGTATGT
CTGTTACCTTGAAATGGTACGGTGGCAGTGGTGTCGGGTGCACAGGATGG
GAAGCGTAGCTGGAACTATGCTCATAACTGTAAATAGTGAACGGCCTCTG
TTGCATGGGGAAAGAAAGTGAAAGCGTCAGGAATGGCCACATTTAGTGCT
CCAGTCGGTGTGTTAAGATCCATGCTTTGCTACAGGATGCCCAAGTGATT
GTAATTCAGCTGCCATGTTTTTAAAACATGGTAACACTTACATTGCATGC
TTGCATAGATAGGCTCTGCATGTCTATTGTGACGTGATGCATCAACACCT
TTAAGCAGTCTAAAGAGCTTTCATCAGTTCAGTTCTAGCTCTGGGGCTTA
ATATGATGGTCCATGGCTTTGAATGCACTGCATGTGGAAGCTCTTTGGGA
GTAAAGTTGCTGAGCTAATGACCAGTCATGTCTTGCCCTAGGTGTGGCTT
GCTTGCTTGCATGCTTGTTTGTGGTGGGTCTGCTTCTGAATGTGCTTTTC
TGTCTCTCTCCCCCTTTTCTCACCGCTGGGTGCAACCTCTCGCACAGGCC
CAAGCAGCCACACGATCGTGCCATGCTATCCTCCACTTTCAAAAATATCT
GGCAAGATGGCAGCTTATGTGATGCATGCCGAAGATCTCTCCTGTTTCTA
CGTGATGCGCAAGGAACAAGAGCAGGCACTGGACGACCTCTCCACGCGGC
TCGAAGCTTACTATACTGAAACGCCCAAGCCAGTTGTGAAGCCGCTGCCC
AAGCTGCCTTGTGTGGTCTTCTACCCGCAGGATGAAGCCTGGTACCGTGC
CAAGGTTACAGGAGACGGCTCGTGTGTGCAGTTTGTCGACTATGGCAACA
CTGACATTGTCCCCGAAGTTAGAGAGATTGCCGCAGAGTTTCTCGAGGTG
CCACCATTTTGCTACAAATGCAAGTTAGATGGGGCGAAAGACCTTGCCGG
TATTCCTGGTGTGTTCAGCGCATTCAAGGAGATTATTGCGGATGCAGAGC
TAGAACTCGAGGTGATGACCTGGGGCCCTGAGGTCACTGTGAGGCTCGCT
AAGGAGGGCCAGGATATCACCACAGAGCTCAAGAGTAGGTTTCTTTCCTC
AGAACCGGCAGTGTTGAAAACAGATGCTCAACAGAAGCCTGTAGTTCCTT
TGGAGGGCACACCTGCCAATGAGCCCTCTCCTGCTTCTGTTAAGGAACGC
GAAGCTTGCACAGTGAGCCACGTTGATGGCCTGAACTCGTTCTATATGCT
GTACTCGACCAAGCTGGATGATCTCGCAGACTTTGTGGACAAGCTGCAAG
AAGTACTGGCTTCTGCTCCCCCGACAGTAGTTGAGACACCCGACAGCAGC
ACCCTCTATGCTGCTCTCTACTCCGCAGACAACCTGTGGTACAGGGCTAG
AGTTGAAGGCCCTGCAGAAGAGGGTGGTTTCAAGGTTCGCTTCGTGGATT
ACGGTAACGTGGAGACTGTGAAGTCTGTGGTGTCACTGGACTCCGAAGAG
TTGCTTGTCGAGCCGTTCTGCATTGAATGCCAGCTTGCCGATGTAGGAGG
TGCCGGTGACTCGAGTGCCATGGAGAAGTTCAAGGAGCTCGTCCTGGACT
CTGATCTCCTTGTTGAAACGGTGAAGTCGGAAAAGCCGATGACAGTCCGG
CTGTTCACTCTGGACGGTGCCGACCTGCTGTCCAAGCTTCCCCTTCCAAG
GAGGTACAGGAGCACTAAAGTTCCACTTCACCAGAAAGCTCTTGTCAGTA
TTATGCATGTCGAGTCGCCGACTGACTTCTTTGTTCACTTCAACGACCGT
CTCGATGCCTTGGAGACCTTGACGCAACAACTGCAGGAAGTTCCAGAGAG
TGAAAACGTGCCGGCCGATATGTCACAGCCATGCATGGCCTACTGGTCTG
ATGAGCTTCCCTACAGGGTCACTGTCCTTGAGGACAAGGGTGATGAAGCC
GAGGGTGCAGCAAGCGTTCGAGTCAAGTTTGTTGACTATGGAAACACCGA
CACTGTGGAGCGAGCAGGAATTCGAGAGCTTCCCGATGCGCTGCTGTCTG
AGCCCCTCTTTGCCATCAATTGCAGTCTTGATGTCCCCGAGGGTAAGTTG
GGCCAAGAAGCACTAGAGAAGCTGAAGGTTCTAGCTGATGAAGGGCCAGC
CTCTTCTCTCTTGGCCGAATTTCTGGGAGAGAGGAATGGCCGCTACATCG
TCCGCCTTCTGGACATGGGCATAGATGTGTTGGAGAAGTTGCAAGGGGCC
GTGCAAGATGCCTCCCAAGGTGGCAGCATGGACGTCACTGCCGACAGTCG
GAACGAATCTGTTTCTGAAGAAAGAACTTCCGAAGTGCCCGAGGGTGTTC
CCGAGGCCCCCGTCACCGAAGGAGCAGACAAACCAAACGATCAGGCCTCC
ACAGATCCTTTGGCTGACAACATTGCCGTGGCGGAAGCTCTTCAGTGCTC
AGAGCTAGAAACTTGCCAAGGCACTTCAGAAGACAAGGCGGCCATGGGGC
TTACTGTTGAAGCAGAGTCTCCAGAACAAGGACCATCGGATGGAGCACCA
GATCTAGCTCCCGAGAACTTGCAGAGCAGTGAAGACCTGCCTAAAGAGTA
CACACACCCTGAACCTAAGTGCAATGGCTCAAGTCTGCTGGTAGGCTATG
ATGATGTTCCTAGTGAACCTAAACCTCCATGCAGCGCAGTGTGTGGTTCT
GCAGAACTCGATGAAGAGACTGTGCTTTCAGAAGGAGCCAATGTTGGTGG
TGCTGCTCCTTCAGCAGTTTTCGATGGCAACATGCTTCCAGAAGTACCTG
AATTTGGTGAAGAGGATCTCTCGGCCTTTTCTGAGGAAAGCACCCTACCA
GAGGACAAGCGTGGAGCAGAAGTTTTTAAAGACGCGCTGTCTGAGGGCAA
GCGTGAGGCAGAAGTCTTCCAGGACGCGCTTTCCGAGGATAATGCCAACA
AGGAAAGCAAAGAGGCATCACATACAGCTGACACCGCTCCGATTGCAGGC
ATGCAAAAAGGTGCGCCGGTGAAACAGGAGAATGGAATCACCAGTTTGAG
CACTGCCAGTTTGTCCGACAAGCAGTCCTCCTTGGCAGGATCTGGTGATG
CGCTCATTGCCAAGACAGTTAGTGACGAGGCACATCAGGAGAAGCCGCTG
AGAAAGACAGATACTGCCGTTTCAAAAGTGGGCCTGGCTCTGAAAGAAAG
CGATGCGCTTACCTCACAACGACAAGCGGGCAAGGATGACCACTCTGCGA
TGGGTGCAGCTGCCATTCCTAAAGCCACCATCCTGAACATCAGTGCGGGG
GGCGACGGAAGACCAACCGTCATTCTAAATGGTTCCTGCTCGGCAAGCTC
TAGTCCCTTCACGCCACGTCGCTTCAGTAGGCGGCTGAGCCTGGACGACT
GCCCAATCCCTGGTGCCTGCACCAACGCAGAACTGCTGGAAATCCAGAGC
AGCGATATTGTGAACTGAGGACTAAGACATCGATGGGCCGCTAGTGCAAG
AGTGTGGTAGTTTGTGAAAGTGCCTGGCCAGTGTGCATAACTTCGTAGCT
TTGCCTTTTTGCCCTTCTTTTTATTTTTTTTTTTTTCATCCTCAGCATTT
TTATTCCGGCATAAGAAAGACTTCAGCATTATAATGCAATCCTCATATAA
AGTTTGAGCAGGTTCGCAAAAGAATCCTGGAAGGTTGTGCGCTAACAAAA
CGCACATTTGATGGTCAACTTCATTATGATAACCAGAAAATTTTTGTGAT
ATTGTGCTATCATTCATTCCTGGATTCGTTTGTGCACAACCACGATTTGC
ACTTCTGTTCCCTGTGGTGTGCAATCTTTGTTCCCAGTTCATATGTTTGT
GTGTTTAAGATTTATCGTGTGTTTTGTTGTTTGCAGTTTGGAAAAAT
>CL32.Contig3_All
AGAGCTCGCGCAAGGCGCAAGTGCTATGTAAGCAAGGGTTACGTAACTAT
TGTTTCATTTCTTTGGCAGCTATAATTAGCTAGGGAACGCTACCCGACCG
TCTCGAACGAAGTTCGTCGCTGTGACATCGCACACGAATCCCCCTGCAGT
GGTGGCGCCTGCTCAGGCATCGGCTACGGCCAACATGAACACATTCGGGG
GAGGGGAGGCCCCCGCTCCGGGCCTCGTGCAGTTACTGTTCAACCCCGGC
TGCCGGGAGGAGGGCACGGTTGTCGTGGTCAAGTCGCTGTCCGAGTTCTA
CTGCCAGCTGAGCATGAATGACCACGAGCTCAACAGCGTGGCCGAGGTGC
TGACCAGCGTCGCCAGTACACAGCCGAGCCTTCCACCAGCCATGCGCAAG
GTGGGAACTGCCTGCTGCGCCCTCTATTCTGAAGATGGCGACTGGTATCG
TGGCATCATCCGAGAACTGCACCCTGGTGGCGCCACGGTGTTTTTTGTTG
ACTACGGCAACGTCGAAAGCGTGGGCGATGAGGGCCTCAAGCAACTTCCA
GACTCCCTGAGGTCCGTCCCGTGCCAGGCAGTGGGTTGCAGGCTCAGCGG
TGCCGTGGCCGTGGACGCCGCTGCGGCAACAGCCAGGCTGGACGAAATTC
TTGCGGAGCAGGAGGTGACCATCATGATTCACGGGCATGACTACAACAAG
ATCCATAATGTGGACGTCATTCTCCCCACTGGGGTGAATGTCCGGGATCA
GCTTGCCCAGGAGGGACTCCTGCAGAGTCCAGGTGGCTCGACCTTTCCTG
CGCAGCCGCCGGCACCTTCTGTGCAGGTGGCCCCTCCTCCACAGATGTCT
TCACCACAGCTCTACCACGTGGGTGGCTTCAACTACCCGGCTCTGACTGA
AGGTGTCGCTGTGCCCGTGGAAGTCTGTTGGGTCTTGACACCCGGCGAAG
TCTTCGTTCAGCTCAAGGAGACACAGGGTGTCCTGGAGCAACTCATGAGT
GAAATGCAGGCATTCTATGCCAGTCTTGGTGACACTGTCAGCAATGACAT
ACGTCCGGGCCAGGCCTGTGTGGCCCTGTACTCCGAGGACCAGCAGTGGT
ACCGCGCCCGAGTGGTACACGCCAAGGCTGGTATGCTGGGCGTTCAGTAC
GTGGACTACGGAAACTGCGAAGAAGTCCCCGAAGGCTCAGTGCGTCAGGG
TTCTCTGAAGAAGATCCTGGCAAAGTATGCAGAACTGCCGGCACAGGCCA
TTCGATGTCGGGTCCGTTCGGTGGCTCCCCCCAGCGGTCTCTCGACGTGG
CCGTTGCTGAAAGACCAGACACCACTGCAGCAGATATTCGATGGTGTCTT
CCTCTGCCGTCCAGCCGCGCAGAAGGATGGTGTCCACCTTGTCGACCTGG
AACGCCATGGTGGTGGGCCGTCCCTCGTCGAGTCTCTGGTTGCGGCGGGG
CTCGCTGCGGATGCAACCACCATGCCCCGCGAGCTGGGATCCGCGTCAGA
GGCCAGCCAGAAGCAGCCGCTGAGGGCCGTGGTTTCACCCGCCGAGCTTG
TGTTTCATCCGAAGCAGTTTGTCGACGTCAAGGTGACTGCCGTTGTGTCC
TTGTCGGAGGTGTGGTGCTGCCTTGTGGAGTGTGTGGAACCCATGGCGAA
AGCCCTCCAGGAGGCCGGCGATGCGGCACCAAAGTTCCGTAATCCGGTGC
CCGGTGAAGCCTGCGTGGCACGGCTGCCATCAAAGGACGAGGGAGCCGAA
GGTGACGCAGTGCTCACGCCTTGGGCACGTGCCGTCGTGAAGTCTCGCCC
TTCCCCGGCCAAGCTGGAGCTGTTCTTTGTCGACGTGGGTGGCACCAGGG
TTGTGCACCACACTGAGGTGAAGCAAATACCACCAGAGCTGACTGCTCAG
CCCGGCTGCGCATTCCAGTGTGTCCTGAACTGCAGTTTCCCTGTCGA
>CL33.Contig1_All
GGTGCCATGTGTGAACTCAATGTTGCTCTCCGAATTAACATTTGCGTTCC
TAGTCCACAGACAAAGTCGCCTTCTTGTAAATGCTAGCCTGCTGCAAACC
CGTGCGCGGGAGTTCGGTTCATTTCCCTTTCTAACATTTGTGAGCCACGT
GCCGTGATGTTTCTTACCCTTGAGGTAAAACCGTAAATGTGAAATTACAC
GCTGCTACTTTGATTGCGAGGTGCATTAATTGTGGCACACAGCACCAGAG
CACCATTCCGCCGAAAACATTTGTCATGCTTTCCAAGCTTCTTTTTTTCC
TTGCTTCTATGCACTTGTGAAACGAAGCTTGAACTGAGCTTCAACAAACG
ATCGAGAGAAGAGCGAAAAACTGAGGGATGTGTAGTAACGCCCCTCCAAG
TTTCTCGTAAACGCAGTCCGGCCCCGATTCGTCGAAAGCTACTGATCGTG
ATATCTTCCTCATTCGTTTTTATTTTGCTTCTTCCAGTGAGCGCGGTGGT
AATGGCGCCAGCCGGCGTAGTTTGAACCCGGTGATGTTGGCGTCGTTTAT
ACAAGCGAGCTTCGCAGCGATTCTGCGTTGAATTTCATTTCACGCGTGCT
TTGCCGCTGTCCCGCAGAGAGCTTATGGGGCTTAGATGGTTTTTATTGTA
TTGTGCACTTATCCTCACTGGCGCCGTCCCACCTGCTCTTCGGGAAGCGT
GGCGCATACCACGGGCGGATTGAGTTGCCCTGCATGGCCCTGCTCGCACC
GCGCCTCTGCTCACTGCACGCCTCTGCTCTTGTTCTCACAAAGGAAATCG
CCATTAATAAAAAACTCAAAATGAAATACACGTGCACATAAACAGTATTC
GGCAATCGGACGCCTCGCATGCCGTCGACGAAAACAAGGTTTTGCTTTCC
GTCGTTTGCTGCCAGCCATGGCACGCAGAAAGAGCTGCAGCGGGAGCACG
GGGGATCATTTCACACTCATTGAAGCCGCTGAAATGTAATCCTGCTTCCC
TGGCGAGATCTTCGCTGCGCGGTTCAGCGTTCGCAACCACATCCGTAGCG
GCAAGCGCGAAAGCCACGGCCATGCAGAGACCACTTAGACACGTGGTGAG
TATCATGGAGCCTTCTAATTCGCTGAGAGCAATGAGATCCGTGACGTCAT
GGCTTCAACACCGAGTCTGGGGTGAGAGAAATTGAGTAAGGGGTATACAG
TCTTCGTTACAAATATCTCCACTGATAAGCAATCATTTGACACCCAACAA
AAACTGCACGCATTCTTGAATGCTCCTGCTTCACTTCAGCTCAACTTCGT
ACTTCTGGAGTATCCCTTTAAGGTTCTTAACTAGCTGTGCGTATCGGACG
CACAGGGAAGTTACGCCAGAGAACATCTGTACGCACCTGTTTTACCCACT
TCCTCGGGAGGGAAGGCGGATCAAGAACATCGACTTCACAGTCAGCTTCA
ATGACGCGGTAAGCTACCACGATACTTCCTTTTCTGATAATACAGCTCTA
GATTTTGCATTTGATGTTTCACGCAAACATATTATGGTGACTACATGAGA
TGGCATCAGCGTTATTTATCTGGTCGACATACACTCCAGATGAGGCAAGA
AACACAAAAAATAGGCCGATGGTGTTGTGAGCGAACTAGATAGGGAGTGT
CTATTCTCTCGGTAGCCGAGGAAATTTCAGAAAATAATTTCACCTGGCAG
TCGCCTCATGTTGGTACTCGGAAACTGCGTCCCATTCGCGTTAAATTTCC
CCACAAAGAATCATTTTCTTGTTATGGTTGCCGTGGTCATATCCTCAAAA
GCCCTGCTGACACAGCTGATAAAACAATTCAGCCAGGCAATAATGTAGTT
GTCGGCGGCGTGCCCTATCACAATGATAATGGCCTAAGTCACATTCTTGT
TTCCAAGTATTGCGTTTCTGTGCGCACGAGAGATAAAAACGCGGACATAG
GAAATTCCAGCGTTCTGAGAAGACTATACGTACGGGATTTGGCTTCGTTT
GCAAATAATAATCAGCATCAGGAGGACTCGTATATTCTCAACTCTCGGAC
CCACACAACTTTTCGCCTTGTACACTGAGCTCTCGATTGTTATATCTAAA
AAACCACCTGCCATATCCGGCTACTTTACTGCCATTGTATTTCGCGAAGT
GGCGCTCGCGGTCCGAGGTGCAACGACGGCAACACTGTTTTGTATAAGCA
CGACTCCAAGCAATAGGCAGAACAACTTTATTGATTTTGAAATGTATTTG
AATGTATTTCAATTTTGGTATATGCAGGACCATGCAGGTCCCTGAAGCCT
AGATTTATGATGAAGAAAGGGCAAAAGAAAATCAGCAGGTTCAAGCAGCC
TGGTATGGGCACGCTGGTTAATCTGGAGCTCACGTTGACTAATGCTGCCA
GCGGTCAGGACTATACACCAGATGAGTTGAGAAAGAATTTAGGTAGGCAC
GCTGACGATTTTGCGCTATCTAGACTCTCAGCACAGTTTATGCTCTTGTC
ACCTCTTCTGTCCGAAGTGGACACAGTAACAGTAGAAAGCATCATACTAT
GTCCTACGGAAAAAGTCGGAGGGGGTGCGGGAAATATTTGATGAAGTTAT
TAAGTACCTCCAGCTTTTACTGTCCATTCCGGCATCCTTAGCCTCAGGGG
AGCGCTCATTCAGTGCTTTACGTCGAATCAAAACGTACCTCCGCAGCCGT
ATGACACAAAGCAGACTTACACATCTTCTACTTTTGCATGTCCACAAGGG
CAGGACCTCGGAAGTGGTGTTAGACGATATTATAAGCGAGTTTGTTAACA
GGACAACTGAACGGACAGCCACGTTTGGCTCGACATAATGGCGCGCAGTT
CAGTACATAGAAAAACTCTTATGTCTGACCGGAAGTAGATCTAAAAGTGC
ATGATTCATTTTGCGCATGGTGTTTATTATGGCTTATTCGTGCATAGGTA
CGTA
>CL33.Contig2_All
GCCCTTTCTTCATCATAAATCTATAGGCTTCAGTCACCTGCATGCTCCGC
GTCATTGAAGCTGACTGTGAAGTCGATGTTCTTGAGCCGCCTTCCCTCCC
GAGGAAGTGGGTAAAACAGGTGCGTACAGATGTTCTCTGGCGTAACTTCC
CTGTGCGTCCGATACGCACAGCTAGTTAAGAACCTTAAAGGGATACTCCA
GAAGTACGAAGTTGAGCTGAAGTGAAGCAGGAGCATTCAAGAATGCGTGC
AGTTTTTGTTGGGTGTCAAATGATTGCTTATCAGTGGAGATATTTGTAAC
GAAGACTGTATACCCCTTACTCAATTT
>CL34.Contig1_All
TGGCACAGAGGTGTCGACGATGGTGTACTGTGTTTTAGAAGTGCAACAGA
TGCGGGCAATTCTTATCATTGTGGCAATATCTTTATGGCTGGAAGTGAGC
GACGCGGGTAGCTCTGCTCAAAGCGGGAAAGCTGACAGCGAAGACATCCT
CCCTGTCGTAACGGTATTCAACACTACTCAGAAGTTATGGTTGTACTGGA
AAAATTACACGGCCAACATTTCAGAAACGGAGGAATCGCAAGAACCCACC
TTGCATGATTATAACCCAACGCAGAGGTGTACATTTATTAAGAAATATAA
CATTACTAATAAGGACATCTACTTCTGGTGGGCCACAATGATGAACAGGG
ACATGGTGCGAACTCATTGCTACGGGAACTTCTCTTCAGAAGGTGGCAAA
GGACTTGGATCTATGGACACTTGGGCCCTATATGTGGAAGAGCCGTCGCC
ATTTCAAAAGATGACGCTCATGTATACGGAAAAGAATTGCAGCGTGTTTT
TTGTTACGCCTATGGAGGATGGCGCTGACACAGTTTG
>CL34.Contig2_All
GCAGGAGCTAACGATATACGTACATTTGAGTGAGTCCTTCCATGACGCGT
TCTGTGACTTTCAAAGCAGTGGATGCATTTTTATTCGCCTCTCCAAGAAG
GAAAAAAAGGTGTCGACGATGAGGCACCATGTTCTAGAAGTACACATGAT
GCAAGCAATTCTCATTATTGTGGGAATGTTATGTCTGCAAGTCAACGATA
CAGTTAGAGCTGCTCAAAACAGCAAAGCTGAATGCAATGAAACGCTCCCT
ATCGTAAAGGTATTCAACACAACTCAGAGGTTATGGTTGTACTGGAAAAA
TTACACGGACAACAACACAGAAATGGAGGAATCGCATGAGTCCAACTGTA
CTGAATGTACCTCGACGCAGACGTGTACATTTATTAAGAAATATAAGAAA
TATAACTTTACCGAAAAGTACTTACTCTTCTGGTGGGCCACAATGATGAG
CGACGATATGGTCCGTATGCCTTGCTACGGGAACTTCTCTTCAGAAGGTA
GTGGAGCGCTTGGATCTATGGACGCCTGGGTCCTATCAGACGGGCTAGTC
CCATTTCAAAAGATGACGCTCATGTACACTGAAAAGAATTGCAGCGTGTT
TTTTCTTAAGTATCCGTGGAATAACACAAACGCAGATTGCGAACTGTACG
TCCGAAATAAAGCGCTTTCTCAAGGGCCTTCGCAGAATTGCTCGAAATAT
TACGACGAACACTGCAAAAACAAGACTGTGGCATATAACTCTACGTGTCA
AACGGCACTTGAAAGAGGAATATACGATTTAGACAAAGTGTATCGTATGC
GGTAGACGAGCTACGTCCAGAAATAAAGAATGTA
>CL34.Contig3_All
CACGCTGCAATTCTTTTCCGTGTACATGAGCGTCATCTTTTGAAATGGGG
ATGGTCCTTCTTCCAATGTCGTTGTTCATCATTGTGGCCCACCAGAAGTA
CAAGTCCTTATCGCTGATGTTATGTTTCTTAATAAATGTACACCTCTGCG
TCGGGTTATATACAGTTAAGGTGGGCGCTTGCGAGTCCTGCTTTTCTACA
CTGTTGTCCGTGGAATTTTTCCAGTACAGCCATAACCTCTGAGTTGTGTT
GAATACCTGATAATCCCTTTAACCACTGGTAGGCACTTTGTCTGTCCACG
AGCTGGGCCTAGTGAGGCGACTGGCCTGTTCGCGATAGGGGGACGG
>CL34.Contig4_All
CACGCTGCAATTCTTTTCCGTGTACATGAGCGTCATCTTTTGAAATGGGG
ATGGTCCTTCTTCCACATATAGGGCCCAAGTGTCCATAGATCCAAGGCCT
TCACCACCTTCTTTAGAGAAGTTCCCGTAGCAGGGAACGCGCACCATGTC
GTTGTTCATCATTGTGGCCCACCAGAAGTACAAGTCCTTATCGCTGATGT
TATGTTTCTTAATAAATGTACACCTCTGCGTCGGGTTATATACAGTTAAG
GTGGGCGCTTGCGAGTCCTGCTTTTCTACACTGTTGTCCGTGGAATTTTT
CCAGTACAGCCATAACCTCTGAGTTGTGTTGAATACCTGATAATCCCTTT
AACCACTGGTAGGCACTTTGTCTGTCCACGAGCTGGGCCTAGTGAGGCGA
CTGGCCTGTTCGCGATAGGGGGACGG
>CL34.Contig5_All
GCAGGAGCTAACGATATACGTACATTTGAGTGAGTCCTTCCATGACGCGT
TCTGTGACTTTCAAAGCAGTGGATGCATTTTTATTCGCCTCTCCAAGAAG
GAAAAAACGGGGATGTGAACTGGTATTACACCCAAAGGTGTCGACGATGA
GGCACCATGCTCTAGAAGTACACATGATGCAAGCAATTCTCATTATTGTG
GGAATGTTATGTCTGCAAGTCAACGATACAGTTAGAGCTGCTCAAAACAG
CAAAGCTGAATGCAATGAAACGCTCCCTATCGTAAAGGTATTCAACACAA
CTCAGAGGTTATGGTTGTACTGGAAAAATTACACGGACAACAACACAGAA
ATGGAGGAATCGCATGAGTCCAACTGTACTGAATGTACCTCGACGCAGAC
GTGTACATTTATTAAGAAATATAAGAAATATAACTTTACCGAAAAGTACT
TACTCTTCTGGTGGGCCACAATGATGAGCGACGATATGGTCCGTATGCCT
TGCTACGGGAACTTCTCTTCAGAAGGTAGTGGAGCGCTTGGATCTATGGA
CGCCTGGGTCCTATCAGACGGGCTAGTCCCATTTCAAAAGATGACGCTCA
TGTACACTGAAAAGAATTGCAGCGTGTTTTTTCTTAAGTATCCGTGGAAT
AACACAAACGCAGATTGCGAACTGTACGTCCGAAATAAAGCGCTTTCTCA
AGGGCCTTCGCAGAATTGCTCGAAATATTACGACGAACACTGCAAAAACA
AGACTGTGGCATATAACTCTACGTGTCAAACGGCACTTGAAAGAGGAATA
TACGATTTAGACAAAGTGTATCCTATGCGGTAGACGAGCTACGTC
>CL34.Contig6_All
GAGTCCTTCCATGACGCGTTCTGTGACTTTCAAAGCAGTGGATGCATTTT
TATTCGCCTCTCCAAGAAGGAAAAAATGAAGTCGACCAACAGTCACTTCT
TCTAAAACCAAACCGGTGCTGTTGGCCCCGCAGCTACCACAGTAAGGTTC
ATAGGTGTCGACGATGAGGCACCATGTTCTAGAAGTACACATGATGCAAG
CAATTCTCATTATTGTGGGAATGTTATGTCTGCAAGTCAACGATACAGTT
AGAGCTGCTCAAAACAGCAAAGCTGAATGCAATGAAACGCTCCCTATCGT
AAAGGTATTCAACACAACTCAGAGGTTATGGTTGTACTGGAAAAATTACA
CGGACAACAACACAGAAATGGAGGAATCGCATGAGTCCAACTGTACTGAA
TGTACCTCGACGCAGACGTGTACATTTATTAAGAAATATAAGAAATATAA
CTTTACCGAAAAGTACTTACTCTTCTGGTGGGCCACAATGATGAGCGACG
ATATGGTCCGTATGCCTTGCTACGGGAACTTCTCTTCAGAAGGTAGTGGA
GCGCTTGGATCTATGGACGCCTGGGTCCTATCAGACGGGCTAGTCCCATT
TCAAAAGATGACGCTCATGTACACTGAAAAGAATTGCAGCGTGTTTTTTC
TTAAGTATCCGTGGAATAACACAAACGCAGATTGCGAACTGTACGTCCGA
AATAAAGCGCTTTCTCAAGGGCCTTCGCAGAATTGCTCGAAATATTACGA
CGAACACTGCAAAAACAAGACTGTGGCATATAACTCTACGTGTCAAACGG
CACTTGAAAGAGGAATATACGATTTAGACAAAGTGTATC
>CL34.Contig7_All
CAAATATGATATGGTGCGTATCATCCTACTTCACGTTTTATTAAACTTTC
TCACTTTTTCAGATTGCGAACTGTACGTCCGAAATAAAGCGCTTTCTCAA
GGGCCTTCGCAGAATTGCTCGAAATATTACGACGAACACTGCAAAAACAA
GACTGTGGCATATAACTCTACGTGTCAAACGGCACTTGAAAGAGGAATAT
ACGATTTAGACAAAGTGTATCGTATGCGGTAGACGAGCTACGTCCAGAAA
TAAAGAATGTA
>CL35.Contig1_All
ATCCGTCGCCGCTTAGACTTCGTGATTTCTCATTCAGCTTATTCGAGACC
ATAGTGTAATCATCCAACATGGGCAAGGAAAAGATTCACATTAACATTGT
CGTGATCGGACACGTCGATTCCGGTAAGTCGACCACCACCGGACACTTGA
TCTACAAGTGCGGTGGTATCGACAAGCGTACCATCGAGAAGTTCGAGAAG
GAGGCCCAGGAGATGGGAAAGGGATCCTTCAAGTACGCCTGGGTTTTGGA
TAAGTTGAAGGCTGAGCGCGAGCGTGGTATCACCATCGATATCGCCCTGT
GGAAGTTCGAAACTGCCAAGTACTACGTGACCATCATTGATGCCCCCGGA
CACAGGGATTTCATCAAGAACATGATCACTGGTACCTCGCAGGCCGATTG
CGCCGTGCTGATTGTCGCCGCCGGAACCGGAGAATTCGAGGCAGGTATCT
CGAAGAACGGCCAGACCCGCGAGCACGCCCTGCTCGCCTTCACCCTGGGT
GTGAAGCAGCTGATCGTTGGTGTGAACAAGATGGACTCCTCCGAGCCACC
ATACAGCGAGGCCCGTTATGAGGAAATCAAGAAGGAAGTGTCCTCTTACA
TCAAGAAGATCGGCTACAACCCAGCCGCCGTTGCCTTCGTGCCCATTTCC
GGATGGCACGGCGACAACATGTTGGAACCCTCTACCAACATGCCCTGGTT
CAAGGGATGGAAGGTGGAGCGCAAGGAGGGTAACGCTGACGGCAAGACCC
TGATCGATGCCCTCGATGCCATCCTTCCCCCAGCCCGTCCCACCGACAAG
GCCCTGCGTCTGCCCCTGCAGGATGTGTACAAAATTGGCGGTATTGGAAC
AGTACCCGTGGGTCGTGTGGAGACTGGTGTGCTGAAGCCCGGTACCGTTG
TGGTCTTCGCCCCTGCTAACATCACCACTGAGGTCAAGTCCGTGGAGATG
CACCACGAGGCCCTGCAGGAGGCCGTTCCCGGAGACAACGTTGGCTTCAA
CGTCAAGAACGTGTCCGTGAAGGAGCTGCGTCGTGGCTACGTTGCCGGTG
ACTCCAAGGCTAACCCCCCCAAGGGAGCCGCCGACTTCACCGCCCAGGTC
ATCGTGCTGAACCACCCCGGTCAGATTGCCAACGGCTACACCCCCGTGTT
GGATTGCCACACCGCTCACATTGCTTGCAAGTTCGCTGAGATCAAGGAGA
AGGTCGACCGTCGTTCCGGCAAGACCACCGAGGAGAACCCCAAGTTCATC
AAGTCTGGCGATGCTGCCATCGTCAACCTGGTGCCCTCTAAGCCCCTGTG
CGTGGAGGCCTTCCAGGAGTTCCCCCCTCTGGGTCGCTTCGCTGTGCGTG
ACATGAGGCAGACCGTGGCTGTCGGTGTCATTAAGGCTGTCAACTTCAAG
GATGCCTCCGGTGGCAAGGTCACCAAGGCCGCCGAGAAGGCCACCAAGGG
CAAGAAGTAGCTGGTTTGCTTCCACTCAACAACAACAACAACACGCAGTA
GTAGCAGCAACAACAAGCATATAACCAACATCATAATGCAGCCAACAACA
CCACTCAATAATACCAGCAACAGCAGCAGCGAACACAATAGTAGTATAAC
ACCAACACCTGTCCTGCGCAAGATGACCGATAAGATGATGTTTCAGCAGA
AGCATAAGTTTAATTTCTTCCATCGAAAGGAGTTTCGACGGATACGAATG
CTAAATGCAGACGAGGCCGCCTAAATTGGGAAACGGTGGATCCCAAGGAT
AAGAGTGCACACTGGGAAAACACTTGCATTTATGCATCCACTCCTCATCC
ACTTCCCCGTCGATCTTTAGTTTACTAAATATGGTATGATGCACGGAGTT
GACTTCGTTTTATCATATCATATATAGGAATCCTCTGTAGCATTTATGAT
ATCGTTTAAATTAACCTTTATACTTTGATATGTATCATTTATCTTACCCT
ACTTTTGCACACACTACTTTGTACACAAGAAAAGAACCAGAATAGAAGCG
ATAACTATATTTAC
>CL35.Contig2_All
GTTCCATTTGAATCGTTAAGCTTTTTGTCATCAATAGACCATTACACATT
GACTGGCCGGTTGGCTGATTCGACATCTATTTCTTGCCAGCCTTCTGGGC
AGCCTTGGTAACCTTACCAGCGCCAGCAGTGGACTTCTCAACACCCTTGA
CAACACCGACAGCAACGGTCTGGCGCATGTCACGGACAGCGAAACGACCG
AGAGGGGGGTAGTCGGTGAAAGACTCGACACACATGGGCTTGGAGGGAAT
CATCTTGACGATAGCAGCGTCACCAGACTTGATGAACTTGGGGCTGGATT
CGACAGACTTTCCGGTACGGCGGTCGATCTTCTCCTGGAGCTCAGCGAAC
TTGCAAGCAATGTGAGCGGTGTGGCAGTCGAGGACGGGAGCGTAACCAGC
GCCGACCTGACCGGGGTGGTTAAGGACGATGACCTGGGCGGTGAAAGAGG
CAGCACCGGCAGGGGGGTCGTTCTTGGAGTCACCAGCGACGTTACCACGG
CGGACTTCCTTGACGGAAACGTTCTTCACGTTGAAACCAACGTTGTCACC
GGGGACACCCTCCTTGAGCTGCTGGTGGTGCATCTCAACGGACTTGACTT
CAGTGGTGACGTTGGCGGGAGCGAAGGTGACGACCATACCGGGGGAGATG
GTACCGGTCTCGACACGGCCGACGGGGACAGTTCCAATACCGGAGATCTT
GTAGACATCCTGGAGAGGAAGACGGAGGGGCTTGTTGGAGGGACGGACGG
GAGGATCAATGGCGTCGATGGCCTCGAGGATGGTCTTACCGGTGACCTTG
CCAGTCTTGGTCTCCTTCTCCCAACCCTTGTACCAGGGGCAGTTGGTGGA
GGGCTCAAGCATGTTGTCACCGTTGAAACCGGAGATGGGGACGAAGGGGA
CGTTCTTGGGGTTGTATCCGACCTTCTTGATGAAACCGGAAGTTTCCTTG
ACGATTTCGTTGTAACGAGCCTCGGCCCAGCCAGCAGTGTCCATCTTGTT
GAGGGCAACGATGAGCTGACGGACACCGAGGGTGAAAGCGAGCAGAGCGT
GCTCACGAGTCTGGCCATCCTTGGAGATACCAGCCTCGAATTCACCAGTA
CCGGAAGCAATGATGAGGATAGCGCAGTCAGCCTGGGAGGTACCAGTGAT
CATGTTCTT
>CL36.Contig1_All
CATATTCTGAGATCACGAAAGATCGCACTGTCACCTTTGGCGATGCGTCG
TCTGATGTATTCAATAACTGTATCAACTGCTTATGGTCCATTCAGACGGT
GGAGCAAATCCGGATTTGTCATGGACGTGGACGAATTATCCGTGGATGAT
CTGCCTGCAGGTGCATCCACACGATGGATGGGTTAACCCTTTGACGGTTT
TCACCGTACATGTACGGCATCACCTAACAGGCACCAAAGGGTTTTCATCG
TACATGTACGGCATAGTCTGTATGTTTAAAACGCGCGCCTTTGTCGATCA
TTTCTCTTGCTTAGCATGTGCTGCCACACTTCGGGAATACATGGAATTTT
TTTCATGCGCCAGTGTCTCTCTGTTTTATTTCTGGTTTGTTTGAAATGTT
TTTTTTTTTCTTTTCTTTCGGATATATCGAACACCGCGCGAGCTGGAAGG
CGCGCTTCGGCACTCACTGCGCCCCGCGACCTTCGTGGCACCGCGCCTCC
GCCGACACCCGATACACTCGAAAAACGTGAGGGCGAGAGGGCTCACACTG
TACTCCTGTGGGGTGCATTCTCCAAC
>CL36.Contig2_All
ACATGAAAAAAATTCTACGTATTCCTGAAGTGTGGCAGCACATGCCAAGC
AAGAAAAATGACCGAAAAAGACGTGTGTTTTAAACATACAGGCAGTGTTG
TACATGTACGGTGAAAACCCTTTGGTGCCTGTTAGGTGATGCCGTACATG
TACGGCGTAAACCCTCAAAGGGTTAAGTGACATGCGTGCTTGCAGCAGGC
CTGATCTGCCAGTGTCACTGTTGTGGCCAACACCTCATCCTCG
>CL37.Contig1_All
GACTTTGGATTGAGTGGAGAAGGACATTCGTGGGCCGTCCAGACTGTAGA
CCACCAAACAGAGCAACACCTAGAATGGCCACTGCAAGCACCTCTGGACA
AAGCCCCTTCGGGCTGGGCAGGAAGAAGAGGTCCCCTGGTCTCCTGGATC
AGATTGGCAGGTTCTTCGGAGGAGACAAAAAGAGAAAGGGAAAGGGCTCA
TTTCGTGGTCATCTATCCTCCTCTCCACAGAGACCCCAGCACTCTTCCAC
CCGTCGTCGTGGAGATGTCAACCCTGTGGTGCATTTCTTCAGGAGCTTTG
TGTCCTCTCCTCGTCCCAAGTCGAGGTGGAGAGAACTATTGGGCCTGGGA
GAAAGCCGATCTCGCTCTCCACCCAAACGCTGGAGCACCATCTTCTGAGC
CCTTCTCTGACCAGAAAAATGCCAAGATGGAAGAGAGTGAAACGGATGAA
AAGCAAAAACTTGAGAGGGAGGATCTCTGCCCTATAGATTCACAAGTCGC
AGCGAGTTTAACAGACTAACATTGGCCATCTTCGCTTCCAAGATAGAGAT
ACAATCCAAGTATCTGTTGTTACATGCCTGCAGGGTTTCATAAGCATGTG
TTGACTGTATGTGTACAAAACTGC
>CL37.Contig2_All
GACTTTGGATTGAGTGGAGAAGGACATTCGTGGGCCGTCCAGACTGTAGA
CCACCAAACAGAGCAACACCTAGAATGGCCACTGCAAGCACCTCTGGACA
AAGCCCCTTCGGGCTGGGCAGGAAGAAGAGGTCCCCTGGTCTCCTGGATC
AGATTGGCAGGTTCTTCGGAGGAGACAAAAAGAGAAAGGGAAAGGGCTCA
TTTCGTGGTCATCTATCCTCCTCTCCACAGAGACCCCAGCACTCTTCCAC
CCGTCGTCGTGGAGATGTCAACCCTGTGGTGCATTTCTTCAGGAGCTTTG
TGTCCTCTCCTCGTCCCAAGTCGAGGGGAGAAAGCCGATCTCGCTCTCCA
CCCAAACGCTGGAGCACCATCTTCTGAGCCCTTCTCTGACCAGAAAAATG
CCAAGATGGAAGAGAGTGAAACGGATGAAAAGCAAAAACTTGAGAGGGAG
GATCTCTGCCCTATAGATTCACAAGTCGCAGCGAGTTTAACAGACTAACA
TTGGCCATCTTCGCTTCCAAGATAGAGATACAATCCAAGTATCTGTTGTT
ACATGCCTGCAGGGTTTCATAAGCATGTGTTGACTGTATGTGTACAAAAC
TGC
>CL37.Contig3_All
GAACATTGATCTCAACCATGGAGAGGCTTCTTCACTGTAGCACAATGACT
AATGTCAGGCTTCAAATGCTGGATAGCACACAAGCAACCCATTGTGTAAG
ATACATCTGAGGTAAATTCAGAATTATGCAATAATGGGTCTCGATGCCAG
TTATATCTTACTTTTATGTTTAATGGTTCAAACAGAGAAATACTCTGTCT
AGTTCAGTCAATTAAGACTAATAATCAAACCTTTTGGTTAATCTGCATTT
CTGAGGGATGATGATCCTCTTGAACATTTTTGAACTGAATTTTAGAGGGA
GACTTCCAATATAGCAAGTAGACGTTTGACTATCTCATCTCCTGACCATT
GACAACTATTGCAGCAGTTTTGTACACATACAGTCAACACATGCTTATGA
AACCCTGCAGGCATGTAACAACAGATACTTGGATTGTATCTCTATCTAGG
AAGCGAAGATGGCCAATGTTAGTCTGTTAAACTCGCTGCGACTTGTGAAT
CTATAGGGCAGAGATCCTCCCTCTCAAGTTTTTGCTTTTCATCCGTTTCA
CTCTCTTCCATCTTGGCATTTTTCTGGTCAGAGAAGGGCTCAGAAGATGG
TGCTCCAGCGTTTGGGTGGAGAGCGAGATCGGCTTTCTCCCCTCGACTTG
GGACGAGGAGAGGACACAAAGCTCCTGAAGAAATGCACCACAGGGTTGAC
ATCTCCACGACGACGGGTGGAAGAGTGCTGGGGTCTCTTTCCCTTTCTCT
TTTTGTCTCCTCCGAAGAACCTGCCAATCTGATCCAGGAGACCAGGGGAC
CTCTTCTTCCTGCCCAGCCCGAAGGGGCTTTGTCCAGAGGTGCTTGCAGT
GGCCATTCTAGGTGTTGCTCTGTTTGGTGGTCTACAGTCTGGACGGCCCA
CGAATGTCCTTCTCCACTCAATCCAAAG
>CL38.Contig1_All
TGCATAACACGTCTCACCGCCTAAAGAAGATTGGAAACCGGAACAAAATC
AGAGTGGTGCTTTCTGCGCCCGAGAAGCTGGAAAAACTTTGCTGCCAAAT
GACCAATCCATTCAAGAAAACAAAAGAGCCATGCAGTATCAAGCATCGGG
ACCCATTTGTATTGTGTGTATCTGGTGTAGCATATGAGGTGCCATTATCA
TGCGGTTTCAGCTACATCGGCCAGACTGGTAGGTGTCCGAAACAAAGACT
TATGGAACACAAGAGGAAGGTGGGGAACTATTGGGACGGCAATCTTTCTG
TACATTGCCATGAGTGCGGGAACGGAAAGCCTTGTAAACTGTTGTATGGT
TTGTGCAG
>CL38.Contig2_All
TTACACAAATCACACAATGGTTTACAAGGCCTTCAATTCTTCAACCCACA
CTCATGACAATGCACCGAAAGATTGCCGTCACGATAGTTCCCCACCTTCC
TCTTGTGTTCCATGAGTATTTGGTTCAGACACCTACCAGTCTGGCCGATG
TACCTGATGATGATAATGGGACCTTGTATACTACTTCTGATACACACCGT
ACAAATGGG
>CL39.Contig1_All
CGAACCGCGTGTAACACGTATACTTTAAAGGGACACTAAAGAGAAACCGG
AAGTTGATCTTCGATGGTAGATTATCTTATTACGAATATATCGGTACCAT
TGTTACGGCGAGCAGAGCTCTCGTAAGCGAGAAAATAGCGAAAAACCGAA
GGATGGGTGCTGACGCCCCCTCGGCTTTCCCGCACTAGGCGCTCGTGATG
TACATGATCACAAACGCAGACGGGCCGCGATTGGTCGACAGTGATTTAAT
GCTGCTAATAGAAACGCCCGATGTAATTTATCTTAAACATCCATAAACAG
TACTCGGCACCTATTTAAGCCATGCCACTCAAGGAAGTACAAATTTAACA
CAAAACTAAATAAAAAAGAAGAAGAAACGGCATGGCGCTGCGTGCGGCCG
TGGTAGTTTCGGTTTTGCGCCGCGCACAGCGTGCATGCTTCGCCCACTTC
GCCAGCGTCGCGCTCCAGCGTTGCAGTTTCGTTGGTTTCGTTGCGTGGCT
TGTCAAGTTTAGTTTGAAAAATACCAAAATGACAGGCGCAGGTGTGCGTT
GAGGTTGACCTGTCGGCCGGAAACCTTTCCCACTGGTATTAGCACTGCAC
GGAAGCATCGAGCCCGGCATACCTGGAAGGTGCTTGGTAAACCTGGTCGA
GTGAGCGAGGCGGCCTGTCGTCGTGGCGTTACGCGGAAGCCCGACGGGGC
AGTCGCGAACACCTCTTTCTGCGCGGCGTTGTGAACGTGAGGCGGAGCCG
CTGGAAAGGTTCTCATCGCGCCAGGGCCAGTCTTCATATGAACGCAAGCA
CAAGCGTTTCCATGTGCTCGATACAGTGGCCGTCATGGAAGATCGTTGAA
GTCAATGACCCTCCGGACCACTGTCCGGACTCAACGCGTACCTCGTCGCC
GGGGTTCTCGGGATCAAGTCGCCAAAGCGTGGGACTTGTACATCGTCATT
GCGTGGTGCATTTGTAGACACCATTGGGCACCTCGCCCATGCACACCAGC
GGATGATACGCTAACGCGTTCTCCTCCCTGGAAATATCGGCTTGAAGGCA
AGCGATGTGGACGACGGCGTGAGCCGGCTGTACAAACGGCCCGAGGCGTC
GGCTCAAGGGCAGCGGCAGTGTCAACCCAACTGTATCGTTTCATGTGGTG
CCGCGCGATGAGCCCCGTCGTTCGCAATGGCTCAACGCTGTGCCCATGAT
TAGACGGCAGAAGAAGGAGCCAGAGAAACCGATGCTATGTTCTCTGCACT
TCTCGCCATCGGATTATGTGTACAATCCTGCGCTCGGGAAGGCTCTTGGC
GTGCCCAAAAGGAGAGTCCTCTCCCGATCAGCTGTGCCGTCCAGTCATTC
CCGCCACAGGTGCCCTTGCAGGAGCAAACCAGCGTCTCGGTGCTGCCTAT
CTGTCAGTACCAGTGGATTGCTGAAGCAAGAGGATTCTTCCCGGTGCCCT
GCAAGTGGTACAACTGGCCGCAGCATTGGACTTGATAAAAGTGTGCAAGT
TCATGTGCGAGGCATAAGTGTTGACGGTGTGGATACGGAAGACGCTCGGC
CTTCGAGTTATTACATCGTATTTTATACATGTCTGATGGTGCTCTTGAAC
CTCTGCCACACATGCCTCTCCACTGCCTGCATGGTGAAGCTTTGGAACTC
TGAGACTCGCAACACAGCAAGGGTCGAGTGCCCTAAAACACACACGTACA
CATGGTCATGTCGACCTCTCGCCTCTCGCTGGCGACAAGCCAAAGGGGAA
TATTGACTTGGCCACAGCATTGCTGTTTTCTGGATTGAGTGTTGCCTCCA
GCCTATGAATGATGCTTTTCATGGGTCTCCAAGCAGTCATTGAGCAATCC
TTCTTCTGAAGTAAGGCATGTTGTTGGTATAGTTGGTTCATAAATTTAGG
AGAACGGTTTAAACTGCACGAAGACGACGACACGTTAGAAACATATAACA
CGCACACACATGAAGTGCAGACTTTCAAGTGTGTTTATTTCTTGAAGGTA
GAACATTTATAAGAGTTAACAGAGAGCAATTGCACTGATAATCTAACAGG
CTGCGAAAATGTGGCAAGACCACAGGCGCGTTACAATTCCAGAAGGGTCC
ATCTTAGAGTGACCATCTAAGAAATTTATTTCCTTTTTTTGCGATGAAGA
AAGCCTTGATGACATCTTTCTGTTCTCGTTTTTGCATTAGAAAGGAATTT
AGTTTTTTCCAGCTGAGGAAAACAGCCCATGTTGTCGCAGTTCTTGCATT
GTAAGGCAACATTACTGTCCGAGACAGTGCGCATGGATTGCTTGTGTTCT
TGTGCGCATTCATTGAAGCAGCGGCCGGTTTGACCAATATACGACCAACC
ACAGGACAAAGGAATTTAATAAATAATATTTGACATGCATTTTGTGTACT
CATTCTTGTGCTCCTTTGTGCACGAGCCTTGCTCGTTTTTTCCTTTAGTC
GGCAGAGGGCACACTTTTTAAAGTTTACACGACACTAAATACAGGACGCA
AATTCCGTACCTTTCTGCTACCTTTTTGATGTGTGATAGGCAATGCAAAT
ATGGCATAACTTAAGGTGGTTGTTGAATCAAGGGTTGCTGTTTCCTTTCT
GTAGATTTTATTTTCTGAAGTAGGCTTTCAGAAGTGCTGCGGATTAGGTG
ATCTGGGTAACCGGTGGACAGCAGGCACTCAAGCTGACTGTTGAAACTGG
CTACAGCTGTGTGTGCACAGGATTTCTGCAGGGTTGAAGGAAGCTAGACG
TGATGCCACGCTTCACGAGTTTGTAGTTTGCGCTCTTGTAATGCAACAGA
CTTTTGTTAGACCTTGGGTTGTACGAACAGCAAGCGAGGGTGTCGGTGAA
ATGCAGTTTAAAATCTAGAAACTTGGTGCAGTTGATCTTGGTCAACAAAC
TGTTCGAAGTACGGAGCACAGCGATGTTTAGACACGAGGTGGAATTCCGG
ATTCTCTGTGACGCATCCTTCAGGCTGCGCAGCAGTGACAGAGTCTTCCA
TCTCTCGATAGCAGAGGCACTCCTCCTCGCTGAAGTTGTCGAGTACCACG
CAATGTTCGCAGTCACACCAGTCAGTACGGGTGAGTCGCGAATGAAGCTC
TTCACCGACGACGTCGCTTGGCTGACTGGCCGCCTCGCCTTCCGTCGACG
AAAACGAGGCTTCGCTCTCCGACGGCGTGCGCTGAAACACTAGCCGCGCG
AGCTCGAAGAAGTATATCGCGCTCCACTTGGCTGAAGTCGCTGAAATGTA
AACCCATTTCCCTTGCGAGGTCTTCGTTGCAAGGTTCAGCGGGTTCAATC
TGCACCGCTATCCATCGAACAGCCATGATGACGGAAAACACGGAAGCAGC
GGAAGCCATATGGCGGAAGCGGCCGCCTACGCATGCTGTGACGTTTCATG
GCGCCCTCTGATTCGCTGAGAGGAATGAGCGGAATGACGACACAGCTCCA
GCGCCAAATTTCAGGCGAGTGAAATTGAGGAAGAGATATTTGGTCTTTGA
TTACGAATTTCTCCACTAATAAGTCATCTTTTTGCACCGAACAAAAACCT
ACACGCATTCTCGAATGCCCATCTTTCGTCCCGTATCAACTTCGTGTAGC
TCTTTAGTGTCCCTTTAAAAGGCCTACTGCCGCAAAAAGAGCCACTCAGC
GTCTCTGAAATTGTAGACAGCGATATAACTTATACCGGTATATCTTTGGC
TAATAAGTTTAATGAACACTTTTTAAAATGTGGAGCATCGGTAAGTGATA
ACTGTGACAGGCATAATTACAGGTCATACATTATGCATAACTCCTTGAAG
TCTCTTTTCATGGAGCCAACAACAGAACATGAAATTAAATCCCAAATACT
AAAGTTAAAGAATGCATCCGCATGTGGCCAGGACGAGATAAAAGCCGAGC
CGATAAAAGCAGTTGTCAACAGTATCAGCAATCCTTTATCACACATATGC
AACCTCATTTTGGCTACAGGCGTGTTCCCTGATATAAACTAAAAATCGCT
AGAGTGACAGTTATATTTAAGGGAGGCGATAGAAATGACATGAACAACTA
CAGACCAATCTCGGTATTACCACTGTTTTCAAAAGTTTTTGAACAAATGA
TTAATGTAAGAATTATGAATTTCTGCACTAAAAATGATGTACTTACAGGC
AATCAATACGGCTTTCAGAAAAAGAAGTCAAGTGAAATGGCTCTTTTAAG
TATCAAAGAAAAAATAATTCAGAATTTTGAAGACAAAAAGTATACTCTAG
GGATATTTCTTGATTTTAAAAAGGCATTTGACTCTATTAAGCATGATATC
TTATTAAAAAAATTAAGCGAATATGGCGTTAGGGGACTTGCTCTTGACCT
TATACGCAGTTATTTGACAAACCGCTACCAATACACAGACACCAATCATT
CAAAATCAGTTTTAGGTGAAATTAAATACGGTGTTCCTCAGGGTTCCATC
CTTGGACCACTTCTTTTTTTATTATATATAAATGATATAGGTAATATTCC
GTTCACGCCAGATATAATTCTTTACGACGATGACACGAATGTATTTTTTT
CAGGAGAGAACCTACATATTCTTCAGTTGCAAGCCAGCAAATGGCTCAAT
AATTTATCTGAGTGGCTTATTGTAAATAAACTAGAACTAAATACCAAAAA
AACTAAATATATAATTTTTCGCTCCAGAAATAAGTCAAACAGGAATGACG
TACATTTGAAATTCCGTGGCGAGATCATCGAGCGTGTAAGAATACATAAA
TTTCTCGGTGTTCTTTTCGAAGAAAATCTCAGCTGGTCTCCTCATGTCGA
TAACCTCACAAGACGCATCTCACGTTCAATAGGTATTATCAGCAGAGCAA
AGCAACTTTTGCCACGTTGGTTAAAACTCCAGCTATATTACGCACTAATT
CATTCCCATTTACAATACTGCCTCCTTGTGTGGGGAACAACAACAAAAAC
AAATCTTAAAAAACTGTATATCCTACAAAAACGTATTGTGCGAGTTATTG
AAAATGTGCCATATATAACTCACTCCGCTCCACTTTTTAAAGCGAACACT
ATATTAACAATGCAACACATACTGGAAAAGAAGCTAGGCGTTACAATATT
TCAGAAAATAAAGTTATGCCACGATAGTTTTTTTCGACAATTTCTGGGGA
AGGGACACGCTTACGAAACCAGACAAACTAGGTATGGTAAAGGTTTTACA
CGAACTAACTATGGTATGCAAAAACAATCTTACGTTATAGCAGACTTTTT
AAATCATCATCCTACCGTGATAAACTTGGTACAAGAAACGATGCACATGA
AATGCTTCAAAAAAAAGTTA
>CL39.Contig2_All
ACTGTGTTTATTTCTTGAAGGTAGAACATTTATAAGAGTTGACAGAGAGC
AATCGCACCGATGATCTAACAACAGGCTGCGAAAATGTGGCGAGACCACG
TGCACGTTACAATCCCAGAAGAGCCCTTATGTGACCATCTGAGAAATTTA
TTTCCTTTTTGTATTTTTTTTTTGCGATGAAGAAAGCCTCGATGACATCT
CTTTCTGTTCACGTTTTTGCCTTAGAAAAGAATTGTGTTTTTTCCAGGTG
AGGAAAACAGCTCATGCAGTCGCAGTTCTGGCAATGTAAGGCAAGATTAC
TGTCCGAGCTAGTGCGCATGGATCGTTTGTGTTGCTGCACGCGTTCATTG
AAGCTGCAGCCGGCTTGACCAATATACGGCCAACCACAGGACAAAGGAAT
TTAATAAAGAAC
>CL39.Contig3_All
GGCATCTCAAATATTATTTATTAAATTCCTTTGTCCTGTGGTTGGTCGTA
TATGGTCAACTCGGCCGCTTCTTCAATGAATGCGTGCAGCAACACAAGCA
ATCCATGCACACTGGCGCGGGCAGTAATCTTGCCTTACAATGCAGGACCT
GCGACAGCATGAGCTGTTTTCCTCAGCGTCATTCTTTAGTGCTGCTTTGC
TACATGCTGCGACAGCTCATCACCGTG
>CL39.Contig4_All
CAAGATCAACGGCACCCAGTCTCTAGATTTTAAACTGCATTTCACCAACA
CCCTTGTTTGCTGGTCGTACAACCCAAGGTCAAACAAAAGTCTGTTGCCT
TACAAGAGCGCACACTCCAAACTCATGAAACGAGGCATCATCATGTCTAG
CTTCCTCTCAGCCCTACAGAAATCCTGTGCACACATGGTTGTAGCCAGTT
TCAACAGTCAGATTGAGTGCCTGCTGTCCACCGGTTACCCAGATCACTTA
ATTTGCAGCACTTCTGAAAGCCTACTTCAGAAAATAAAATCTACTGAAAG
GAAACAGCAACGCTTGATACAACAACCACCTTAAGTTGTGCCATATTGGC
ATTGCCTATCGCACCACATCAAAAAGGTAGCAGAAAGTTACGGAATTTGC
GTTGTATTTTTAGTGCCATGCAAACTTAAAAAAGTGTGCCCTCTGCTGAC
TAAAGGAAAAAACGAGCAAGGCTCGTGCACAAAGACCACAAAAATGAGTA
CACAAAATGCATCTCAAATGTTATTTATTCAATTCCTTTGTCCTGTGGTC
AGTCATATATTGGTCATATTGGTCACACCGGCCACTGCTTCAAGGAATGC
GCGCAGGAACACAAGCGATCCATGCGCACTGGCTCAGGCAGTAATCTTGC
CTTACAATGCAAGAACTGCGACAGCATGAGCTGTTTTA
>CL39.Contig5_All
GTCCTCTCCCGATCAGCTGTGCCGTCCAGTCATTCCCGCCGCAGGTGCCC
TTGCAGGAGCAAACCAGCGTCTCGGTTGCTATTGCCGAGTCCGCGATCGA
GAGCGGCGCGGCTGGTGTATCTGTGGAAAGCCAAACTGGGGACAACTGCG
TTGCAGAGAGCAAAAGGTTGCAGGATGACGTAACCACTGCGCCCTTTGGA
AGCCACAGAGAGGTGAGGAAAACAGCTCATGCAGTCGCAGTTCTGGCAAT
GTAAGGCAAGATTACTGTCCGAGCTAGTGCGCATGGATCGTTTGTGTTGC
TGCACGCGTTCATTGAAGCTGCAGCCGGCTTGACCAATATACGGCCAACC
ACAGGACAAAGGAATTTAATAAAGAACATTTGGCATGCATATTGTG
>CL39.Contig6_All
GTGCTTCATGTGTGTGGGTGTTATATGTTTCTAACGTGTCGTCGTCTTCG
TGCAGTTTCAACGTTCTTCTAAATTTATGATCCAACTATCCCAACAGCAT
GCCCTACTTCTGAAGAAGGATTGCTCAATGATTACTTGGAGACCCATGTA
ACTCATAATTCGTAGGATGGAGGCAACACTCAATCCAGAAAACAGCAATG
CTGTGGCTAAGTCAATGTTCCCCTTTGGCTTGTCGCCAACGAGAGGT
>CL39.Contig7_All
GCGGCCTGTCGTCGTGGCGTTACGCGGAAGCCCAACGGGGCAGTCATGAA
CACCCCTTTTTGCACGGTGTCGTGAACGGAGGCGGAGCCGCTGGAAGAGT
TCTCATCGCGCCAGGGGGCCTGTCTTCACGTGAACGCAAGCACAAGTGTT
TCCAGGTGCTCGAGACAGTGGCCGTCATGGAAGATCTCCGAAGTCAACGA
CCCT
>CL40.Contig1_All
GGGGCTCTCGTGCCTTCCACAACCACCCTGGTTCCCACCACGCTTGGAGC
AGCGGGCAATGTGCCAAGCGATGCACTCGTGCGGCACCACGGCGCTGCCG
GGGGCGCCACTGGTGCGGCTGCGAGCAGTTCCGTAGGCGCCCTCGTGCCT
CTGGGGCGAAACCTAGCTCAGCTAAGCCGGCGGCTTCGGTCCCATGGTTT
CCGGACGAGGGCTGGGAGTGGTGAACTGAGCAACGGCAGTGGCAGCAGCG
GTGGTAGCCACCCTCAACTGCCCACCTCCAAGCCTCGCCATGAGCTGGAG
GGCAGCACTGCCTTCAAGGCCCTCCCTCCTTCGGATGCGCCACGGCCAGT
GGCCGAGGTAGACGAGAGCCTTGTGTCCCTGCTGCTCAAGCTGCACTCGA
AGCTGTCGGGCCGGCCGGACTCGTACAGGCTGCCAGACAAAGACCAAGGT
GGCCCCACTCCCGAGGAGCAGGAGAGAGACCGGGTTGGTGCAGGACCCCA
CTTCCTGGGCCTTTTGCTCGACAAACTTGTCCGGCTGACGCGCACCACCG
ACGTGGAGTCGCCCGTCGAAGAGGTGCGGCGGCGTATCTGGCCACCCCAG
CCGTGCGACGGCGAGGGAAGCTCCGCCACTCCAAGCACGTCGGCCGCAGC
ACGGGAGGCCAGTGACCGCGAGGAACGGAGACGTAGAGCAAAGGAACGAC
AAATGAAGCTCATGGCGGAGTTCGCCAACCGGCAAAAGTCTTTCCTCAAG
AAGGCCATGGAGATTGAAACTGAGGAGCTGGACATGACGGACCAGCTGTC
AGAGCCTGAACCAATGGTGTCGGTTGCCAAAGAGTATGAGTGTGTCATCT
GCAGCCAGACATCACCTTCCACTGTGGCACGACCTGTTGGCATGGTGGTA
CTACTGCAGGCAACCAGCGTGATGGGCCACGCAAGGGAAGAAGAGGATGC
CGACCGCAAGCTGCCCTGCTCAGACGAGGAACGCCTGCCGCTGCTTCAGG
ACGCCAGTCGATCAGCCTACATGAAGAAGCGTTTCGAGGCCCTCACCATG
CACTTTGATGACTTCCCACTGGCACAGTCTGTGAACATTGGCTGGGAGGG
TGG
>CL40.Contig2_All
GGCAGATGGAAATGTAAAATGGCCGCCGAAGTGCTAATTAAGAAGGGAAA
AAGAGGAGCGGCTGCATATTTTCAATCGGAATGCGCAAGAACGAGCAACC
CGAGGCAGCTGAACGAGCTGCTGGACATCATTCTCGATCCTCGAAAGCCC
ATCGACATATGGGACACCATAGACTGGTGCAAATGGCTCATGGCCGGAGG
CAAGACTCCCGACGAGTTCTCCCAGACAGTGAGGCGGTACGACAATGCCA
CCACGTGTGGCCTGGTGTGGACGGCGAACTTTGTGGCGTACCGGTGCCGC
ACATGTGGCATCTCACCCTGCATGTCCCTGTGTGCCGACTGCTTCCAGCA
GGGCAACCACCAGGGCCACGACTTCAACATGTTCCGCAGTCAGGCGGGGG
GTGCCTGCGACTGCGGGGACGCCAGCGTCATGCGTGAGGATGGGTTCTGC
CACCGGCACGGTCCCAAGGCACAAGTTGGCAAGCCACCAGCGCCTCCGGA
TTTGCTCTGCGTAGCAGAGTCCATGATGCCTCGTGTCATCTTGCGCCTTG
TCCAGCACCTGCGTGAACACAGCAACAGTGTTGATGCCGGCACAGTGGGC
CAGAAGGCAGTGCAAGAGGCCGATGGCTTCCTGACCATGCTGCATCAGCT
GAGTGAGATGGGCGCAGTCATGCGCCAAGTGATGACTCATGCACTCACCA
ACCCCCTCAGCTACCGAACGCTCACCTGCAGTGCCGCTAATGACGTGGAG
GACGAGGAGAAGGCAAAGTTTCTAAAGCACAACTACGAGTGCTACGAAGA
GGCCAAGCGTCGGCTGCAAAACTGGGAGTGTCCACCCGAGTACCAAGAGA
TCGCGGCACTACAGCCTGTCCTGATACACCACAGCTTCTTGGAGGAGTTG
GTCTTCTGGATGGTCAAGTTTGAGTTTCCGCAGAAGCTAGTCTGCTTCCT
GCTCAACATGCTACCCGACATCAACTACAAGGAGGCATTCACGCAGACCT
TTGTGCAACACTACAGCCGCATCAGCTACATGCTGACGCAGTCAACAGAC
TCCGAGACCCTGTCCAACCGGGTGGTGCACGTGAGCGTGCAGCTGTTCTC
CAACGAGGCGCTGTCGCTGCGCATGACGCGCCGAGCCCACCTGCTGCACA
TCATGGTGATCAGCCTGCGCGCCATGATGTCCCTCATCCTGCAGCCCAGC
ACCCTGCAAGAGGGTGAGCGCAACTTCCACTACGTGGTGAACTGCGGCCA
CCGCATTGCTAAGGACCACTGCTACTGGCCCCTGGTGAGCGACCTGAACA
ACATCCTCACCCACCGGCCGGTCGCCATGGAGTTCCTCGGCGACACCCGC
CTCCTCGACATGTGGTTCTCTCTGCTGTCCATGTTTCAAGGCATGAACGT
CAACCAGCGAGAGTTGACGCAGCATGTGGAATTCGAGCCCAACACGTACT
ATGCAGCCTTCTCTGCCGAGCTGGAGGCTTCGGCCACACCCCTCTGGGCT
CTCATTTCGCACCTCAAAAATGAGGAAACCTTGCCTCTGTCTAAGAACGT
CCTCGAAAGGTGTCTGACAGCACTAGAGGATTTCTTTGACAGCATTGGCT
TCAAGAAGGACGACACGCCCAACCCGTACCAGGTGTCATTCCACTTGCCC
CTGCACCGGTACTACGCGGTATTCTTGTGCCAGGCAGTGACGAGGCAAGG
GGCCACACTAGTCGAGCTGTTGCCAGACACGGACGTCCTGATGACCCTGA
TGGCGCATCCTCTACAGGCGATGGTGTCGTTTCACGAAATCCTATGTGGC
CTCTGGGCGCGCAATGGACTGCAGATCAAGGGGCAGGCCATGACGTACAT
TCAGTGCCACTTCTGCAACTCTATGGTGGACGCTGATCTCTTTCTGCTCC
AGTTGTGTGCCACCCATCTTGATCCGGACTGGTTCATCTCCACAGTCTTC
CAGAGGTTCCACGTGTGGGAGTGGCTGTCGCTGTCGCCCAATCGGACCAA
CTCCTTTCTGGAGCCGGACAAGGTGCTACCCATGCTGGAGGCCGCGCTCA
CCTTTCTCGCCATGCTCTTTAGCGTCCGCACCAACCAGGGCATGAGTGAG
GCAGAGGTGACGCGGCAGGAGATGGTGAGCCTGCTGTGCATGGGTGACCG
CACGCACTCCCAGCTGATGGACCTGCTGCCCGAGAAGTGCGGCACCAGTG
CCCACAGCCGGGACTTCGAGGCCTTCCTCGAGGAAGTGGCGCTCTACAAG
CAACCAAACTTTGAGGCCGGTGGCAACCTGCTGCAAGGAATGTACGTGCC
TCGAGGATCAGTGTGGGAGCGGGAGTACGATCCCGTGCACGTCCAGCTGC
GTGCTGTGCATCGCAAGGACTATCAGGCATCCATGGACCGATACACTCAC
TTCATGCGCCAAAATGGTCGGCTCAAGGGAAGTGCCACGCCCTGGCCCCC
GTTCCGGCTGCCACGCAATGTGCACCCAGAGTTGGTGGACCCCCGCAAGC
TGCTGCAATGCAAGACCATGCAGGCTGCTCTGTTCATCATCCTGTTTAAG
GCGCTCAAAGACCCAGAGGTTCCGGAGCAGGTACTGGCGCTCGCTGTTTA
CCTGCTAGAGATGGCCCTGCAGTTTCATCCACACTCTGTGTCCCAGAAGG
ATGAACTGACGTCAGTGGCCGAGGTGACAGACTTGTCATTGTTGGAGTGG
TTTCCGGACACATGCGTGGTACAGAATGCGCTGCACACAATTAAGACTGT
GCTGCTGCCCGATGGCCTAGCGCTTGCTCCGACTGGCGTTGACGACATGG
AGGTCGACCAGGATCCCGACGAATTCCTTGAGGTGGCCGAAGACGCACTT
GCCTTCCTGTTCCCATCGGCCAGTGGCACCTTTCCAGAGCTCACGGCCGG
CACGGAGTCAAACGAAGCAGGCATCAATGCACCCCAGCTACCACCATCGG
GCCAGCCGCTGGCTCTGCCCCCCTCCTCGCCAACCCCAGAAACCGGTGCG
CTCGTTCCCGTGGACCCCGAAGCTGGCACCGTGGTGCCTGCATTCTACAG
TGCTCCGCCACCATCCTTCTACACCCAACCCCTGGCTGGTCCATCACACC
CTTCCCCACCAGCCCTGCCTGCACCAAACGGTACAGGTGCTGCCGAGCCG
GCTACTAGTACCGCCCTAGTACCCACTGGCAGTGGCGGCGTTGCCACCGC
GGGGTCATCTGTGGACCAGGCCGCTGGCCACTCCGGGGCTCTCGTGCCTT
CCACAACCACCCTGGTTCCCACCACGCTTGGAGCAGCGGGCAATGTGCCA
AGCGATGCACTCGTGCGGCACCACGGCGCTGCCGGTATGTCCCAGCGTAG
TTTAGCTGGCCCCGGTGGGGCCCTAGTTCCGTCACCGAGGTTTCCAACAG
CACTGTGGGGTCGTGTTGCACGCCCCCTACCCTCCTCCGAAGGGGGCGCC
ACTGGTGCGGCTGCGAGCAGTTCCGTAGGCGCCCTCGTGCCTCTGGGGCG
AAACCTAGCTCAGCTAAGCCGGCGGCTTCGGTCCCATGGTTTCCGGACGA
GGGCTGGGAGTGGTGAACTGAGCAACGGCAGTGGCAGCAGCGGTGGTAGC
CACCCTCAACTGCCCACCTCCAAGCCTCGCCATGAGCTGGAGGGCAGCAC
TGCCTTCAAGGCCCTCCCTCCTTCGGATGCGCCACGGCCAGTGGCCGAGG
TAGACGAGAGCCTTGTGTCCCTGCTGCTCAAGCTGCACTCGAAGCTGTCG
GGCCGGCCGGACTCGTACAGGCTGCCAGACAAAGACCAAGGCGGCCCCAC
TCCCGAGGAGCAGGAGAGAGACCGGGTTGGTGCAGGACCCCACTTCCTGG
GCCTTTTGCTCGACAAACTTGTCCGGCTGACGCGCACCACCGACGTGGAG
TCGCCCGTCGAAGAGGTGCGGCGGCGTATCTGGCCACCCCAGCCGTGCGA
CGGCGAGGGAAGCTCCGCCACTCCAAGCACGTCGGCCGCAGCACGGGAGG
CCAGTGACCGCGAGGAACGGAGACGTAGAGCAAAGGAACGACAAATGAAG
CTCATGGCGGAGTTCGCCAACCGGCAAAAGTCTTTCCTCAAGAAGGCCAT
GGAGATTGAAACTGAGGAGCTGGACATGACGGACCAGCTGTCAGAGCCTG
AACCAATGGTGTCGGTTGCCAAAGAGTATGAGTGTGTCATCTGCAGCCAG
ACATCACCTTCCACTGTGGCACGACCTGTTGGCATGGTGGTACTACTGCA
GGCAACCAGCGTGATGGGCCACGCAAGGGAAGAAGAGGATGCCGACCGCA
AGCTGCCCTGCTCAGACGAGGAACGCCTGCCGCTGCTTCAGGACGCCAGT
CGATCAGCCTACATGAAGAAGCGTTTCGAGGCCCTCACCATGCACTTTGA
TGACTTCCCGCTGGCACAGTCGGTGAACATTGGCTGGGAGGGTGGGGTAC
ACGTGCAGACATGCGGCCACTACCTCCATCTGGACTGCCACAAGTCCTAC
ATGCTATCCCAAAGGAGCCAACAAAGCCAGCGGTTGCAGACTGTTGCAGT
TGAGCGGGGAGAGTACTGGTGCCCCCTGTGCAGACAGCTTGCAAACTCTG
TCCTTCCGCTGCACCCCGAGGAACCCAGAGGTGCGCTGGTGCGCAGGGGC
ACGACACCCAACACTCAACTGGTGCAAGACCTGTCCGCGATGCTTTCACA
CAAGCCTATGGTGGAGGAGCCGTCGATAAAAGAGATGCGGCCCTTCATGG
AAGACCTCACCAATGCAACATTCAGTCAGTATCGGACCATCTCGTGCTTG
CCCAATTCACACGGTCTGGTGCTGTTTCTCTGCTCCATTGCCAGGACCAA
CTTGGAGGCAGAGATAGTGCTAAGGAAAGGAAACCTCTGTTTACCCCAAC
CACAACAAGTCAAGAAGCAGTCATGTTTCTTGCCTTTGTTCCGGGTGCTG
GCATTACATGCAGACCGGTGGATGGAGCGACGGCAAGCACCCTTTTGGTC
GCAACTCACTGGCATGGTGCTCAGTGAGAACCTTACCAGCTTGACTCCTG
TGGAAAGGAAGGTACCAGTGTTTGTGTGTGACCCTGCTGCTGTGCTGTTG
GAGCTCATGCTGGCCTTGCCTCTGGACCTAGAAAAAGCTTACTACACATG
TCTGGTACGGTCACTGTATGCAATCAACTACGTCCAGGCCTTGGTGCAGA
TCAGCTGTAATCTTGGTCACATGGCACGGACCCAGTTCAAGCAGAAAACC
CTCGGTTCACCAAATTCCCTGGAATCCGCAGACTCTGTGCTCGGCCTGCT
GGTGGAGCAGCTAGAGCAGGGCAACCTGTACATTGACGATGAGGATATGG
ATGCACAAGTGCGACAGAAAAGCCAAGAGCTGTCGGGGCACCTGCTGGAG
AAGCAAGTGGTGGCCATGTGCGGACCCTTCCTGCGAGTAGCTGCCCTGCT
GCAGTCTCACCTATTCGAGGAGAAGCTGCCCACCACTGCGGATCCCGCAG
ACGAGCTGGGTGCGCTCTGCCACTTTCTGGGGCTTAGCCGTGAGGGCCAG
TCGACGCACTCATCCATGGCTGGTGTTTCGTGGGTCACCGAGAGCCCCCA
AGTGCTTCTGCGTTCCTGGTGCCGAGAGTTCAACCAGTTTGCCGGTGTAG
TTCCAGTTGCTGCGAGGAGCCTGATGTCGGTGCGATGGAACTGGGCCCAG
CCACGGTTGCTGTCATTGCCGGGCCGCTATGACGAACTCTTCCAGTACTA
CCACAGTCGGGCGTGCAGCAGCTGCCACAACGTGCCCAAGGACCCGTCCG
TGTGCCTCGTGTGTGGCACGCTGGTCTGCCTGCGTGAAAGCTGCTGTCGC
CAGCAGGCGCACTTCGAGGCCGTGCACCACTCCATTAACTGTGGCGCGGG
CACGGCCATCTACTTGGCGGTGAACTCGTCAACGGTGATTGTGATACGAG
GCAAGCGGGCCTGCCTCTGGGGCTCCGTCTACCTCGACAGCTTTGGTGAA
GAAGACAGGGACCTCAAGCGAGGGAAGCCGCTCTACTTGAGCGTGGAGCG
GTACCAGCTGCTGCAGCAGCAGTGGACAACGCACGCCTTCGACCACACCT
CGCGGCGCTGGGTGTGGCACAAGGACAACCTCTGATGCACCCTCCTCCTT
CCGTCAGCTTCACCTTCCGCACCCACATCTGGCCGCGTCCAGGACACTAC
TGGCCAGCGGTGCCGTTGTTCCCCTAGGCTTGTTTCACTGATGCCTGGAC
GCTGTGGGTGTTGCAGCCGTCACTTCTATCTGCCTTTTTTCCTCACCGCA
CTATACATATGTACAGGCGAAGTTCTGCCGCGGCAGCGGGGAATGGCGCG
TAGGATTTTCTTCTTTTTCATTTTGTGAGATGCAGCTGTCGAGTAGCACT
GCAGCCAGGCCGAAAAAATGCAGTACTACAATACTAGTTTAGGGACTTGC
AAAGAAGAAAATTTGCTGCTTGTTTGCATTAAAAGAAGA
>CL41.Contig1_All
CTCTGATTCGCTCATTTTTATTTGTACGGTCATAAATGCTACTCTTCTTT
ACCGGAGGGTGTCTGAGGTGCTAAGTGTTGCTGAATCACTGAGGTTGACT
GAAGTACAGTTTGACACCAAGGATAGTAAATAGGCTTAGCTCGAGCCGGA
CGATTCCAGCTTTTGGTTCCCACGGCCTTGTTTGTCGTTTTAGAAATAGC
ATCACTGAAGTTGCCTACACAATCTGCTGATGGGCCGGCAAGAATAGAAG
AGTTCTTTACTCGCAAGTCGTACCAAGGTTGTTCACCCAGTTTCCCGACG
AACATCTTGTCTCTGCGACAGAACCATCCTTGTAGGACCTCTGATAGTAC
TTTACCGCCCATATAGTACGACCGGTTGTACCGAATTGACAGCCTGTTGA
ATTTTAACTTAACGTCCACTGTGCACAGCAGAGATTCAGGAAGCGTTGAA
TTGTAAGTCCATGTGGGCTCCGAAGTGTTCAGAAACTTTCTGATGCTAGG
AACGCGGAGTCTGCGTGACTTCTCATCGAAATTTTCAGGCTTGGTGGCTA
TTACTAGCAGAGCAAATAAAGCGACTGCTGATGAAAGGTGGCCAAACATT
GCTTGCGTGAAAATGTGGTAATGCACAGGCAATAAAGCGTAATGATCTAT
ATTAGTACAAGCATGCAACAGATCATACAACGACACAATAAAATGGAGTT
CCTTCCGCTTTTGAGGGACCTACAAT
>CL41.Contig2_All
CTCTGATTCGCTCATTTTTATTTGTACGGTCATAAATGCTACTCTTCTTT
ACCGGAGGGTGTCTGAGGTGCTAAGTGTTGCTGAATCACTGAGGTTGACT
GAAGTACAGTTTGACACCAAGGATAGTAAATAGGCTTAGCTCGAGCCGGA
CGATTCCAGCTTTTGGTTCCCACGGCCTTGTTTGTCGTTTTAGAAATAGC
ATCACTGAAGTTGCCTACACAATCTGCTGATGGGCCGGCAAGAATAGAAG
AGTTCTTTACTCGCAAGTCGTACCAAGGTTGTTCACCACGCAATCGCAGG
CGTGATTTGAACACACCACAACTTCTGTTACTGTCGACGTAGACCAATTC
CTCTTCCATTACTGAGCTTTTACCCAGTTTCCCGACGAACATCTTGTCTC
TGCGACAGAACCATCCTTGTAGGACCTCTGATAGTACTTTACCGCCCATA
TAGTACGACCGGTTGTACCGAATTGACAGCCTGTTGAATTTTAACTTAAC
GTCCACTGTGCACAGCAGAGATTCAGGAAGCGTTGAATTGTAAGTCCATG
TGGGCTCCGAAGTGTTCAGAAACTTTCTGATGCTAGGAACGCGGAGTCTG
CGTGACTTCTCATCGAAATTTTCAGGCTTGGTGGCTATTACTAGCAGAGC
AAATAAAGCGACTGCTGATGAAAGGTGGCCAAACATTGCTTGCGTGAAAA
TGTGGTAATGCACAGGCAATAAAGCGTAATGATCTATATTAGTACAAGCA
TGCAACAGATCATACAACGACACAATAAAATGGAGTTCCTTCCGCTTTTG
AGGGACCTACAAT
>CL42.Contig1_All
CCGGGTCATCATGGGCCGCGTCAGGACCAAGACGGTGAAGAAGGCCGCTC
GGGTCATCATCGAGAAGTACTACACCCGGCTGGGTAACGACTTCCACACC
AACAAGCGCGTGTGCGAGGAGATCGCCATCATCCCCAGCAAGAAGCTGCG
CAACAAGATCGCCGGGTACGTCACACACCTGATGAAGCGCATCCAGAGAG
GGCCGGTCAGGGGGATCTCCATCAAGCTGCAGGAGGAGGAGCGCGAGCGC
AGGGACAACTACGTGCCCGAGGTCTCTGCTCTGGACCAGGAGATCATCGA
GGTCGACACCGACACCAAGGAAATGCTCAAGCTTCTGGATTTCGGCAGCC
TGTCCAATCTTCAGGTGACTCAGCCTCCCGTCGGCATGAACTTCAAGACC
CCCCGCGGCGTCTAG
>CL42.Contig2_All
GTGAGAACCAAGACCGTGAAGAAAGCCGCTCGGGTGGTCATCGAGAAGTA
CTACACCCGGCTGGGCAATGACTTCCACATCAACAAGCGCGTGTGTGAGG
AGATCGCCATCATCCCCAGCAAACCTCTGCGCAACAAGATCGCGGGGTAT
GTGACCCATCTGATGAAGCGCATTCAGAGGGGTCCCGTCAGAGGCATCTC
CATCAAACTGCAGGAGGAGGAGAGAGAGAGACGGGATAACTATGTCCCAG
AGGTCTCTGCTTTGGATCAGGAGATTATTGAGGTTGATCCAGATACCAAG
GAAATGCTGAAGACTTTCGACTTCGGCAACATCTCCAACTTGCAGGTCAC
CCAGCCAAGTATTGGAATGAACTTTAAAACACCCAGAGGAGTCTAGAGGT
GTAATTCA
>CL43.Contig1_All
AATTACACGTATCAATTGCAATAAAAAGTACACTATTTCACAGCAAGAGT
AACAAGCATTGGACACTGAAATCAACATACTTTGTGACAACAAAATGAGC
TATGCTAGAAATAGCACAGTTTAAGCAAATCACTCGAATCACTAATGAAC
ACCAGTGAATTGAGAAAACGTATAAGATCTGTTTTGCTGAAAAGGTTGGT
GTGTTAATTACACTCACGCAAAAGGAGATTCTCAAACAGGCCATCATGTA
CACATCATCGGTTTGGCCTCAACGCAATACTCGCGAACGAGAAAAGTCTC
TACCACTGCAGAGGAGCACAAATTCGTGTTATAGCGGATAAATACTGCCT
TCTTGGCCGGATAGTCTTGCAGCA
>CL43.Contig2_All
GTGATTTTAGGAAGCCAATGTCTGAATTGTGCAGTTTTGACATGTTGGGC
TCCATTGCGCATAGGTAATTATGGCTGACCTGTATATGGGGAGCGGGATG
CTCAGCCGTCTGGCCCGGCGCCGACCGGGCCAGAGGATTCCGAAGATGGC
AACCAATTTCGGCTTCTGTACGGTCAGAACAAGCCACGTGAGAGCAGAAG
TGTTTCGGTATCTAGATGACCCGAGATGAGATATCGCCACGCTGCAGGGC
TATCCGGCTATGAAGTCGGTATTTGTTCACTATAACATGAATTTGTGCTC
GTCTGCAGCGGTAGAGAGACTTTGTCTCTTTCGTGAGCCTTGTGCTGAGG
CCGAACCGACGCTGTCTAAAAGACAGCCTATTTCAGAAGCTCACACAGTA
ACCTTCTCAGCAAAGCAGATCTTATGTGCAAAATAAATGATACTTTTTCT
CAATTCACCGGTGTTCATTAGCGATTCGAGTGATTTGCTTAAACTATGCT
ATTTCTAGCATAGCTCATTTTGTTTTCACCAAGTATGTTGATTTCGGTGT
CCAATGCTTGTTACTGTTGCTGTGAAATAGTGTACTCTTTTATTGCAATT
GATACGTGCAATTATGGCATTATTACTAATTATGTACTTTGTAACCCCCC
CTCTGTAATGTAGCGCTGAGGGTACTGTAATAAGTAAATAAACGAACTGA
AAGTTTCAATGTGCTGCAACTTTATTTACAACATTATGCTGCACTTATAA
ATGTATTTGCGGAGTATGAGCATCCTTGAAATAAAAAAAAAAGTATTCCA
GTATCTGTATTGTTGTATCTGTATTCCAGAATATTTTTTTCGTCTTGTTG
CAAAAGTATCTCTGAAATATCCTGTTACGGTAAAGGCAAATGTATCTCAG
TATCTGTATTTCAGGCGTCTAGTCCATGTATTTCTATATCTGTATTCCGG
AATACTTTTCCGAGTATCTCTGCCCAGCCCTGGTTGAAACTATGCCACCA
GCTGTGAAATACATAAATCATGGCTTCATGTTTCTAAGGCGCTGACATAT
CAAACACCCAAAGCGTGACGGTTGCCTAAAATATTTTGCATAATTATGCA
TAATTTATGCATAATTTATGCCTTAAGGTTTAGAGAATCCTAAATATGCT
CCCCAGAAGAGTTTCTCTTTGTAATATTAAAAACAGCTGCAGGTATTGCA
AGCAGATTTTATTTGTATCAACTGTATTCCCATTGTCTACAAGTTTCAGA
GCTAGACAAGTATGCAAGCTGCAACAAAGTTATTGGGGGGCACACTCGCA
CGAGTGACAGGACAGCTGCCTTTAACACAGTAATTCACATGACTGTTGAA
CCAGCACTGAACTGTGGTTGAAACTATGATACCAGCTGCGAAATACATAA
ATCATGGCTCCGTGTTTCTAAGGCGCTGATAGATTAAAAACCGAACGCGT
GACGGTTGCCTAAAATATTTTGCGACTTAAAAGTTTATGCATAATTTATG
CCTTAAGGTGTAGAGAATCCTAAATATGCTCCCCAGAGGAGTTTCTCCTT
GTAATAATCAAAACAGCTGCAAGTATTGCACGCAGATTTTATTTGTATGA
ACTGTATTCCCATTGTCAACAAATTTCAGAGCTAGACAAGTACACAAGCT
GCAACAAAGTTATTGGGGTGCACGCTCACATGAGTGACCGGACAGCGGCC
TTTAGCACAGTAATCCACATATAACAAAGATTGTTCGCGGGCCAGTTGGT
ACATCTTGAACGTAAAACAGCACACTTAGAAGGGACAGAAAGTTTACAAG
AAGGACACAGACACAGCGATTTGTCTGCGTCCTTCTTGTAAACGTCCCGT
TTAAGCGTACTGTTTTACGTTCATAATCCACATGACTGTTGAACCAGCAG
TGAACTGTGCTTGAAACTATGATACCGGCTGCGAAATACGTAAATCATGG
CTTCGTGTTTCTAAGGGGCTGATATATTAAAAACCCAACGCGTGACGCTT
GCCTAAAATATTTTGCAACTTGAAAGTTTATGCATAATTTATGCCTTAAG
GTGTAGAGAATCCTAAATATGCTCCCCAGAGGAGTTTCTCCTTATAATAA
TCAAAACAGCTGCGAGCATTGCACGCATATTATATTTGTATCAACTGTAT
TCCCACTGTCTACAAATTTCAGAGCTAGACAAGTACACAAGCTGCAACAA
AGTTATTGGGGGCACACTCGCACGAGTGACAAGACAGCAGCCTTTAGCAC
AGTAATCCACATAACTCCTCAACCAGCACAGAACTGTGGTTGAAACCAGG
GCTGGGCAGTATCGTGATACAAGGTTATCGTGATAGTATTTCAGAGATAC
TTTTTTGAGTATCTGTATTTCTGTATCGAGATACAGTTGAAAAATGTATT
TGTATCTCAGTAGTGAAATCCTTTTGCGACGTATCGGTTGTATCGCGATA
CTGTGCAGAACACGGGTATCTCGTTACATTTTTTTTTTTTTCGGAAATGA
GTTGAGGCGTGCTTCCAAGAAGAGAATGACGTTTTTTTTTGTTTGTTTTT
GTGCCAACACAAGCAAAGGCGCGCCGCCGGTCGCCGACAGAAAGGGCGGC
GATGGCTTCCCCTCAAGTACGGCATATTCTAGGGACCGTACCTCAAGCAC
AGAATGGCCCATGTGGTAAAGTGCGCGACGCCGCAGACGGCAGAATCGCG
GAGGCAGTATTCTCGGCCTCTGTCGACGAAAGTAGCTGCCTCTCAAGGCC
AGTGCAGCACGTCTAATTTTTTTCGGGTGGCAAGCCGTTACTTCGTGACC
CCCCGCGTGGATACCACCCTGGAAGAGATGCTTTGCAATGCTTAGCGTGT
GTTCAGTTCTCAAAGCGGCGGCACTTCGAAAAGCAGTTCCCGTAGTTGCG
GTGGAAATGAGTAGAAGATGGCTATCTTTGTTGTGCTTTCAGCCACCTCT
CCAGCGTGTCAGGGTGCATTCCTAATTGATTACAAGCGTGAAACGGTCTT
TTGTGATACCAGGCTCCCCCACAGCCGGAGCCGATTTCGCCTCTTGCGGC
TTGCTGAAATAGGTGCTGGTAGCGTCGGTGGTGGTGACAGCTTTATTGAA
GAGTGACCCTTGCGGCCCAGGCGACGAGTGCAATTGCTGTAGTGTCTGAT
GGGGCGCTCTGAGCAGCTGTCCCTGTTTCCACATCTGTTTAGAGAGCTGG
CAGGAGTGACTTGGGAGGGCTTAAAC
>CL43.Contig3_All
TGCTTGCTCTAGTTTCTGATGGGCCGCTCTGAGCAGCTGTCCCTGTTTCC
ACGTCTGTTTAGAGAGCTGGCAGGAGCGACTCTCAAACAACGTGATTTTA
GGAAGCCAATGTCTGAATTGTGCAGTTTTGACATGTTGGGCTCCATTGCG
CATAGGTAATTATGGCTGACCTGTATATGGGGAGCGGGATGCTCAGCCGT
CTGGCCCGGCGCCGACCGGGCCAGAGGATTCCGAAGATGGCAACCAATTT
CGGCTTCTGTACGGTCAGAACAAGCCACGTGAGAGCAGAAGTGTTTCGGT
ATCTAGATGACCCGAGAAGAGATATCGCCACGCTGCAGGGCTATCCGGCT
ATGAAGTCGGTATTTGTTCACTATAACATGAATTTGTGCTCGTCTGCAGC
GGTAGAGAGACTTTGTCTCTTTCGTGAGCCTTGTGCTGAGGCCGAACCGA
CGCTGTCTAAAAGACAGCCTATTTCAGAAGCTCACACAGTAACCTTCTCA
GCAAAGCAGATCTTATGTGCAAAATAAATGATACTTTTTCTCAATTCACC
GGTGTTCATTAGCGATTCGAGTGATTTGCTTAAACTATGCTATTTCTAGC
ATAGCTCATTTTGTTTTCACCAAGTATGTTGATTTCGGTGTCCAATGCTT
GTTACTGTTGCTGTGAAATAGTGTACTCTTTTATTGCAATTGATACGTGC
AATTATGGCATTATTACTAATTATGTACTTTGTAACCCCCCCTCTGTAAT
GTAGCGCTGAGGGTACTGTAATAAGTAAATAAACGAACTGAAAGTTTCAA
TGTGCTGCAACTTTATTTACAACATTATGCTGCACTTATAAATGTCTTTG
CGGTGTATAAGCATCCTTGAAATAAAAATAGTATTCCAGTATCTGTATTG
CTGTATCTGTATTCCGGAATACTATTTTCGTCTCATTGCGAAAGTATCTC
CAAAATATCCCGTTACGTTAAAGGCAAATGTATCTCAGTATCTGTATTTT
AGGCTTCCAGTCCATGTATTTCGATATCTGTATTCCGGAATACTTTTCCG
AGTATCTCTGCCCAGCCCTGGTTGAAACTATGCCACCAGCTGTGAAATAC
ATAAATCATGGCTTCATGTTTCTAAGGCGCTGACATATCAAACACCCAAA
GCGTGACGGTTGCCTAAAATATTTTGCATAATTATGCATAATTTATGCAT
AATTTATGCCTTAAGGTGTAGAGAATCCTAAATATGCTCCCCAGAGGAGT
TTCTCCTTATAATAATCAAAACAGCTGCGAGCATTGCACGCATATTATAT
TTGTATCAACTGTATTCCCACTGTCTACAAATTTCAGAGCTAGACAAGTA
CACAAGCTGCAACAAAGTTATTGGGGTGCACGCTCACATGAGTGACCGGA
CAGCGGCCTTTAGCACAGTAATCCACATAACTCCTCAACCAGCACAGAAC
TGTGGTTGAAACCAGGGCTGGGCAGTATCGTGATACAAGGTTATCGTGAT
AGTATTTCAGAGATACTTTTTTGAGTATCTGTATTTCTGTATCGAGATAC
ATTTGAAAAATGTATTTGTATCTCAGTAGTGAAATCCTTTTGCGACGTAT
CGGTTGTATCGCGATACTGTGCAGAACACGGGTATCTCGTTACATTTTTT
TTTTTTTCGGAAATGAGTTGAGGCGTGCTTCCAAGAAGAGAATGACGTTT
TTTTTTGTTTGTTTTTGTGCCAACACAAGCAAAGGCGCGCCGCCGGTCGC
CGACAGAAAGGGCGGCGATGGCTTCCCCTCAAGTACGGCATATTCTAGGG
ACCGTACCTCAAGCACAGAATGGCCCATGTGGTAAAGTGCGCGACGCCGC
AGACGGCAGAATCGCGGAGGCAGTATTCTCGGCCTCTGTCGACGAAAGTA
GCTGCCTCTCAAGGCCAGTGCAGCACGTCTAATTTTTTTCGGGTGGCAAG
CCGTTACTTCGTGACCCCCCGCGTGGATACCACCCTGGAAGAGATGCTTT
GCAATGCTTAGCGTGTGTTCAGTTCTCAAAGCGGCGGCACTTCGAAAAGC
AGTTCCCGTAGTTGCGGTGGAAATGAGTAGAAGATGGCTATCTTTGTTGT
GCTTTCAGCCACCTCTCCAGCGTGTCAGGGTGCATTCCTAATTGATTACA
AGCGTGAAACGGTCTTTTGTGATACCAGGCTCCCCCACAGCCGGAGCCGA
TTTCGCCTCTTGCGGCTTGCTGAAATAGGTGCTGGTAGCGTCGGTGGTGG
TGACAGCTTTATTGAAGAGTGACCCTTGCGGCCCAGGCGACGAGTGCAAT
TGCTGTAGTGTCTGATGGGGCGCTCTGAGCAGCTGTCCCTGTTTCCACAT
CTGTTTAGAGAGCTGGCAGGAGTGACTTGGGAGGGCTTAAACCCTCTCAC
CCCCAAAGAACGTGATTTTAGGAAGCCAATGTTTGAATTGTGCAGTTTTG
ACGTATTGGGTTCCATTGCGCGTAGGTAATTATGGCCGGCCTATACTGGC
AGCGCAATGCTTAGCAGTCTGACCCGGCGCCGACCGGGCCAGACGGCTGA
GGATTCCGAAGATGGGGACCGACTTCGGCTTCTGAACGGTCAGAACAACC
CACGTGAGGGCGGAAGTGTTTCGGTATCTGGATGACCCGAGAAGAGAGAT
CGCCACGCTGCAGGGCTATCCGGCTATGATGCTGTATTTATTCACTATAA
CGCGAAATTGTGCTCGTCTGAAGCGGTAG
>CL43.Contig4_All
GTGATTTTAGGAAGCCAATGTCTGAATTGTGCAGTTTTGACATGTTGGGC
TCCATTGCGCATAGGTAATTATGGCTGACCTGTATATGGGGAGCGGGATG
CTCAGCCGTCTGGCCCGGCGCCGACCGGGCCAGAGGATTCCGAAGATGGC
AACCAATTTCGGCTTCTGTACGGTCAGAACAAGCCACGTGAGAGCAGAAG
TGTTTCGGTATCTAGATGACCCGAGATGAGATATCGCCACGCTGCAGGGC
TATCCGGCTATGAAGTCGGTATTTGTTCACTATAACATGAATTTGTGCTC
GTCTGCAGCGGTAGAGAGACTTTGTCTCTTTCGTGAGCCTTGTGCTGAGG
CCGAACCGACGCTGTCTAAAAGACAGCCTATTTCAGAAGCTCACACAGTA
ACCTTCTCAGCAAAGCAGATCTTATGTGCAAAATAAATGATACTTTTTCT
CAATTCACCGGTGTTCATTAGCGATTCGAGTGATTTGCTTAAACTATGCT
ATTTCTAGCATAGCTCATTTTGTTTTCACCAAGTATGTTGATTTCGGTGT
CCAATGCTTGTTACTGTTGCTGTGAAATAGTGTACTCTTTTATTGCAATT
GATACGTGCAATTATGGCATTATTACTAATTATGTACTTTGTAACCCCCC
CTCTGTAATGTAGCGCTGAGGGTACTGTAATAAGTAAATAAACGAACTGA
AAGTTTCAATGTGCTGCAACTTTATTTACAACATTATGCTGCACTTATAA
ATGTATTTGCGGAGTATGAGCATCCTTGAAATAAAAAAAAAAGTATTCCA
GTATCTGTATTGTTGTATCTGTATTCCAGAATATTTTTTTCGTCTCATTG
AGAAAGTATCTCCGAAATATCCCGTTACGTTAAAGGCAAATGTATCTCAG
TAACTGTATTTTAGGCTTCAAGTCCATGTATTTCGATATCTGTATTCCGG
AATACTTTTCCGAGTATCTCTGCCCAGCCCTGGTTGAAACTATGCCACCA
GCTGTGAAATACATAAATCATGGCTTCATGTTTCTAAGGCGCTGACATAT
CAAACACCCAAAGCGTGACGGTTGCCTAAAATATTTTGCATAATTATGCA
TAATTTATGCATAATTTATGCCTTAAGGTGTAGAGAATCCTAAATATGCT
CCCCAGAAGAGTTTCTCTTTGTAATATTAAAAACAGCTGCAGGTATTGCA
AGCAGATTTTATTTGTATCAACTGTATTCCCATTGTCTACAAGTTTCAGA
GCTAGACAAGTATGCAAGCTGCAACAAAGTTATTGGGGGGCACACTCGCA
CGAGTGACACGACAGCAGCCTATCGCACAGTAATTCACATGACTGTTGAA
CCAGCACTGAACTGTGGTTGAAACTATGATACCAGCTGCGAAATACATAA
ATCATGGCTCCGTGTTTCTAAGGCGCTGATAGATTAAAAACCGAACGCGT
GACGGTTGCCTAAAATATTTTGCGACTTAAAAGTTTATGCATAATTTATG
CCTTAAGGTGTAGAGAACCCTAAATATGCTCACCAGTGGAGTTTCTCCTT
GTATTAATGAAAACAGCTGCCAATTGTGCATGACAATACTGGGCCAGAGA
TCAGGATGGCATGAAAAGCAAGCGACTAGATCCAAAGCAAGAGAAATATA
TTCACCAGGAGGGCAGTGAAAAGTGGGTGCAGGAAGAATGTATAGCTTGT
TGCATAATTAGTGCTGCACTTAGTATCTATCAAAGCCAGTCTTAAAAGAG
CTTAGCCCGTCGCTTGAGGTCATTGCGTTTCCACTCGGGTAGGCGGTAAA
ACTCCAGCCGGCTCATGTGGAAAAGGGCCTGGAATTCCTCGTTGGACAGA
TGACGCTCCAGGTGACATCGGTCCACATCAACGGGCAGTCGATAGTTGGA
TGTCATTAGCAGATGGTAAGGGTACAGCTTTGGCGGGTCCGTTGAAAGGT
GCCAGTTGACATTTGGCATTGATCGTCTCAGATGTGGACTGTAGGAGGCA
TATCGAAAGCCAGAGTAGCCATCTGAGAAAGGGGTTGATCGAAGGACAGC
ACTTGTGCTGTGATTCATGACAGCACCATCATGGTCGGAAGTTGCGGACA
CATCTGACTTGCCACAACTGAACTCTGTGCTGTGGGTTTTTTCCAGCTTG
CTGAAGGACAAATCTTGAGCCATAAAATCCCGACCACCCACAGGCAAAGT
TGCCGACTTGGTAGCCAACCCATAGCCTGGCTTGGGGACTGTACGCAGGG
ATGAGACCACATTGTACGTCGTAGGAGTGGTGCCAACGGAGCGCCCCATG
GATGACCGGTAGCTGGATCCACGGTCGAACTCATCCTCCTCCCACGGCCG
AGGTCGGTCAATGTCCCGTGATGGAGAGGCATTGACAGGGTTGTCATAGC
GCAGCCGATATATGGGCTCCTTATTGGCTGATGGCGTTCTGGAAGCATTA
CGTGGGTCCACGTGGGTCATCTTCCAGGCCCTGTATTTTTCACGCTCCTT
CACTGTTTTGAGAAACACCTTGCCGATGCCTGTGGCAATCTTGGAGAGCT
CCTCCTCTTCCTTCTTAAGTTGGGGATCCTCCTCAAAGGCCTCTTCATTA
GTCTCTTCTTCTTCATCCACCTCAAACTCCTTGGAGCTGCCACTCCAGCG
CCGCCGCCTCTCTGGATCAGTGTAAGGAAATGGTGGTGCTGGGAAATCAT
CCCTCTCAATCTTGGGGATTTCAGTGGGCTTGGGTGGCCGGGCACCCGGA
AAATGGGCCAATTCAATGGGCTCCTCATTGTTCATGTGAGGCGACTTGGG
CCGAGGCACACTGGACTGGATCGTGTCCACGAGAACTTGCATTCCTTGCT
TTGTGTGAGGCTTGAGGGGCAGCTTTTTTCGACTTCCCAAGCCATCTGGT
GGCCGATGAAACTGGGGTGACTTGGGTGGGTGTGGCTCAAGCGGCCTGCG
TAGATAGCCTTGGGTTGGCTCTGCAGTCAGGTAGCTGTAGGCGTACACAC
GGCTCAGGTCACTCAGCATGGGCTCTTTGTCAAGTAAGCTGCCAGGGCTT
GATGACCTGCCATACTGCTCCTCAGCAACCGTGTCTTTTTCATCCAGTTT
TCTGTCTTCTGCTTTGCCATCAGGCCCTGGACCACAGCGCGGATGCCAGA
TGGCGCCTCCTTGCAGGTACATTTCCTCGCCATCCCCAAAGGGGTCTCCA
CATTTTGAACATCGAGCACATGTGGGATGGAAATGATGGTTTTCTCCAGC
CTGCAACACTTTGCCAGAGATGAACCGATCACAGTGGGCACACTTGACAC
CAAACTGCTTCTGGTAGTCTTTCTCACAGTATGGCTGACCTTCTCTGCCC
ATATACTCGCCATGAAGAACAATATTGCAATGTGTGCACTTGAAGCACCA
AATGTGCCACTGCTTGTCTAAGGCAATCAGGGCTTGACCTTCCCTAAGAT
CATCTGAGCATCCTGCACATTTGATTGCTCCATTGATGTGCGGCTCTTCC
CCAGATTGGGAAGTCACCACAGGTATTTGGATACACTTTGAACAAAGGCA
CTCTTTGCCAGTATAGGTCACCTTTTCCCCACTGGGAAACTGTTGCCGAC
ATCTGGCACAGACAAAGCATTTTTGGTGATAGGTGTTTCCCAGAGCTGTC
ACCACTTCTCCCTCAACAAATTGGCCACAGCCTGCACACTTAGTGCCAAA
CATTTTCTGGTAGTCTCCAGTGCAGTAGTATTTGCCGTCTCTGAAGAAGA
ACCCTCCCTGGGCCAATGAGCTGGTACACACGGCACACTTAAAGCACTCA
ACGTGAAAGTAGCGATCTTGAACACGCAGTGCATTCCCTGAGCATTTCTT
TTTGCACAGTTCACATACGACTTTCCCCATCGCCGCGGCCCGACGTCAAA
ACAGGAGCGGCAATCGAAGCTAGGAACGGCCTTACGCCAATGCTCAGTAA
CAGCGAGGGCGGGAAGTGATGAGTACTTGGCGTGCTATTTCAAGGACGGA
CAGTGGGCACACATCAACACACGAGCAACACGGCCAATCCTTCAGGCACG
GCCGCTCTATGAAAACGCACCGCACGGGGTGCGGCCTGCTAC
>CL43.Contig5_All
GACATAATTACATGTATCAATTGCAATAAAAAAGTACACGATTTCACAGC
AAGAGTAACAAGCATTGGACACCGAAATCGACATACTTGGTGACAAAAAA
ATGAGCTTTGCTAGAAATAGCACAGTTTAAGCAAATTACTCGAATCACTA
ATGAACACCAGTGAATTAAGAAAAAGTATACATTTATTTTGCACACAGGA
TCTGCTTTGCTGAGAAGGTTGCTGTGTGAGCATCTCAAATAGGC
>CL44.Contig1_All
TGCTCTCATGCGGTGCTTGCATGGCGATGTTCGGTGTCCCTTGAGAGCAG
CAAGGCTCGCAGCCTGCACGTTTGTAGGTGTTATCTTCAATGATGATTAT
TGTGTGCAGGGATGTCTTGATTGCCGTGTGTCGCAGGTAACGTGCCTGAA
AACTTATGTTCAGGATGGAACAGGAATTTCAAGAAATAGACTCTAAAAAC
TCTTGGAATTCAGTCTACCAGAAGATCAGACACAAGTCCAACAGCTATGA
CTACACGTGCAAAGACGCACGGCGAATGGATAACAAGAGCTTAAATCGGT
ACCGAGATGTAAATCCATATGACCACAGCAGAGTGATCTTAAAACGAGGC
GACAAGGATTATATTAACGCCAGTCTGGTTAAAGTGAAGGCAGCTAATCG
CACCTACATTTTAACTCAGGGACCTTTGCCGACAACTACAAGCCATTTTT
GGCTCATGGTCTGGGAGCAACAGACTAAGGCCATTTTAATGCTTAATCGT
ATCATCGAGAAAAACACTGTAAAGTGCCATCAGTACTGGCCGATGAGCCA
GGATGAAGAGCTTGTGCTCACCGGGGTAGGACTCAAAGTGGCCTTTCTCG
GGGAAAAGCCAGCAACCAACTACACCGTCCGGGAACTCATGCTCACCGAC
CTTGAGAGTGGGCAGAAGCGTGTGGTACTGCACCTGCACTATACGACCTG
GCCCGATTTTGGGGTGCCCGAGTCTCCAGCAGCGTTCTTGGCCTTTCTGC
AAGCTGTTCGGGAGTCTGGGGCATTGGATGTCGATGTAGGGCCACCTGTG
GTGCATTGCAGTGCAGGCATTGGCCGTTCGGGGACCTTTTGCCTGGTGGA
CTCTTGTCTTGTACTGATTGAAGCCAATGGGGGCCGCCTTGACCGGGTGG
ACGTGCAGGAAGTGCTGCTGGAGATGCGCAAGTACCGCATGGGTCTGATC
CAGACACCAGACCAGCTGCGCTTCTCCTACCTGGCCATCCTGGAGGGCGC
TCGGGCCTTGTCCTGCTGCCAGCAGAAGGATGCCCACCCCACAGCGGATG
AGCGGGTGATAAACCGAAGCCCTGAGCGCAATGGTATCACTGAGGAGAGC
TCTGAATCTGAAGCAACCGATTCTTCAGATGATGAAGATGAAGGTGATGA
TGAGGACACAGTTGGTGGTGGAAAAGATGCCAGTGAGAATGGTGAAGGCA
GCAGCAGGCTCCCAACTGGGGCTGGTGACTCTCCGCCGCCGCTGCCACCT
CGGCTCAAGCGTTCCTCTGAGGAGAACTCAAACAGTTCAAGTGAAGCAAA
GGATCTTCCAGCAGGTGAACCTGGTGCAAAGGAGACACCTCCGAGGAAAA
GGTTACGGATCGTGCCCCACCATCTCCCGGAGGAGGACTTACCATGAAGT
CTCGGAGCGACGGAAAGCGGAGCGAGTTGGAAAAGAAGCATCCATGGCTT
GAAAAGCAAGCGAGAAAACACCGACTGGAGAAAGGACAGCATAAACGTGG
ATTATCATGTTAAAGGTCGCAAGGTCCCACTACGGCAGGGAAGTGTAAAA
ACGAAAGATATATTTCAAGCCGGGCAACTCATACGCCAAGGACGGCTAAG
CTGTATATAGGCGAGTTAATTCTAACATGTTTTGGAAAGGGCTTGTAGGG
GTCTATTTTGTGACTGCCCGAAGTCTACCCGAGACTTCGCAAACGCTTCT
GAGTGTCAGATTCAGTATTCCTTCACTGTGTCCGCGCTTACTCCGCTTCT
ATATCCTCCGTTGTATCCGACCCATGTTCTTGCATGCTGTATCGGCTCTG
TACCAACGCCGCTGTCTGGCTGTGCGTTCCGACGGCCTGATACGAGTGCA
TTGCCAACTTATAATGCAGACAGCTTTCTTTCTTTCTTTCTTTCTT
>CL44.Contig2_All
CAAAGAAGCATGTTTATTCTAGCATTTTCACAACAGGCAGTGTCTTGACA
TTCGGCAGCATCTGGACAAAAACAGTTCACACAGCCAGCAATAAATAAGG
CAAACTAGAAAAAAGCACATAGCCCAGCCAGTACCCCAACCACAAGAATG
ACACACATTTACTTTGTACTCTCTGCAGTTCTCCACCCATGACTTGGCTC
TTTAAACAGCTTATTTTGGTACTACTGACACAGCAAAGAATAGCATAGCA
AAACAACCTACAAGGATTCCCCGAGTACAAACAGTCCAGCACATGACAAA
ATTGAACAAATTGAAGCCATGAACTAGAGTAACATGTGACACTTCAAGCC
CACCATTCATCCCGTCATGCTACTTCAGCGCAACACAGAAAAACAAGGTT
TAGCCACTGTTTGAGGCTACAATACCTTATTACAACATACCAAGAACAGA
AAACAATATGTAATGACCTTACCAGTGAATACTGCTGTAGCAAGTTTAAT
AGACCAGCAACTATTGCTTACAATTTGCCAGTTGGAATGTAAACTTTCAT
TTTATGTGCAATAGTTCCTCACAATAGTAGTCTAGCTTATTGCATTGAAG
CAGGTAACTACCAGTCTGTAAAATTTGTTTCAGACGATGTTTACAAACAC
TTTTCAGGTTGTGGATCTTTATCCATAGAGTACATAAAATAAGCAGTGAC
AATGAAAATGTTCAGCCTCACTTTAGCACCTATATAGTGAATCATAGCCT
GTTAGTTTCACCTTTCTGCACAATGGTGATTTGCATTCATCATAAAAGCT
TCTCTGTCAAGGTTACCGCCAAAATTTTCACAAGTATATATTGTGTCCTG
AACTCACCTTATGACAGAGAAACAACAGCATCACTACAAATCTGGTCTTA
GAATGTCTTTAAGTCTACGACAACAATTGTTGCATTACAGTACAGTTTTA
AGCAGCATCAGACACATATATGTTTCTGCCATGTTTAAAAGAGAAAGAAC
ACACAACTGGCTCTATAAACAGCAAAACATGAAGCAGTTAAAAAACTACA
ATCTACAAAACCTTCAAATGACAGTGCAGACAAACAAACAATCGTTCAAA
TGAATGTGACAGCACAATCTTTTATACAATGGCTTTACAAACCCATCAGG
TTTCTCTGCTCTCTAGACAAACGTCTGAAAATACTCTTAGGCACTGCAGT
GTTCATTTTTTTTAACCATTTTCTGACAAATAGCTCGCAGTTTAAGTTAA
AAGCCCAAAAATAGGCCTGTTAAAATGCACAAATCACCCATCTCTGTGAC
ATTAACCCTTTCAGAACAATGACATGCATTAAAAAGGGTGTGCACCACAT
GTGCAGATGTGAAGTGAAAAGAAGCTCAAGCAGTGGTACAGAAAAAAAAT
CGATGCTGCTTTCAAAGCAACCATTGAATTGTAAGGAGGTGGGATAGCGT
GTGTTAAGTAACTAACCAGTGTTAACAGAAGAACAAACAGCAGCAAGCAA
TTTAAGCAGCATAAAAAAAATCATTCAGCTGCCTTCAAACACCTGCTGTT
CCAAGAAGATCGTGCGACTGGCTGACATTGTGTAAACACCAGACTACAGC
AGATGCTACAAAAAAACAAAAAAAGAAAGCAGAAAAAAGAATTACACCTC
AGAATGCTTCAGAAGATGAACTTATTACTCTTGTTTTCAGTAACTGTTGC
AGGACAAATTGTTGATTCCAAATATTGCATGAGAATAGCTGTCATCCACA
TTACTAAGTGTTGTAATGCACTGTACAGCATAGCACCTGTCACCAGTATG
CATATTGTAAGATAAACCAATCCCCCAAAGTCACAAGAATAGAAGGAAAC
TTTTTCTACATAGATGTGGCATCTGCCTCCACAGGAGGCACAGTGCATGA
GAACATCCAGCATGTAAAATGCCAAAAGCAAAGCACCTTGCTACCAGGCT
GCCAAGTGGAAGTACACATGTGATTAAAAAAAAAAAAAAAACACAAGTGG
TAATCAAACCCTGGTACTACCGTTCGCTTTCTAAGGGCTTGAGAAAATGG
TGACATTTTTCGAAGAGGCCTAGTTGGAAATACACACAGCCGTAAAAAAC
AAAATATACAAGAAAGCAATAAGCATAAAATGGTAAGCATGGCATTTGAA
ACATTTGACAGTTTTGGTGCACAATAAAAAAAAATTCTAGCTCCTTACAA
CAAGCTTCAATACTTCCTATCTTCATACAAAGCACATGCCTCAACAGTGG
AGGCTAACACCGACCCTACAAAATAAGAAGTAATAAGCAAGACATAACAA
TTACAAAAGCAAAATGAATGAATTTGAAGCTTCTGACAGCCCAGTACACT
GAGCTGCAGCATGGAAGTTACTTGAAACACCATTTATTCAATACAGGGCT
ATGAATAAAGCACTATCAATTGACTGACCACTGGTTCTTGATTTTTAGGA
CAATGTATATGAGTTCTCAATACCATCAAACGTCCCATTCGTATATAACC
TTGAGCTTAGCAAAGTTTACACGCAGCAACAACTAGGCCATAGATTAAAT
TTATGCATGAACAACAAAGAACCACCAGATACCTTAGGTGACAAAAACAG
CATACATCCAAATAAATGCCCTGAGTTTTAAACCACACTAAGGCAACACT
GGTTAAAAGATGGTGAGTTTAATAATTAAGACTGATCAAAACTCACCTAA
GTAAGCTTTATCGAAAACTTTAATCTGGGGAGTGCCCCACAAAGCTTCAA
AAATCGGGAGGATGCTTTAATCAAACAAACAATATCTCCAAGCGCGACAA
CTAAGAATGCATGTTTGCAACAGATGAGGGCATGACAACTGCTATGCACT
GAACAATGTGTTGTTTTGATGAGATCCAATAAGAAGAAATGTGAAGACAT
GTAAACTTCACTTCAATTGCCTAAAGTGCGCCCTCAAAAGTCCTAACAGA
CAACAAGATGGTCAATGAACAGTCGATGAAAATGTAGATGTGTTTCCAGT
GATGCTGCCCTTTTCAACAGGTTCAGTCACACTTCATTTGGTCTTACTAG
CAACCTATTTTTGCACGTTGCATGGACACTGGCCAAAACAGCATTGTGGT
TGGTATCTGAGGTGTTTAACCCCCAATCCTGCCCATCAACTGTGTGACTT
ATCTTGCAAAGCTGCTAAGCTATTTGCCAGAGTCGTAGTACTTGTAGACC
AGCACACCTGTTCCCAGTAGGAGAACAAGGCCAATAGAAACGCGCTTCAG
CAGACGCCCTCGCTGGACCCAGGCTTCTGAAGAGCGCTGCTTCTGCCGCA
TACGCTGCAGCATCTGTGATGTGCGCTCCACCCTCTCGCGTCGTTGCCGC
CTGCGCAACTCTGCCTCCTCTCCGGCGCTTTTCCTCGGAGGTGTCTCCTT
TGCACCAGGTTCACCTGCTGGAAGATCCTTTGCTTCACTTGAACTGTTTG
AGTTCTCCTCAGAGGAACGCTTGAGCCGAGGTGGCAGCGGCGGCGGAGAG
TCACCAGCCCCAGTTGGGAGCCTGCTGCTGCCTTCACCATTCTCACTGGC
ATCTTTTCCACCACCAACTGTGTCCTCATCATCACCTTCATCTTCATCAT
CTGAAGAATCGGTTGCTTCAGATTCAGAGCTCTCCTCAGTGATACCATTG
CGCTCAGGGCTTCGGTTTATCACCCGCTCATCCGCTGTGGGGTGGGCATC
CTTCTGCTGGCAGCAGGACAAGGCCCGAGCGCCCTCCAGGATGGCCAGGT
AGGAGAAGCGCAGCTGGTCTGGTGTCTGGATCAGACCCATGCGGTACTTG
CGCATCTCCAGCAGCACTTCCTGCACGTCCACCCGGTCAAGGCGGCCCCC
ATTGGCTTCAATCAGTACAAGACAAGAGTCCACCAGGCAAAAGGTCCCCG
AACGGCCAATGCCTGCACTGCAATGCACCACAGGTGGCCCTACATCGACA
TCCAATGCCCCAGACTCCCGAACAGCTTGCAGAAAGGCCAAGAACGCTGC
TGGAGACTCGGGCACCCCAAAATCGGGCCAGGTCGTATAGTGCAGGTGCA
GTACCACACGCTTCTGCCCACTCTCAAGGTCGGTGAGCATGAGTTCCCGG
ACGGTGTAGTTGGTTGCTGGCTTTTCCCCGAGAAAGGCCACTTTGAGTCC
TACCCCGGTGAGCACAAGCTCTTCATCCTGGCTCATCGGCCAGTACTGAT
GGCACTTTACAGTGTTTTTCTCGATGATACGATTAAGCATTAAAATGGCC
TTAGTCTGTTGCTCCCAGACCATGAGCCAAAAATGGCTTGTAGTTGTCGG
CAAAGGTCCCTGAGTTAAAATGTAGGTGCGATTAGCTGCCTTCACTTTAA
CCAGACTGGCGTTAATATAATCCTTGTCGCCTCGTTTTAAGATCACTCTG
CTGTGGTCATATGGATTTACATCTCGGTACCGATTTAAGCTCTTGTTATC
CATTCGCCGTGCGTCTTTGCACGTGTAGTCATAGCTGTTGGACTTGTGTC
TGATCTTCTGGTAGACTGAATTCCAAGAGTTTTTAGAGTCTATTTCTTGA
AATTCCTGTTCCATCCTGAACATAAGTTTTCAGGCACGTTACCTGCGACA
CACGGCAATCAAGACATCCCTGCACACAATAATCATCATTGAAGATAACA
CCTACAAACGTGCAGGCTGCGAGCCTTGCTGCTCTCAAGGGACACCGAAC
ATCGCCATGCAAGCACCGCATGAGAGCA
>CL44.Contig3_All
GATTAAAAAAAAAAAAAAAACACAAGTGGTAATCAAACCCTGGTACTACC
GTTCGCTTTCTAAGGGCTTGAGAAAATGGTGACATTTTTCGAAGAGGCCT
AGTTGGAAATACACACAGCCGTAAAAAACAAAATATACAAGAAAGCAATA
AGCATAAAATGGTAAGCATGGCATTTGAAACATTTGACAGTTTTGGTGCA
CAATAAAAAAAAATTCTAGCTCCTTACAACAAGCTTCAATACTTCCTATC
TTCATACAAAGCACATGCCTCAACAGTGGAGGCTAACACCGACCCTACAA
AATAAGAAGTAATAAGCAAGACATAACAATTACAAAAGCAAAATGAATGA
ATTTGAAGCTTCTGACAGCCCAGTACACTGAGCTGCAGCATGGAAGTTAC
TTGAAACACCATTTATTCAATACAGGGCTATGAATAAAGCACTATCAATT
GACTGACCACTGGTTCTTGATTTTTAGGACAATGTATATGAGTTCTCAAT
ACCATCAAACGTCCCATTCGTATATAACCTTGAGCTTAGCAAAGTTTACA
CGCAGCAACAACTAGGCCATAGATTAAATTTATGCATGAACAACAAAGAA
CCACCAGATACCTTAGGTGACAAAAACAGCATACATCCAAATAAATGCCC
TGAGTTTTAAACCACACTAAGGCAACACTGGTTAAAAGATGGTGAGTTTA
ATAATTAAGACTGATCAAAACTCACCTAAGTAAGCTTTATCGAAAACTTT
AATCTGGGGAGTGCCCCACAAAGCTTCAAAAATCGGGAGGATGCTTTAAT
CAAACAAACAATATCTCCAAGCGCGACAACTAAGAATGCATGTTTGCAAC
AGATGAGGGCATGACAACTGCTATGCACTGAACAATGTGTTGTTTTGATG
AGATCCAATAAGAAGAAATGTGAAGACATGTAAACTTCACTTCAATTGCC
TAAAGTGCGCCCTCAAAAGTCCTAACAGACAACAAGATGGTCAATGAACA
GTCGATGAAAATGTAGATGTGTTTCCAGTGATGCTGCCCTTTTCAACAGG
TTCAGTCACACTTCATTTGGTCTTACTAGCAACCTATTTTTGCACGTTGC
ATGGACACTGGCCAAAACAGCATTGTGGTTGGTATCTGAGGTGTTTAACC
CCCAATCCTGCCCATCAACTGTGTGACTTATCTTGCAAAGCTGCTAAGCT
ATTTGCCAGAGTCGTAGTACTTGTAGACCAGCACACCTGTTCCCAGTAGG
AGAACAAGGCCAATAGAAACGCGCTTCAGCAGACGCCCTCGCTGGACCCA
GGCTTCTGAAGAGCGCTGCTTCTGCCGCATACGCTGCAGCATCTGTGATG
TGCGCTCCACCCTCTCGCGTCGTTGCCGCCTGCGCAACTCTGCCTCCTCT
CCGGCGCTGCACACAATACACGAGCATCATCAAGAGCACCTTCCTTACAA
GCCAGCATGATCTAAGCAACCAGGACACAGCTAACCAGGCTCACACCCTC
TGCTTTAAGATCGCAACAACTGTTTGCTTTCAAGCTCTTCAATGCCTATT
TGAACTACATCCTATGCCCATCAACATAATTAATTATGCCTACTTAAGAA
ACCAAACAATAAAAAGCAGCAAATCTTGCTTAGACCGTGTGAATTGGCAC
TAGCAATAAGCATCTTTGTTACACTATCT
>CL45.Contig1_All
CTCGTTATATATTGAATTATAGTCGACTCGCAGCTCAAAGGGAGCGCGCT
CAGCGCCGATGCGGCGACTCAAGCTTGCGCGAATCGCTCGAGCATTGGCT
ACGGAGAAGAAACAAAGGCGGAGCTGTATGCTTTAAGAAGTCTCGCGTGG
CTCGCGGCCTTATTGGCCCTTCGGATGGGTGACCCCGATGACCCCGCAGG
CGACTATACTTCCAGAGCGGCCGGTCATTCGGCTCTCCGGGGAGCCGCCT
TGACCCAGGTCATCTTCCAACGCGTGAATGATAGCTGAGCGGCCTACGAT
GGAGTTTGGTCCGTTTAGAGATACGAGTCGGTCCTTGATGGTGAAGAAGA
CCTCGCCCCGAGAATCGGCCTCGACGTTCCCGAGGTCCCCAACGTGACGA
ACGACGTCCACACGAGCCCCATGCCAGCTCCCCCTGCCTACGTCGAAATG
GGGGCCCGTGCTCGCGCAGCCGTTAGTCAGGTCACCTCGCAGATGAATGT
GGAAACCGTGAAGTCCAGGAGATAGCCCAATGACGTCACCAGTTATGGTC
ACGAAGTCGTCGGGATCCTTTTGCTGAAAGTTGAGCACTCCGGAAACGTT
GCTTCCTTGGGACTGGCCGAGGACGCAGATGGCGTCCGTCACGACGGGTT
CGTCCATGCGGCGGGCGAAGAGGACGTATTCGGGACCGAGAACCACGGCT
CCGGAGCGCATCGTCGCCCACAACAGCGCGAACAGTAGGAACGCGAAAGC
GCACAGCGCACTAGTGGTTGGCGTTCTTTCGCAGATGAACATGTCGAGAG
GCACGCGAGACTCGGCCGTACTCGAGAAGAACGGCTGCAAGGGACGAGCG
GTAATATTGTGATAGGTTCTACCGGG
>CL45.Contig2_All
CTCGTTATATATTGAATTATAGTCGACTCGCAGCTCAAAGGGAGCGCGCT
CAGCGCCGATGCGGCGACTCAAGCTTGCGCGAATCGCTCGAGCATTGGCT
ACGGAGAAGAAACAAAGGCGGAGCTGTATGCTTTAAGAAGTCTCGCGTGG
CTCGCGGCCTTATTGGCCCTTCGGATGGGTGACCCCGATGACCCCGCAGG
CGACTATACTTCCAGAGCGGCCGGTCATTCGGCTCTCCGGGGAGCCGCCT
TGACCCAGGTCATCTTCCAACGCGTGAATGATAGCTGAGCGGCCTACGAT
GGAGTTTGGTCCGTTTAGAGATACGAGTCGGTCCTTGATGGTGAAGAAGA
CCTCGCCCCGAGAATCGGCCTCGACGTTCCCGAGGTCCCCAACGTGACGA
ACGACGTCCACACGAGCCCCATGCCAGCTCCCCCTGCCTACGTCGAAATG
GGGGCCCGTGCTCGCGCAGCCGTTAGTCAGGTCACCTCGCAGATGAATGT
GGAAACCGTGAAGTCCAGGAGATAGCCCAATGACGTCACCAGTTATGGTC
ACGAAGTCGTCGGGATCCTTTTGCTGAAAGTTGAGCACTCCGGAAACGTT
GCTTCCTTGGGACTGGCCGAGGACGCAGATGGCGTCCGTCACGACGGGTT
CGTCCATGCGGCGGGCGAAGAGGACGTATTCGGGACCGAGAACCACGGCT
CCGGAGCGCATCGTCGCCCACAACAGCGCGAACAGTAGGAACGCGAAAGC
GCACAGCGCACTAGTGGTTGGCGTTCTTTCGCAGATGAACATGTCGAGAG
GCACGCGAGACTCGGCCGTACTCTGCAATACCAATCGATTATTTGCGAAG
ACGACGAATTTGAATCAGTGTCCTCGCGAGAATTGCAAATTGTTTACCGA
GAAGAACGGCTGCAAGGGACGAGCGGTAATATTGTGATAGGTTCTACCGG
G
>CL46.Contig1_All
CGTTTGTCAAGCCTCATAGCCGGCAGTTCGAACGTATACGCTCTCTGAGT
CAGACCTCGAAATCGTAGCTCTACACAATTCTGTGAATTTTCCTTGTCGC
GTGTGAAACACTTCCAATAAAAACTCAATATGCGTGAATGTATCTCTATC
CATGTTGGTCAGGCTGGTGTCCAGATTGGAAACGCCTGCTGGGAGCTCTA
CTGCTTGGAGCACGGCATCCAGCCCGATGGCCAGATGCCGTCTGACAAGA
CCGTGGGCGGAGGTGATGACTCGTTCAACACCTTCTTCAGCGAGACTGGA
GCTGGCAAGCACGTGCCCCGCGCCGTGTTTGTGGATCTGGAACCCACTGT
GGTCGATGAGGTCCGTACCGGAACCTACCGTCAGCTGTTCCACCCCGAGC
AGCTGATCACTGGTAAGGAGGATGCGGCCAACAACTACGCCCGTGGCCAC
TACACCATCGGCAAGGAGATCGTCGATCTGGTTCTGGACAGGATCCGCAA
GCTGGCCGATCAGTGCACCGGTCTGCAGGGCTTCCTCATCTTCCACTCGT
TCGGTGGAGGTACCGGCTCCGGCTTCACCTCGCTGCTGATGGAGCGTCTC
TCCGTGGACTACGGCAAGAAGTCCAAGCTGGAGTTCGCCATCTACCCAGC
CCCCCAGGTGTCCACTGCCGTGGTCGAGCCCTACAACTCCATCCTGACCA
CCCACACCACCCTGGAGCATTCCGACTGCGCCTTCATGGTCGACAACGAG
GCTATCTACGACATCTGCCGCCGCAATCTGGACATTGAGCGCCCCACGTA
CACCAACCTGAACCGTCTGATTGGCCAGATCGTGTCCTCGATTACCGCCT
CTCTGCGATTCGATGGTGCCCTTAACGTGGATCTGACTGAGTTCCAGACC
AACTTGGTGCCCTACCCACGTATTCACTTCCCTCTGGTGACCTACGCCCC
CGTTATCTCCGCCGAGAAGGCCTACCACGAGCAGCTGTCGGTGGCTGAGA
TCACCAACGCCTGCTTCGAGCCGGCCAACCAGATGGTCAAGTGCGATCCC
CGTCACGGCAAGTACATGGCCTGCTGCATGCTGTACCGCGGTGATGTTGT
GCCCAAGGACGTCAACGCCGCTATTGCCACCATCAAGACCAAGCGCACCA
TTCAATTCGTCGACTGGTGCCCCACTGGCTTCAAGGTTGGCATCAACTAC
CAGCCACCCACCGTGGTGCCTGGAGGTGATTTGGCCAAGGTGCAGCGTGC
CGTGTGCATGTTGTCCAACACCACGGCCATCGCCGAGGCCTGGGCCCGTC
TGGACCACAAGTTCGATCTGATGTACGCCAAGCGTGCCTTCGTCCACTGG
TACGTTGGTGAGGGTATGGAGGAGGGAGAGTTCTCCGAGGCCCGTGAGGA
TTTGGCTGCCCTCGAGAAGGACTACGAGGAGGTCGGCATGGACTCCGGTG
ACGGCGAGGGTGAGGGCGCTGAGGAGTACTAAGCGTCGCGCCACTTCAAC
GCTCGATGGGAGCGTCATTGGTGGGCGGGGTAACCGTCGAAATCAGTGTT
TACGCTTCCAATCGCAACAAAAAATTCACTGCAACACTGAAAAGCATACG
AAAACGATAAAGATTGTACGAGAAACCATAAAGTATTTTATCCACAAAGA
CACGTATAGCAGAAAAGCCAAGTTAACTCGGCGATAAGTTGTGTACACAA
GAATAAAATCGGCCAGATTCAGTGTTGTCAG
>CL46.Contig2_All
GTGAACGCCGCAATCGCCACCATCAAGACCAAGCGCACCATCCAGTTTGT
GGACTGGTGTCCCACTGGTTTCAAGGTTGGCATCAACTACCAGCCTCCCA
CTGTGGTTCCAGGTGGTGATCTCGCTAAAGTGCAGAGGGCCGTGTGCATG
CTGAGCAACACCACAGCTATTGCTGAGGCCTGGGCTCGTCTCGACCATAA
GTTCGATCTGATGTACGCCAAGCGTGCCTTTGTGCACTG
>CL46.Contig3_All
CGCTCCTTCTTGGGTAAAAGGGAGCCGGTTCGTGCCGCCCCACTCCGCGT
GACGCAGCCGCCAGTCGCGTCTGTGAAGGAGGCGACTCTGCACTCCACAC
TTACACATACGTCCGCTGCGAACGCATTGCTCTTCTGTGCGGAATTAGGA
GTGCCGTCCTTCCAACACTACCGTTAGCGTCAGTCATGAGGGAGTGCATC
AGCGTCCACATCGGCCAGGCCGGCGTGCAGATTGGAAACGCCTGCTGGGA
ACTCTACTGTCTCGAACATGGCATCCAGCAGGATGGCCAGATGCCCAGCG
ACAAGGTGTCCGGAGGCATTGACGACTCTTTCAACACTTTCTTCGCCGAA
ACGGGCGCCGGCCGTCATGTGCCACGTGCCGTATTCGTTGATCTCGAGCC
GACTGTCGTCGACGAGGTTCGCTCTGGAGCCTACCGGCAGCTCTACCACC
CGGAGCAGCTAATCTCTGGCAAGGAGGACGCTGCCAACAACTACGCGCGT
GGCCACTACACCATCGGCAAGGAGATCGTCGACCTAGTGCTTGACCGCAT
CCGGAAGCTGGCCGACCAGTGCACGGGTCTCCAAGGCTTCCTAGTGTTCC
ACAGCTTCGGCGGTGGCACTGGCTCCGGATTCACCTCGCTTCTCATGGAG
CGCCTTTCCGTCGACTACGGCAAAAAGTCCAAGCTCGAGTTCTCCATCTA
CCCAGCGCCACAGGTCTCGACTGCTGTTGTCGAACCCTACAACTCAATCT
TGACCACTCACACGACACTGGAGCACTCCGACTGCGCATTCATGGTTGAC
AACGAGGCTATCTACGACATCTGCCGGCGCAATCTGGATATCGACCGGCC
CACATACACCAACCTGAACCGGCTCATAAGTCAGATAGTGTCCTCAATCA
CAGCTTCCCTGCGCTTCGATGGTGCACTCAATGTCGACTTGACAGAGTTC
CAGACCAACTTGGTGCCTTATCCTAGGATCCACTTCCCGCTGGTGACATA
CGCTCCTGTGATCTCCGCCGAGAAGGCCTACCATGAGCAAATCACCGTGG
CAGAGATCACTAACGCATGTTTCGAGCCTGCCAACCAGATGGTCAAGTGT
GATCCGCGTCACGGCAAGTACATGGCCTGCTGCATGCTGTACCGCGGTGA
CGTGGTGCCCAAGGACGTCAACGCTGCCATCGCGGCAATCAAGACCAAGC
GCACCATCCAGTTTGTGGACTGGTGTCCCACAGGGTTCAAGGTGGGAATC
AACTACCAGCCGCCAACTGTGGTGCCCGGCGGAGACCTGGCCAAGGTTCC
GCGCGCCGTCTGCATGTTGTCCAACACGACAGCCATCGCCGAAGCCTGGG
CACGATTGGACCACAAGTTCGACCTTATGTACGCCAAGCGCGCTTTCGTC
CACTGGTACGTGGGCGAAGGCATGGAGGAGGGAGAGTTCTCGGAGGCCCG
TGAGGACATGGCCGCCCTCGAGAAGGACTACGAGGAGGTTGGCATGGACT
CAAACGAAGGCGCCGACGAGGGCGAGGAGTACTAGGCCGAGCGTTGGATG
CCGTCGACGGAAAACGATTTCCAAAAAATCGGACTACCGTGTTCACTCCA
AATTTTGTAATAAAAGATTTGGTTCCTCTAGTGCCTCTACAATTCATTAC
AGAACTGAAAGCCTTCAACGTATTGTGG
>CL46.Contig4_All
GCTCTAGCGACATTCCCCGTTCCAAGGATCTTTTAATCTCTGTAAATTTG
TTAGCAGTTTTCACCCCTTTGTAACTCGGCTGGCTCTATATACATATAAT
GTACCTTAACAGGCTGCATTATTGGATGACTTAGAAAGCTTGTCGAAGTG
CATACCCACACCGGCTGGCGACGAGGAAATAGAAGACTGATGACATATTG
TGCATCGTCGCAAACTTTAGCGAACTGTCACGGGTAGAGATCGTGCATAT
TTTGTTTGATAAGTTTAATATCCGTCAAGCATGGACGTCAGGTAATATAA
AAAAACAATAATGTACTCATATATGACCGAACTGCACCACATCGGAGACA
TTGCTGCTATTGCATGTCTATGGGATCGTTGCGAAGCGCAGACGCCGTGC
CTAGTACTCCTCGCCCTCGTCGGCGCATTCGCTGGAGTCCATGCCGACCT
CCTCGTAATCCTTCTCGAGGGCGGCCATGTCCTCGCGCGCCTCGGAGAAC
TCGCCCTCCTCCATGCCTTCACCCACGTACCAGTGGACGAAGGCGCGCTT
AGCGTACATAAGGTCGAACTTATGGTCCAGGCGAGCCCAGGCCTCGGCGA
TGGCCGTCGTATTGGACAGCATGCAGACAGCTCGGGGAACCTTGGCCAGG
TCTCCGCCGGGCACCACAGTTGGCGGCTGGTAGTTGATTCCCACCTTGAA
CCCTGTGGGACACCAGTCCACAAACTGGATGGTGCGCTTGGTCTTGATTG
CCGCGATGGCAGCGTTGACGTCCTTGGGCACCACGTCACCGCGGTACAGC
ATGCAGCAGGCCATGTACTTGCCGTGACGCGGATCACACTTGACCATCTG
GTTGGCAGGCTCGAAACATGCGTTAGTGATCTCTGCCACGGTGATTTGCT
CATGGTAGGCCTTCTCGGCGGAGATCACAGGAGCGTATGTCACCAGCGGG
AAGTGGATCCTAGGATAAGGCACCAAGTTGGTCTGGAACTCTGTCAAGTC
GACATTGAGTGCACCATCGAAGCGCAGGGAAGCTGTGATTGAGGACACTA
TCTGACTTATGAGCCGGTTCAGGTTGGTGTATGTGGGCCGGTCGATATCC
AGATTGCGCCGGCAGATGTCGTAGATAGCCTCGTTGTCAACCATGAATGC
GCAGTCGGAGTGCTCCAGTGTCGTGTGAGTGGTCAAGATTGAGTTGTAGG
GTTCGACAACAGCAGTCGAGACCTGTGGCGCTGGGTAGATTGAGAACTCG
AGCTTGGACTTTTTGCCGTAGTCGACGGAAAGGCGCTCCATGAGAAGCGA
GGTGAATCCGGAGCCAGTGCCACCGCCGAAGCTGTGGAACACTAGGAAGC
CTTGGAGACCCGTGCACTGGTCGGCCAGCTTCCGGATGCGGTCAAGCACT
AGGTCGACGATCTCCTTGCCGATGGTGTAGTGGCCACGCGCGTAGTTGTT
GGCAGCGTCCTCCTTGCCAGAGATTAGCTGCTCCGGGTGGTAGAGCTGCC
GGTAGGCTCCAGAGCGAACCTCGTCGACGACAGTCGGCTCGAGGTCAACG
AATACGGCACGTGGCACATGACGGCCGGCGCCCGTTTCGGCGAAGAAAGT
GTTGAAAGAGTCGTCAATGCCTCCGGACACCTTGTCGCTGGGCATCTGGC
CATCCTGCTGGATGCCATGTTCGAGACAGTAGAGTTCCCAGCAGGCGTTT
CCAATCTGCACGCCGGCCTGGCCGATGTGGACGCTGATGCACTCCCTCAT
GTTTGGTGGTGCCGGAAGAACTGCTCTTCTTACTCCGCACTGAACAACAA
CGCGCTCGCAGCGGACGTAAGTACGTAAGTGACGCGCCGCGCC
>CL47.Contig1_All
GAAGAAAGTTAGAGAGCAATGATGCATATAGTCAAGCTGCTCTGTGTGGT
TTTCTCGTGCCTCTGTGCTGTCGCCTGGGCTTCGTCTCCTCGCCAGCCAT
GTCATTCACCACCACTGACCAGTGGAACAATGAAAGTGGTTTCAACAGGG
GGTCATGACCTTGCATCTGGAGAGTTCAGTTATGACTCCAAAGCGAATAA
ATTTCGTTTTGTGGAGGACACTGCTCACGTGAACAAAACTTCTTATATGG
ATGTGCTCATACACTTTGAAGAGGGTGTACTTTATGAGATAGACAGTAAA
AACGAGAGTTGCAAGAAGGAGACTCTGCAGTTCCGTAAGCACCTGATGGA
GATTCCACCTGATGCCACTCACGAGTCTGAGATTTATATGGGCAGCCCCT
ACATCACAGAGCAGGGACTCAGAGTTCGCATGTGGAATGGAAATCTGCCT
GAACTTCATGCTCACTACTCTATGTCAACCGCTTCCTGTGGCTGCTTGCC
AGTCTCTGGCTCCTACTATGGTGAGAAGAAGGACCTTCTCTTCAGTTTCT
TCGGTGTTGAAACAGAAGTTGATGACCTGCAAGTCTTTGTGCCCCCGGCC
TATTGTGAGGGAGTGACATTTGAGGAGGCACCAGACGACCACAGCTTCTT
CGACCTGTTCCACGACTGAAAAAACATGATATACAAAGTGCCAAAGATGG
CTACATACAATAATAAAAACAGCATTTAAATAAAAAATATTTCCTGTATC
CATCTTTCTTGCTTCAGCAAATGTTTGCAGTTTCTTTTTTGCCATCTTTT
TCTTGCTATCTGTCTTTTGCAACGTGTTTCTTCACTGAAGTCAATAAAGC
>CL47.Contig2_All
AAGCACCTGATGGAGATTCCACCCGATGCCACTCACGAGTCTGAGATTTA
CATGGGCAACCCCTCAGTCACAGAACAGGGACTCCGAGTTCGGGTTTGGA
ATGGAAAGTTGCCTGAACTTCATGCTCACTACTCTCTGTCAACCACTTCC
TGTGGCTGTTTGCCGGTCTCTGGCTCCTACTACGGTGATAAGAAGGATCT
TCTCTTCAGTTTCTTTGGTGTTGAAACAGAAGTTGATGACCCGCAAGTCT
TTGTGCCCCCGGCCTATTGTGAGGGGGTGACATTTGAGGAGGCTCCAGAT
GACCACAGCTTCTTTGACCTGTTCCACGACTGAAAAGACATAAGATGATA
TACAAACTGCCAAAGATGGCTACATACAAGAATAAAAAGAGCATTTAAAT
AAAAACTATTACCTGTATCCATCTTTCTTTCTTCAGAAAATGTCTGCTGT
TTCTTTCTTACTATCTTTTTTTGTCTTTTGTAACTTGTTTCTTCACTGAA
GTCAATAAAGCTGAG
>CL48.Contig1_All
GAAACTTTTATTGAAAACAAGAATACGAAGGAAGAAAAACACAAGAACCA
CACACGCGTGCTCAACACCTAAAACTCCTACATTTGCGCGTCAAGATAGG
CAATCTCTGCTTGGTGTAATGCCAATGAATGCTTGGCGACACAACTATCT
CCGGCTTTTAAAATAATATAAACTTCAACAAGCTCACGAGTCGCACGTTC
TTTGTGCCGCGCAATGACTCTGGTTTCTCGGAAATCCGGGCTGCAATTAC
ACTCACGACAATGCAATGACAAGTTAGTTGACGGTTGACCTTTCATAGAT
AATCGGTGATCATTCATCCTTTCGTTCAGACAACGGCCGATCTACTCCCA
CAAGAAGGAGGGACAGAGTATACAACTCCCTCACCAGTCTGATTGGGCGT
TTCTATGTTTGACTTTACACTCAAACCGCTTCTGTGCGGTTCCCTACATC
TTTCTTTCAACAGCCCCACATATTATTCTGCTTAACTTATTCCTCGCAGA
AAATACGACGTGAATGCCGTACTTTGCGTTCACCTTCTCCAGGTGGTGCG
AGACACCATGCAGGTAGGGAATGCTGACGAGCGCCTTCTTATCGGGTTCT
CTCGCAACACGTGCCGAACCTTTCAACTCGCTTACTTACTTACTCGCTTA
CTTCAATTATACTCACTTATATCGATTCGTCCCCCGTGACAAGGGTGCGG
ATGAACACACGGCTTTCCCGTTGAGCCCGCATAGAAATGCTTACGCATTG
GATAATCGACAAATCCAAAGGTCATAATGCGCGGTCATAGGGCGACCCCC
CCCCCTCCCCCCTAATACTTCAGTCTTTCCACTGCGTTGAGATCGAGTGG
GAGGGGGGGGCAAACCTTCCACCTCCCCTCTTATTGAGCACCCTGTGCAC
ACATATGCGCACGGCGACGTTACCTTCTGGCAGGCTTTGGTAGTTGGTTC
ATGCTCGGAAACAGGAAAAAAAGAGCAAAATTCTAACATGACGCAAGATG
AAGAGACACCAGCACTGTTGTCCTGTTGTCGTCCCTTCTTAGTCTGGTGT
CCTGTCAGAATTTTGCGCTGTTTTCCCCCTGTTACTTTACCCCTTGTACA
TGTAGAAAAGCAGAAAGTGCCATTGAACTGCACAAAAAGTTCTCTTTATG
CCTTGCATGTTCTCTCTGGCAAAGCTAGCTGGTATTCAAGAATGAAAAAA
AATGCGGTACCCTGTTCAAAATGCCAGCATTCACACAGTGAGCGTTTTCT
TTGGACCGAGATTCGTTGGTCAGGATGCACTTGACACCGTGTTAATTGAA
GTAGTAAGCCATGTGCATTGCCAACTTCAATATACATGGCCGATAAAACT
ACAAAACTTGCCATGACATGTTCAATATATTACTACTCGCACCGATATCA
CCACTTCTACCTTTCAAGTGCAACTGCAGGTTTTGAAATATAATAAATTA
AGACAATCACAAATTTAACTTCCATCTTTAAATGTCTCGTAAGAGATGTA
CGCCAGCCCAATTTCACTTTAAGTAACACAATGTTTTTTATTTCCTGTCA
CACTACCAAATAACACTACACCGGAAGTGGCACACAGCTTGACAAGATCT
AGGAACCAGCTTGACTGCATGAGAGTCACTTGATGGATCACCTTCCGAGA
ATTATGCGCTGTCGAGCGCCACAGTTATCATACACCACGATTGTATAAAA
AATAGTATACACGCATACACACAGGACAACAACAACAAACAGTATTGCAC
AACTTTCAATCATCCCGAGGATGCTAAAAAAAAAAAACGAGTCTATCGAA
AAAACGCCATTAAACAGTACACTACTACATATACTACTGCGAATATTTGC
GTGTTAAGAGAAAAAAACCTATGTGTGGCAAGGCACTTAATCTCACAGAG
CCACATATGCGAGATTCACTATAGTATTTTACATTAAATAATTCAACATT
CTTGCAGTGCTCCATTCAATGCAGAAAAAACTCTAAAGTAAGGTGCGTAT
CTTGTCGTCGAACAAAGTTTCTCAGCTCACAGGCCAAACTCGCGTGTGAA
TTCGCACGGATGCTGCGAGATGGGTTGGTGCATGGTGCTTGGATTAAAAA
CAAAAAGCACAAACACGATATCACGAGTGATCCCGCAGAGATGTGTGAAC
TGGACGCCCCGCAACCGTAGCCATCATTGCACCGGGGGACACAAGTTTGG
TTTCGCCTGACACCCCTTACACCTGTGTACGAACAATCAGTTTGAAAGTT
TCTTAATTTTCTTTTTTGTCTTCTCAAATGGGGGGAGCAGATGCTCAGAT
GTTGTCATAGCTCCTGTGTCCCCCGCCTCCTCCAGTCAAACCGTAGTTCA
CCGGGCCGCCTTGGCAGGTGATGTACTTGACGAAAAACACGCAGCCATCC
ACGCAGAGTCCAGGAAGCTCGCTCCAGAACTGGTGGTGGGGCACCATCTC
CCAGCCACGGGCCCCGTTGTTGTGGTTGATCAGGATACCACCAACCAGGT
ACACCAGAAGCGCAATGAAGAACAGGATTAGCAGAACGGATCCAGCACTG
AGACCACCCGTGGGCACCTCCGGTATGCAGGCACCAGAAAACGGGATCGT
GAGGTTGCGCTCGCAGTCCGTAGAAACGATGAGTGGAGTGTAATCAAGCT
TTGTTAGCTCGGCTCCTGGCCCGGCGACAATGTTTTTCCCCGTGTCGCAA
CGAAAGATCATGTTGACCACGATTTTCTTATCCTTGCATTTGGTTACGTT
GACCAGGCTGCCTTCAACGGGCTCTTCAAACCTCACTGCGAAGCTTGAGC
GGTCCAGTGGAAGTAGTTTCTGGAAGGTTCCTATGGAGAGTGGATCCAAA
CCACTGGAATTGACCTCGCACGCATGCCCGATGCCACAGGGGTTGACGGG
CACCTCATTGCAGAATTGAAAGTACCAGGAACAATCGGTGTTTGTCGGTC
TTAAGCAGTGGCCCTTAATTTCTGCCCTCCACACAGACTTGAACAAACTT
TCGTAGTTGTAGCCGCCGTCGATCAAGCATTTCTCGTCGGCGGCAGTAAA
TTCGAGGCCCAAGGCGAATGCGAATGTAACGCTGCCCAAAAGCGGCGTCA
ACGCAAACATCTTCACAAACTACGAGCACAAAATTTTCGATAAGTCGTGC
GAGGTCCTTTTGAACCGAAAATGCAACAGCCACATCAAAACAGATTGG
>CL48.Contig2_All
GAAACTTTTATTGAAAACAATAAGAATACGAAGGAAGAGAAACACAAGAA
CCACACACGCGTGCTCAACACCCGAAAACTCCTACATTTGCGCATCAAGA
TAGGCAATCTCTGCTTGGTGTAATGCCAATGAAGGCTTGGCGACGCAACT
ATCTCCGGCTTTTAAAATAAAATAAACTTCAACAAGCTCACGAGTCGCAC
GTTCTTTGTGCCGCGCAGTGACTCTGGTTTCTCGGAAATCCGGGCTGCAA
TTACACTCACGACAATGCAATGACAAGTTAGTTGACGGTTGACCTTTCAT
AGATAATCGGTGATCATTCATCCTTTCGTTCAGACAACGGCCGATCTTAC
CGATATAGTTACTCCCACAAGGAGGGACAGAGTATACAACTCTCTCACCA
GTCTGATTGGGCGTTTCTATGTTTGACTTTACACTCAAACCGCTTCTGTG
CGGTTCCCTCCATCTTTCTTTCAACAGCCCCACATATTATTCTGCTTAAC
TTATTCCTCGCAGAAAATACGACGTGAATGCCGTACTTTGCGTTCACCTT
CTCCAGGTGGTGCGAGACACCATGCAGGTAGGGAATGCTGACGAGCGCCT
TCTTATCGGGTTCTCTCGCAACACGTGCCGAACCTTTCAACTCGCTTACT
TACTTACTCGCTTACTTCAATTACACTCACTTATATCGATTCGTCCCCCG
TGACAAGGGTGCGGATGAACACACGGCTTTCTCGTTGAGCCCGCATAGAA
ATGCTTACGCATTGGATAATCGACAAATCCAAAGGTCATAATGCGCGGTC
ATAGGGCGACCCCCCCCCCTCCCCCCTAATACTTCAGTCTTTCCACTGCG
TTGAGATCGAGTGGGAGGGGGGGGCAAACCTTCCACCTCCCCTCTTATTG
AGCACCCTGTGCACACATATGCGCACGGCGACGTTACCTTCTGGCAGGCT
TTGGTAGTTGGTTCATGCTCGGAAACAGGGAAAAATGAGCAAAATTCTAA
CATGACGCAAGATGAAGAGACACCAGCACTGTTGTCCTGTTGTCGTCCCT
TCTTAGTCTGGTGTCCCTGTCAGAATTTTGCGCTGTTTTCCCCCTGTTAC
TTTACCCCTTGTACATGTAGAAAAGCAGAAAGTGCCATTGAACTGCACAA
AAAGTTCTCTTTATGCCTTGCATGTTCTCTCTGGCAAAGCTAGCTGGTAT
TCAAGAATGAAAAAAATGCGGTACCCTGTTCAAAATGCCAGCATTCACAC
AGTGAGTGTTTTCTTTGGACCGAGATTCGTTTGTCAGGATGCACTTGACA
CCGTGTTAATTGAAGTAGTAAGCCATGTGCATTGCCAACTTCAATATACA
TGGCCGATAAAACTACAAAACTTGCCATGACATGTTCAATATATTACTAC
TCGCACCGATATCACCACTTCTACCTTTCAAGTGCAACTGCAGGTTTTGA
AATATAATAAATTAAGACAATCATAAATTTAACTTCCATCTTTAAATGTC
TCGTAAGAGATGTACGCCAGCCCAATTTCACTTTAAGTAACACAATGTTT
TTTATTTCCTGTCACACTACCAAATAACACTACACCTGAAGTGGCACACA
GCTTGACAAGATCTAGGAACCAGCTTGACTGCATGAGAGTCACTTGATGG
ATCACCTTCCGAGAATTATGCGCTGTCGAGCGCCACAGTTATCATACACC
ACGATTGTATAAAAAATAGTATACACGCATACACACAGGACAACAACAAC
AAACAGTATTGCACAACTTTCAATCATCCCGAGGATGCTAAAAAAAAAAA
ACGAGTCTATCGAAAAAACGCCATTAAACAGTACACTACTACATATACTA
CTGCGAATATTTGCGTGTTAAGAGAAAAAAACCTATGTGTGGCAAGGCAC
TTAATCTCACAGAGCCACATATGCGAGATTCACTATAGTATTTTACATTA
AATAATTCAACATTCTTGCAGTGCTCCATTCAATGCAGAAAAAACTCTAA
AGTAAGGTGCGTATCTTGTCGTCGAACAAAGTTTCTCAGCTCACAGGCCA
AACTCGCGTGTGAATTCGCACGGATGCTGCGAGATGGGTTGGTGCATGGT
GCTTGGATTAAAAACAAAAAGCACAAACACGATATCACGAGTGATCCCGC
AGAGATGTGTGAACTGGACGCCCCGCAACCGTAGCCATCATTGCACCGGG
GGACACAAGTTTGGTTTCGCCTGACACCCCTTACACCTGTGTACGAACAA
TCAGTTTGAAAGTTTCTTAATTTTCTTTTTTGTCTTCTCAAATGGGGGGA
GCAGATGCTCAGATGTTGTCATAGCTCCTGTGTCCCCCGCCTCCTCCAGT
CAAACCGTAGTTCACCGGGCCGCCTTGGCAGGTGATGTACTTGACGAAAA
ACACGCAGCCATCCACGCAGAGTCCAGGAAGCTCGCTCCAGAACTGGTGG
TGGGGCACCATCTCCCAGCCACGGGCCCCGTTGTTGTGGTTGATCAGGAT
ACCACCAACCAGGTACACCAGAAGCGCAATGAAGAACAGGATTAGCAGAA
CGGATCCAGCACTGAGACCACCCGTGGGCACCTCCGGTATGCAGGCACCA
GAAAACGGGATCGTGAGGTTGCGCTCGCAGTCCGTAGAAACGATGAGTGG
AGTGTAATCAAGCTTTGTTAGCTCGGCTCCTGGCCCGGCGACAATGTTTT
TCCCCGTGTCGCAACGAAAGATCATGTTGACCACGATTTTCTTATCCTTG
CATTTGGTTACGTTGACCAGGCTGCCTTCAACGGGCTCTTCAAACCTCAC
TGCGAAGCTTGAGCGGTCCAGTGGAAGTAGTTTCTGGAAGGTTCCTATGG
AGAGTGGATCCAAACCACTGGAATTGACCTCGCACGCATGCCCGATGCCA
CAGGGGTTGACGGGCACCTCATTGCAGAATTGAAAGTACCAGGAACAATC
GGTGTTTGTCGGTCTTAAGCAGTGGCCCTTAATTTCTGCCCTCCACACAG
ACTTGAACAAACTTTCGTAGTTGTAGCCGCCGTCGATCAAGCATTTCTCG
TCGGCGGCAGTAAATTCGAGGCCCAAGGCGAATGCGAATGTAACGCTGCC
CAAAAGCGGCGTCAACGCAAACATCTTCACAAACTACGAGCACAAAATTT
TCGATAAGTCGTGCGAGGTCCTTTTGAACCGAAAATGCAACAGCCACATC
AAAACAGATTGG
>CL48.Contig3_All
GAAACTTTTATTGAAAACAATAAGAATACGAAGGAAGAGAAACACAAGAA
CCACACACGCGTGCTCAACACCCGAAAACTCCTACATTTGCGCATCAAGA
TAGGCAATCTCTGCTTGGTGTAATGCCAATGAATGCTTGGCGACACAACT
ATCTCCGGCTTTTAAAATAAAATAAACTTCAACAAGCTCACGAGTCGCAC
GTTCTTTGTGCCGCGCAGTGACTCTGGTTTCTCGGAAATCCGGGCTGCAA
TTACACTCACGACAATGCAATGACAAGTTAGTTGACGGTTGACCTTTCAT
AGATAATCGGTGATCATTCATCCTTTCGTTCAGACAACGGCCGATCTTAC
CGATATAGTTACTCCCACAAGGAGGGACAGAGTATACAACTCTCTCACCA
GTCTGATTGGGCGTTTCTATGTTTGACTTTACACTCAAACCGCTTCTGTG
CGGTTCCCTCCATCTTTCTTTCAACAGCCCCACATATTATTCTGCTTAAC
TTATTCCTCGCAGAAAATACGACGTGAATGCCGTACTTTGCGTTCACCTT
CTCCAGGTGGTGCGAGACACCATGCAGGTAGGGAATGCTGACGAGCGCCT
TCTTATCGGGTTCTCTCGCAACACGTGCCGAACCTTTCAACTCGCTTACT
TACTTACTCGCTTACTTCAATTACACTCACTTATATCGATTCGTCCCCCG
TGACAAGGGTGCGGATGAACACACGGCTTTCTCGTTGAGCCCGCATAGAA
ATGCTTACGCATTGGATAATCGACAAATCCAAAGGTCATAATGCGCGGTC
ATAGGGCGACCCCCCCCCCTCCCCCCTAATACTTCAGTCTTTCCACTGCG
TTGAGATCGAGTGGGAGGGGGGGGCAAACCTTCCACCTCCCCTCTTATTG
AGCACCCTGTGCACACATATGCGCACGGCGACGTTACCTTCTGGCAGGCT
TTGGTAGTTGGTTCATGCTCGGAAACAGGGAAAAATGAGCAAAATTCTAA
CATGACGCAAGATGAGACACCAGCACTGTTGTCCTGTTGTCGTCCCTTCT
TAGTCTGGTGTCCCTGTCAGAATTTTGCGCTGTTTTCCCCCTGTTACTTT
ACCCCTTGTACATGTAGAAAAGCAGAAAGTGCCATTGAACTGCACAAAAA
GTTCTCTTTATGCCTTGCATGTTCTCTCTGGCAAAGCTAGCTGGTATTCA
AGAATGAAAAAAATGCGGTACCCTGTTCAAAATGCCAGCATTCACACAGT
GAGTGTTTTCTTTGGACCGAGATTCGTTTGTCAGGATGCACTTGACACCG
TGTTAATTGAAGTAGTAAGCCATGTGCATTGCCAACTTCAATATACATGG
CCGATAAAACTACAAAACTTGCCATGACATGTTCGATATATTACTACTGG
CACCGATATCACCACTTCTACCTTTCAAGTGCAACTGCAGGTTTTGAAAT
ATAATAAATTAAGACAATCATAAATTTAACTTCCATCTTTAAATGTCTCG
TAAGAGATGTATGCCAGCCCAATTTTCTCACGCTTTAATTCGCTTGACAT
GGATGTGAACACGATGCAGCATGCTTTAAATATGGAACACGAAAAGTCAA
TTTGAACAAACTATTCCACTTTAAGTAACACAATATTTTTTATTTCCTGT
CACACTACCAAATAACACTACACCTGAAGTGGCACACAGCTTGACAAGAT
CTAGGAACCAGCTTGACTGCATGAGAGTCACTTGATGGATCACCTTCCGA
GAATTATGTGCAGTCGAGCGCCACAATTACCATACACCACAAAAATTGTA
TAAAAAACAGTATACACGCATACACACAGGACAACAACAACAAACAGTAT
TGCACAACTTTCAATCATCCCGAGGATGCTAAACAAAAAAACGAGTCCAT
CGAAAAAACGCCATTAAACAGTACACTACTACATATACTACTGCGAATAT
TTGCGTGTTAAGAGAAAAAACCTATGTGTGGCAAGGCACTTAATCTCACA
GAGCCACATATGCGAGATTCACTATAGTATTTTACATTAAATAATTCAAC
ATTCTTGCAGTGCTCCATTCAATGCAGAAAAAACTCTAAAGTAAGGTGCG
TATCTTGTCGTCGAACAAAGTTTCTCAGCTCACAGGCCAAACTCGCGTGT
GAATTCGCACGGATGCTGCGAGATGGGTTGGTGCATGGTGCTTGGATTAA
AAACAAAAAGCACAAACACGATATCACGAGTGATCCCGCAGAGATGTGTG
AACTGGACGCCCCGCAACAGTAGCCATCATCGCACCGGGGGACACAAGTT
TGGTTTCGCCTGACACCCCTTACACCTGTGTACGAACAATCAGTTTGAAA
GTTTCTTAATTTTCTTTTTTGTCTTCTCAAATGGGGGGAGCAGATGCTCA
GATGTTGTCATAGCTCCTGTGTCCCCCGCCTCCTCCAGTCAAACCGTAGT
TCACCGGGCCGCCTTGGCAGGTGATGTACTTGACGAAAAACACGCAGCCA
TCCACGCAGAGTCCAGGAAGCTCGCTCCAGAACTGGTGGTGGGGCACCAT
CTCCCAGCCACGGGCCCCGTTGTTGTGGTTGATCAGGATACCACCAACCA
GGTACACCAGAAGCGCAATGAAGAACAGGATTAGCAGAACGGATCCAGCA
CTGAGACCACCCGTGGGCACCTCCGGTATGCAGGCACCAGAAAACGGGAT
CGTGAGGTTGCGCTCGCAGTCCGTAGAAACGATGAGTGGAGTGTAATCAA
GCTTTGTTAGCTCGGCTCCTGGCCCGGCGACAATGTTTTTCCCCGTGTCG
CAACGAAAGATCATGTTGACCACGATTTTCTTATCCTTGCATTTGGTTAC
GTTGACCAGGCTGCCTTCAACGGGCTCTTCAAACCTCACTGCGAAGCTTG
AGCGGTCCAGTGGAAGTAGTTTCTGGAAGGTTCCTATGGAGAGTGGATCC
AAACCACTGGAATTGACCTCGCACGCATGCCCGATGCCACAGGGGTTGAC
GGGCACCTCATTGCAGAATTGAAAGTACCAGGAACAATCGGTGTTTGTCG
GTCTTAAGCAGTGGCCCTTAATTTCTGCCCTCCACACAGACTTGAACAAA
CTTTCGTAGTTGTAGCCGCCGTCGATCAAGCATTTCTCGTCGGCGGCAGT
AAATTCGAGGCCCAAGGCGAATGCGAATGTAACGCTGCCCAAAAGCGGCG
TCAACGCAAACATCTTCACAAACTACGAGCAGAAAAATTTCGATAAGTCG
TGCGAGGTCCTTTTGAACCGAAAATGCAACAGCCACATCAAAACAGATTG
G
>CL48.Contig4_All
TAGTGGTTACCAGGTTGGATTAGCTTCATTTTTGAATAATTTAATCATAT
ACACAAGAAATTAAAAGGTGATCGTTCAACTAATTTGTCATTGCACTGTC
GTGAGTGTAATTGCAGCCCGGATTTCCGAGAAACCAGAGTCACTGCGCGG
CACAAAGAACGTGCGACTCGTGAGCTTGTTGAAGTTTATTTTATTTTAAA
AGCCGGAGATAGTTGCGTCGCCAAGCCTTCATTGGCATTACACCAAGCAG
AGATTGCCTATCTTGATGCGCAAATGTAGGAGTTTTCGGGTGTTGAGCAC
GCGTGTGTGGTTCTTGTGTTTCTCTTCCTTCGTATTCTTATTGTTTTCAA
TAAAAGTTTCAGTTGTT
>CL49.Contig1_All
GTGGGTACCTTGCAAGTGTACTTGTAGTGGTTGCCCCAAGAGAGTTTACA
ATGGGCTCTAGAAAGGCCGCTCTACCAGCTTTCGCTGTGACTGTGCTGCG
TGTTCGGCACAGGCTCGCATTTTTTTTTTTCTTAGGCTGTAATCGACGAT
AGATGGTCGCGACCGTTTTGTCTCGTTCAGGTGGACGAGTACCAGAACAC
GACCAGGCCTGGCGTGTATGCGCTGGGCGACGTCTGTGGCAAGTGGCTGT
TGACGCCGGTTGCCATAGCAGCGGGGCGCTGCCTCGCAGAGCGCCTCTTC
AACAACAAGCCAGACTGCAAGCTGGTCTACGAGAACATTCCAACCGTCAT
CTTTAGCCACCCACCCATCGGAACCATTGGCATGACACTAGCCCAAGCCG
AAGCCAAGTATGGAGCACAGGAAATCAGGACTTACAGAAGCACATTTACG
CCCATGTACTACAGCATGACCGAGCGAAAATCCAAGTGCGTCATGATGCT
CGTGTGCGCCGGGCCCGAGGAGCGGGTGGTAGGCCTGCACATGATTGGCG
ACTCGGCCGACGAAATTCTGCAAGGGTTCGGCGTCGCCATCAAAATGGGC
GCCACCAAGGCGCAGTTTGACAGCTGCGTCGCCATCCATCCGACGTCGGC
CGAAGAGCTGGTGACCCTGCGGTGATGCGCGAGCTGCCCTCCGATCAATT
TTCTAAAAAAAAAAAATTTTTGCGAGTAAGCAGCACTTGACCGCGTTCTG
GGTGTTTCCGTCATGGTTGCGAGACTCTGGAAGGG
>CL49.Contig2_All
CGGGAAACGAAGCAGCTACTAGGTTGGGGCGCGTGCTCTGCGATTTTCGG
TTGACTTACGCCAACGTTCTGCCGCTCCTGTACCCGTTCTGCGTTCCCCC
AAGGTTCCCAACGTAAGCACGAAACACTAATGATGTCTTCGATGGTGAGG
ACCGTCAGACACTTTGACTATCTAGTCATCGGCGGCGGGTCCGGCGGTAT
CGCTAGCGCCCGCCGGGCCGCCGAATACGGTGCCCGGGTGGCTCTCGTCG
AATGCGGTCCTCTCGGAGGCACCTGCGTCAACGTGGGCTGCGTCCCGAAG
AAGCTGTGCTACTACTGCGCCAGCATGGCCGAGATGACGAGGGACCTGAG
GGACTACGGCTTCGACTTGGGCCCCGCGCCCCGCGTCAACTGGGCCAAGT
TCAAGGCCAAGCGCGACGCGTACATCAAACGCCTGAACGACATCTACGGC
TCGAACCTGGGTAAAAGCAACGTCGAGCTGGTCAAAGGGCGCGCCAAGTT
CGTCGGTCCCAAGACGGTTCACGTGGGCCAGACTGCTTACAGCGGCGATC
ACGTTCTGATTGCCACCGGCGGCGAACCTCTCGTCCCCAAAGTTCCAGGG
GCTGAGCACGGCATCACCAGCGACGGCTTCTTCCAGCTGGAGAAGCTGCC
CCGGAAGTGCGTCGTTGTCGGCTCGGGCTACATCGCCGTCGAGCTAGCCG
GCGTGCTTCACGCGCTCGGCGCGGCCGTGACGCTGCTCACGCGCACGGAG
CACATCCTGCGCGTCTTCGAGCCGCTCCTGGGCGCCACGCTCATGGAACA
CATGTCCTCTGAGGGGGTCCACTTCGAGAAGAACTGCACGGTGGCCAGCA
TCACCAAGGTGGCCCACTGGTATGAGGTCATCACGACAACGAACCGGAAG
ATCCAGGAGGTCGACATAGTCCTCTGGGCCGTCGGGCGCAAGCCGCACGT
CGACCTCGACCTCCACCATGCCGGCGTTGAGCTCGACAAGACTGGTCACA
TCAAGGTGGACGAGTACCAGAACACGACCAGGCCTGGCGTGTATGCGCTG
GGCGACGTCTGTGGCAAGTGGCTGTTGACGCCGGTTGCCATAGCAGCGGG
GCGCTGCCTCGCAGAGCGCCTCTTCAACAACAAGCCAGACTGCAAGCTGG
TCTACGAGAACATTCCAACCGTCATCTTTAGCCACCCACCCATCGGAACC
ATTGGCATGACACTAGCCCAAGCCGAAGCCAAGTATGGAGCACAGGAAAT
CAGGACTTACAGAAGCACATTTACGCCCATGTACTACAGCATGACCGAGC
GAAAATCCAAGTGCGTCATGATGCTCGTGTGCGCCGGGCCCGAGGAGCGG
GTGGTAGGCCTGCACATGATTGGCGACTCGGCCGACGAAATTCTGCAAGG
GTTCGGCGTCGCCATCAAAATGGGCGCCACCAAGGCGCAGTTTGACAGCT
GCGTCGCCATCCATCCGACGTCGGCCGAAGAGCTGGTGACCCTGCGGTGA
TGCGCGAGCTGCCCTCCGATCAATTTTCTAAAAAAAAAAAATTTTTGCGA
GTAAGCAGCACTTGACCGCGTTCTGGGTGTTTCCGTCATGGTTGCGAGAC
TCTGGAAGGG
>CL50.Contig1_All
CATAAATAGAGCATTATTAGCCTAACATGAAGAATAAGCTGTGATTGAAC
TCTTGTCATATGTTGCAGGAACATGAAGTTGCAGTAGTGTAGCAGTTTTT
GTTTCTGAAACATTATGTAGTATTGATGAGTATTTTAGTTCATAGTCGTT
ATGTCCCAAAGTGTCTCAGAAAGATGAAGAAAAAGGGAAGTGCGAATCCT
GTGAATGTACACAGTCGTGGTATTATTTTTAATTGCAAGAAAGCCTGTTC
AAGGTAATTAACATAGATGTTAGGCATATCTTCCTAGTCAAGGTGGTAGG
CTCAGTTCAACTAGGGGGACACCTTTTGCATCACTGTACTCCTAATGCCT
AATAATGAACATGCTGTGGAGTGCCATTTCTAATGTTCGGCATGGACAGA
GAAGTACCTGTTATCACTGCAGATTTTTGCAGTGGTCTTTAGTATGGTAA
AGGGAAAAAAGAAAAATGGGTTGTGAGGTGCAAACCACTTGCAATATTTT
GAGATCCCCCATTCGTATCAGTGTTTCTGCTTTGCAGAGGAACCTTCTGC
GCAGTAGGACTCCCTTCAAAACAAGCTCTGTTCTCTGATAAGCTTAACAG
CTCTTGCAACAGTTCACGTACCTTTATTTAGTTATCTGACATGATACTAA
GGCGTGGAAAGGTGGCAGTATGAACCAGAGAGCAGCCAAGTATGGGTGAT
AATCTAGATAAGATAAACATAAAAAAATAGGAGGTTGTGTAGTGGGATAA
CTTGTTTTTTATAGAGTAATGGAATGGGGTGCCATGAGGAAGGAAACGCG
CAGATTTGACAGTGATACAGTTGATGCAGTACAGTCAATCCTGGACATAT
CGAATTATTTGCTGTATCAAACTCCCGTTGACATCCACATTCAATGTAAC
GAACACTGCACTGCACCCCTGAAAGTGTACTTCTCCTAACTGGTGGATGA
TCGCCTGCGTCACAGGAAATCTCATAGTGACAAAATGATGCTGTTTTGGC
AGATGCATTGAATATGAAGGGCAGTGCAAGCCATGGAGAAAAATGAGTGA
GGTGCTTGCCTTAAAATATCGATAGCTCGCACAGCGGGGATTTTATTTGT
GCTCCGTAATGACAGATATACTTTAGTAAGCTTCACTGCAATACAGGAGT
GTAATGCGGTGAGGAATACTTATAAAGAAGAGAACTGCTATGCAGTGAAG
CTTACGACCTGTGGCCGTTCATTTTTGGAAAGAGGAGTGCCACGCTGCTT
CAAGAACATGTAAAGCCTCCCAGTCCTGTGTATGCCTTCCACAAGAAGGT
GTGGCTGAAAAATAACTAAACTGTTGTGGCTATGACATGGCCTTCGGGCA
ACAAATCAGTGAATTTCTGCATTTCACACTCTCTAAAAACTGACCAAAAT
GTGCAGAGTTTTTTATATCAGCTTCAGATAGGCATATTTTGCATTTCTAT
TCATTGATGACTTGAACTGTTTCACGGTCACCTTCGAGTTCAGTATGTCC
GGGTTCAGCTGTATACAATGAACTAGAGCATCGACGTAGGCTGGCTGCTA
CATATTGCTGTTGAAGCAGCAAGAAAGTCTGGGACATGCAAGCACACAAA
TGACAGAACTCCTGTCTCTTCTTGTCTTTTTGCGCTGTTCTATTCCGGCT
GCAGTAAGCGGAAAGTGTTCTCCTCTCTGTACAGGACTTAAATTGGGGAA
AAGGAGGATTGTGTTGACAGTGATTTAGTTCTTGCTGACTCAGTGCAGTT
ATGTTAAGTTCAACTCCCGATAGCATGGACAAAATTCTCATGTTTCTGTT
GAAGGAAGTCTACTTTGTTGTCCTCGCCTTCTTCTGTCTGCGTTCTTTTT
GCGGCAAATATGCTTTCAAACACACGCCATCTAGGCCAAGAACAAGTTCT
CCTCAAGTACTACTACGGTAGTTGAAAAGTTTTAACTAGTGAATTGTTTT
TACTGAGTATCACTATGTACTATGTGAGTGAGCCATTATGTATAGCATAT
TATGCCTTGTTTCATTGTGCCGTAAAGAAAGGTTGGCACTTCTTTCATGC
CAGTGATTTTCCCTGTCAGGTTCCAATCAGAAACTTGCTTGCGACAAGAG
GCAGCCCAAGTTTTGGAATGAAGTCGCAATAGTGTCATGTATGTGCACTT
TGCGTGGAGATCCGTGAAAGAACAGCTTTTTTGTTTAGTTCATCTGAACA
TTTTATTACTGCCAACAAAAAGAAGGGTGTTAAGAAGAGCTACAGTGTCC
ATTTGATTTTCATTCACGTTTAAGAAAGTGTGAAAGCTGAGCACTTTTCT
TTAGCAGTGACCTCCAGAACTGGCCACCTGTAACAGGTTTTTGCACCAAA
CATTGTTTCATTGTTATACTACACACTAACCTGGTTACACAAGCTCTTCA
GTGGTAGTGTCGCATGAGGCCTTGTCAGGCATAGATACTCAGTGTTCAAA
AGCATATTCTTTTTCAGGCATGAAGTGTCAGTTCCTGTGAAAATAACTTC
GATAATAATTGCTCAACTAGTTGAACAAGTGCTTGCGTTGTTACTCTCTT
GGCCACAACTAAAAACTGTGAAGCAGGGGTCTCATGCATGTAGCCTAGCA
TCTTCTCATGAGCAGTCAGCAGAGCCTTCCAAACTATGCCAACCTCGTCA
CCTCCCTTTCTGTACAATCCTCTTTCCTGCCTTCTCACATTCTCTCTATA
TGACAGTGCACTTTCTAAGGATTTGGGCACCGTTCATACAGCCGGAAACC
CAACTCGGCCCTTGCCCTAATAGCAAACTGGTGTTTTCCGAACGTTATAT
CCACTCATAGGCATGATCCGCATAGTTAAAAAAAATAGTTAACTCCTTTT
AAAAGATTTAACTTTGCAATTTGTCTGTTTGTCAAAGATAAACAGGCAAG
GAAGTCAATGTATATTGAACTTAGGTCTAGCAAAACACTTTGAGACATAA
CCCTTGCCACTTAATTTGTTTCTCTTGTTTAATCAGCAAACTTGTACAGC
ATTTTTAAATGAAGCGTCTCATATCGGATACTACTATTCTCATGGTATTA
GATGTCACCCGCTGGGGTGGATTAGCAGCTATTGTATTGCACTGCTGAAC
TTAAGGACGCAAGTTTGTTCCTGACCATGGTGGCACTATTTTAACACGAC
AGCGTTAAATAGCTCGTTTCACAGAAATTCTTGTGTTGGTGTCGGCGGCG
GCGTCTATGGTTGTGAGCGAAAAATCAGCATTGTCCTTGAGCGAAAATTC
GAGGTAGATGCTAATATAGACATAATAAAAGAAATCTTTGTTTTGAGTGG
GATCGGGGATTCGAACCTGTGACCCCTTGCTCTGTGGAGCAATGCGTTTA
GCCGCTTGGCCACCACGCATACATCCTCTAGCATACTAACGGTGAGCTAT
TTATATACACCATTTAGCGTTGGTGGTATGCACATCTCGGAGGTTCTTCA
GCGGCTTCACAGAAAACTCTCGAGATGGCGCAAAAGGCCCATGGGTGCGC
TTTCCGTGTTTTGTTGCGCCGCATGCATGGATATGGGAACCGGCACACGT
CTGCACTTTGGCTTTCCTTGTGGC
>CL50.Contig2_All
TAACAGTGTGTCACCCCGCGATATTCTTCATGTAATTCCGACCGGGAATG
TTGGCCTGATACAGTATGGCCGCCGAGTCTGGAGGCAGCGTCTCCTTTCA
GGATTCCAGCGACATCCAGAAATGCTCTAGCAGAATGGATCAGCTGACCG
ACTCCACTGAGGTCGAATCAGCAACAAACCTGGTCACACTGGCACCCTCG
CAGGCCGAGAGTAGCAGCTTCGACTTGTCAACAAACCAGCAGACGTTGCC
AACGAGCGAGGAGTTTGCTGAAGACGAGCGCTCGAACGATGACAGTGCGT
CGTGGCGGGACGGTGACACTGATCTAACAACGGAGTGTGCTGGCTCCGAG
TTCTCGTGTCCTCCATTCTTGGAAGTGGACTTCTCGGACCTACAGTTTTA
TGAACGATGTGGAGGTGGTGCCTTTGGGAGTGTTTACCGTGCTAAGTGGA
AGTCTCAAAACCTCCAAGTGGCAGTGAAGAAGCTTTTAGTCCTGGAAAAA
GAGGCGCAAGTTCTAAGTGTGCTGAGCCACAAGAACATCATCACGTTTTA
CGGGGCAGCCACTAAGGCACCAAATTTCTGTATTATCACAGAGTATGCGG
AACACGGCTCCCTGTATGCTTTTCTGGCAATGCAAGAAAACGACTCTATG
CTGAGCTTTGGTCAGATTCTCCTCTGGGGCATTCAGATTGCTGCTGGCAT
GCACTACCTGCACGAAGAAGCACCCATTAAAGTCATTCATAGAGACCTGA
AATCTAAGAATGTCGTTATATGCTCAGACTACACATGCAAGATATGTGAT
TTTGGTGCTTCTCGTTTCCTGGGTGCTACGACGAGAATGTCACTGGCAGG
CACGCTACCCTGGATGGCACCTGAGGTGATTCAGTGTTTGCCATCCTCGG
AGACATGTGATGTCTGGTCTTTCGGTGTGGTTCTTTGGGAGCTGCTCACC
CACGAAGTTCCCTTCAAGGGCATAGAAGGATTTCAGGTGGCTTGGGCTGT
TGTCGAGAAGGAAGAGAGACTCACCATTCCTAGCACCTGCCCCGCTGCAT
TTGCAAATTTAATGACTGCTTGTTGGAAAACAGATCCCAAGGAACGGCCT
CCTTTTTCTACCATATTGCAACACTTGAATGCTATGAGTGAAGATGACTC
TTTGTGTAACCTTGCATCTGCATATTTGAGTCAACGCAGCGTTTGGAAGC
AGGAAATCGAATCGACTCTGGAGTTGATGAAGCGCGCTGAGCGCGACCTC
AGTCAAAAGCAAAAGCAGCTAGAAGAATGGGAAAGCCGTTTGCAGCAGAA
GGAACAACTTCTTGAACGACGCAGGGGTTGCATGGAGCTCTACGTTCACG
ATGTGAATACTTGGACTGCGGACCATGTGTTTCTATGGGTTCAACAGTTG
GGATGCGATGACGCCACCAAGGACTTGGAACAGTATGCAGAGGTGTTCCG
CTTTCAACAGATTTCTGGCAAACGACTGCTCCTTCTCACTGTGGAACACT
TGAAGGACATGGGCATTGCACCTTTGGGACACAGACTGGCACTGATGGAC
GAGATTGAGAAGCTCGCCATGGAAAACAGGCGCAAGTTTGAGATGTCACA
GCGGGAGTCTCTGAGCCATGGTCATACCTCCTCCACCTTCGGTTCCTCCG
CACTGGGAACGGCGAGCTTTGCATCGATGACAACATCCTTCGGTTCCCTG
GGCTCCAGAGTGCCATCGGGACCGACGTCGGTCTCGGAGCCCATGCTTCT
GCGGCTCACGCTTCTGTTTGGCAGCCACGTTCGGCTGGGCGCAAGTCCAC
GCGAGCACAAGTGGAAGGCCTTCGTGGAGTTGGACACGGGCGAGACACAC
TTGGCCGGTGACGTGGCCGCCCGCTGCATCAGCAACGTCACCTTTGAGTG
TGCCCAGTCTGGCCTCTTCCTCACGCGCATAGCCCAGCCGCCATTTGTGA
TGGACCGATGGTGCATTGGGATTACTCCGGAAACAGTTGTGACGTGCGTT
GTAAATTACGAGCTCTGTGTTCTGGAGCCCCAGTCAACTGTGCTCACCCA
TCGGGTGCGCCCAGAAGGGGGTGCGCCCGAACAGATTGAGGTGGTCCTGA
GGCTGACTGCACTGTGCCCTCGTCGTGAGGACAGCTCACGGTCTTCCTCC
AGGCGAGAGGCCCACTCAGCTCCGTCCAGAGCTCGGCGCCTCTCGGAGGA
CCTGCTGCCTGAGGCTTGGCGGCAGCGCGGCAGCCTCTTTGGCAGCTTTT
CACCGACCCGGCGGCCCACGCATCGGCGATCACGTTCCGGAGGTGACAGT
TGCTGGGGTGCATCCTTGCTGTCGGCGGCCGCACGCAGTGGCTCTCCTCT
GTCGTCATTTGCACCTCGGCGGCTGCTATCGTCACCTGCCGGCGGAGACC
TGTCAAGCGAAGAGGAGGAGGAATGCCTGGCCCACCTTGCCTCGGAGCTC
GGAGGCAGCGGCACCGCTTCGACTGGGAGGAGCCGCCTCAAGGAACACCG
GCGCCACCGGCTGGCATTCTCTCTCCACTCCAGCTCGGAGGACTCCCTCA
GCGACCAGGGTGTCTCCAGTCTCCGGTCACACTCTCTCGCGGGAAATGCC
ACTGCCGGACTTGCAGAGAGCGGTTCACGACACGACGACGAGCGGCACCG
GCGAAACAGCACGCCAACTCGGCGCCGGGACCCCAAGAAGTACCGGCACT
CGATGAGTGACAGTGGCTTCGCATCTTCTGACGCGTCCAGGCAAGTGCTG
CGCGTCGAAAAGTGTCATGTCAAGCTCAAGAGTGGTGGTGACCTGCCAGC
TGACCGCACCGAACTCGACATCGGCTTGGGCCCCAGCTTGAGCTCTGGCT
TGAGCTCGGGCTTGAACAGACTCAGTTTCAGCCTGGAGACCGACGGCTTC
CGGCTTGGAGGCCGAGAGCGGAGGCTGGGGGGACTGCTTGACCGTGTGGC
TGGCAACATTGGCTGGCGTCGTATGGGCTACGATGGTTCTATGTGAACTA
TAGTTTGTTGTAGTGTTTCAGAGTTCTTGTCTTGGGGAAAAAGAAGCAAA
AAAAGTACCTCTGCTAAGTATTTTCGCCGATGAATGCTAGTCTTTCACTT
GCTGAGCTATATTTGTAATGTTGTTAGTATCTTGTAATGCCACACTCAAT
TTCGCAATATTTTTTTCGGCCTTTTGCCAGCAATAGGGCACCCATTGTTT
GGAAATGCATTGCAACTTGCTATTGCAACTGTGCTGTTGTTGTTGCTAAG
CTTCAAGCCCTGGTTCGTTATGTACAAACTTTTTTTTGCATCCTAGCCCT
GACTTCAGACCTCAGGTTCTTATCTTCATGTCACATGGGCAACATAAGTG
GCCATTGAATGTAGAGCTTAGCAAAGTCTGCATGTACATTTAATGTTACG
GGGCCTTGGTGACACAGCTTAACTGCTTTTACGGTGTTGCTATGCCAGAG
AATTGGTGCTGAACTAGTGGAGTGCTTTAAATAATGAAAGTTAGCTTTAG
TTTTTCGCCTGTGACCACCTCCGACAACCGCTGTGCCCTTAAGTAGTGAT
ATGAAATAGTGCCTGTCCTTTGCAGGCATGACCGTGCCTTCTAATTTAAG
CATGCAGGCGAATTTACTTTACAGAGAACGGTAAAGGATAGCATTGTTAA
TCTTTATTTCGACTTGCTATACCATATGTATATGCGTGTATGCTTGCCTC
TTACCTTGGTTCTCAGTTGCTTTCTCAATCCAGGGCATTTCCTGCAAGGT
ACTATATGTAGTAAAAAAATTGAACAAAACTGGCATCAAAATGTATCAAA
AAAGCACTGGGCCTGACATAAGCAAGCTGTTGAAGAGCCAATAATAGAAA
TTGATAAGTCTACTGCTTAGAGTTTCTCCTAGAGGGGTAACTGATGTATT
ATATTAATTACAGTGCTCTGTTTGTAACTATTATGCATAAATAGAGCATT
ATTAGCCTAACATGAAGAATAAGCTGTGATTGAACTCTTGTCATATGTTG
CAGGAACATGAAGTTGCAGTAGTGTAGCAGTTTTTGTTTCTGAAACATTA
TGTAGTATTGATGAGTATTTTAGTTCATAGTCGTTATGTCCCAAAGTGTC
TCAGAAAGATGAAGAAAAAGGGAAGTGCGAATCCTGTGAATGTACACAGT
CGTGGTATTATTTTTAATTGCAAGAAAGCCTGTTCAAGGTAATTAACATA
GATGTTAGGCATATCTTCCTAGTCAAGGTGGTAGGCTCAGTTCAACTAGG
GGGACACCTTTTGCATCACTGTACTCCTAATGCCTAATAATGAACATGCT
GTGGAGTGCCATTTCTAATGTTCGGCATGGACAGAGAAGTACCTGTTATC
ACTGCAGATTTTTGCAGTGGTCTTTAGTATGGTAAAGGGAAAAAAGAAAA
ATGGGTTGTGAGGTGCAAACCACTTGCAATATTTTGAGATCCCCCATTCG
TATCAGTGTTTCTGCTTTGCAGAGGAACCTTCTGCGCAGTAGGACTCCCT
TCAAAACAAGCTCTGTTCTCTGATAAGCTTAACAGCTCTTGCAACAGTTC
ACGTACCTTTATTTAGTTATCTGACATGATACTAAGGCGTGGAAAGGTGG
CAGTATGAACCAGAGAGCAGCCAAGTATGGGTGATAATCTAGATAAGATA
AACATAAAAAAATAGGAGGTTGTGTAGTGGGATAACTTGTTTTTTATAGA
GTAATGGAATGGGGTGCCATGAGGAAGGAAACGCGCAGATTTGACAGTGA
TACAGTTGATGCAGTACAGTCAATCCTGGACATATCGAATTATTTGCTGT
ATCAAACTCCCGTTGACATCCACATTCAATGTAACGAACACTGCACTGCA
CCCCTGAAAGTGTACTTCTCCTAACTGGTGGATGATCGCCTGCGTCACAG
GAAATCTCATAGTGACAAAATGATGCTGTTTTGGCAGATGCATTGAATAT
GAAGGGCAGTGCAAGCCATGGAGAAAAATGAGTGAGGTGCTTGCCTTAAA
ATATCGATAGCTCGCACAGCGGGGATTTTATTTGTGCTCCGTAATGACAG
ATATACTTTAGTAAGCTTCACTGCAATACAGGAGTGTAATGCGGTGAGGA
ATACTTATAAAGAAGAGAACTGCTATGCAGTGAAGCTTACGACCTGTGGC
CGTTCATTTTTGGAAAGAGGAGTGCCACGCTGCTTCAAGAACATGTAAAG
CCTCCCAGTCCTGTGTATGCCTTCCACAAGAAGGTGTGGCTGAAAAATAA
CTAAACTGTTGTGGCTATGACATGGCCTTCGGGCAACAAATCAGTGAATT
TCTGCATTTCACACTCTCTAAAAACTGACCAAAATGTGCAGAGTTTTTTA
TATCAGCTTCAGATAGGCATATTTTGCATTTCTATTCATTGATGACTTGA
ACTGTTTCACGGTCACCTTCGAGTTCAGTATGTCCGGGTTCAGCTGTATA
CAATGAACTAGAGCATCGACGTAGGCTGGCTGCTACATATTGCTGTTGAA
GCAGCAAGAAAGTCTGGGACATGCAAGCACACAAATGACAGAACTCCTGT
CTCTTCTTGTCTTTTTGCGCTGTTCTATTCCGGCTGCAGTAAGCGGAAAG
TGTTCTCCTCTCTGTACAGGACTTAAATTGGGGAAAAGGAGGATTGTGTT
GACAGTGATTTAGTTCTTGCTGACTCAGTGCAGTTATGTTAAGTTCAACT
CCCGATAGCATGGACAAAATTCTCATGTTTCTGTTGAAGGAAGTCTACTT
TGTTGTCCTCGCCTTCTTCTGTCTGCGTTCTTTTTGCGGCAAATATGCTT
TCAAACACACGCCATCTAGGCCAAGAACAAGTTCTCCTCAAGTACTACTA
CGGTAGTTGAAAAGTTTTAACTAGTGAATTGTTTTTACTGAGTATCACTA
TGTACTATGTGAGTGAGCCATTATGTATAGCATATTATGCCTTGTTTCAT
TGTGCCGTAAAGAAAGGTTGGCACTTCTTTCATGCCAGTGATTTTCCCTG
TCAGGTTCCAATCAGAAACTTGCTTGCGACAAGAGGCAGCCCAAGTTTTG
GAATGAAGTCGCAATAGTGTCATGTATGTGCACTTTGCGTGGAGATCCGT
GAAAGAACAGCTTTTTTGTTTAGTTCATCTGAACATTTTATTACTGCCAA
CAAAAAGAAGGGTGTTAAGAAGAGCTACAGTGTCCATTTGATTTTCATTC
ACGTTTAAGAAAGTGTGAAAGCTGAGCACTTTTCTTTAGCAGTGACCTCC
AGAACTGGCCACCTGTAACAGGTTTTTGCACCAAACATTGTTTCATTGTT
ATACTACACACTAACCTGGTTACACAAGCTCTTCAGTGGTAGTGTCGCAT
GAGGCCTTGTCAGGCATAGATACTCAGTGTTCAAAAGCATATTCTTTTTC
AGGCATGAAGTGTCAGTTCCTGTGAAAATAACTTCGATAATAATTGCTCA
ACTAGTTGAACAAGTGCTTGCGTTGTTACTCTCTTGGCCACAACTAAAAA
CTGTGAAGCAGGGGTCTCATGCATGTAGCCTAGCATCTTCTCATGAGCAG
TCAGCAGAGCCTTCCAAACTATGCCAACCTCGTCACCTCCCTTTCTGTAC
AATCCTCTTTCCTGCCTTCTCACATTCTCTCTATATGACAGTGCACTTTC
TAAGGATTTGGGCACCGTTCATACAGCCGGAAACCCAACTCGGCCCTTGC
CCTAATAGCAAACTGGTGTTTTCCGAACGTTATATCCACTCATAGGCATG
ATCCGCATAGTTAAAAAAAATAGTTAACTCCTTTTAAAAGATTTAACTTT
GCAATTTGTCTGTTTGTCAAAGATAAACAGGCAAGGAAGTCAATGTATAT
TGAACTTAGGTCTAGCAAAACACTTTGAGACATAACCCTTGCCACTTAAT
TTGTTTCTCTTGTTTAATCAGCAAACTTGTACAGCATTTTTAAATGAAGC
GTCTCATATCGGATACTACTATTCTCATGGTATTAGATGTCACCCGCTGG
GGTGGATTAGCAGCTATTGTATTGCACTGCTGAACTTAAGGACGCAAGTT
TGTTCCTGACCATGGTGGCACTATTTTAACACGACAGCGTTAAATAGCTC
GTTTCACAGAAATTCTAGTGTTGGTGTCGGCGGCGGCGTCTATGGTTGTG
AGTGAAAAATCAGCATTGTCCGTGAGCGAAAATTCGAGGTAAGTGCAAAT
AAAGAAATAATTTTTAAATTGTTTGGTTCGAGTGGGACCGGGGGTTCGAA
CCTGCGACCCCTCGCTCCGCGGCGCGATGCGTTTAACCTCTCTGCCACCA
CGCATACATACTCTAGCTTACTAACGGTGAGTTATTTATGTACATCATTT
AGTGTTGGTGGTAAGCACATCTCTGAGGTTCTTCAGTGGCTTGACAGAAA
TGTCGCGAGATGGCGCAAGGAGCTCAAGGGCGCACTTTCCGTCTTCTGTC
GCGCCACATGCATGGATATAGGAGCTGGCGTGTCTGCACTTTGGCTTTCC
TTGTGGCACGGTTCGGGTGTTGACCGAGAAGCAAAGCCAGGCTAGCGATT
GGGAAGGCGATATGAGCTGGAAGTCAGCGCTCTTTCTGTCTACCCTCTCC
TTTTTTCCTATGGTCACGCGCTGCAAAAACCTCCCAGTATGATTACCAAC
CAACTAGCCCAAGGCTCAATACTTATAAGCGATATGAGCACTGTCTCAAG
CATACTCCAAGTTGTTTCTTTCTTATGGTAGTGAAATGCGAAAATTCCCA
TGTATTTAGATTATGTGCATGTTGAAGGGCAGCAGGTTGTCAAAATATTT
CCCCACTATGGCATGCTTCATAATCATATCATCGTGTTGACATTCAATAC
CTGAGAATTCTTCCTTTTTTATTTAAACACATTGCCAGGGCCTAACTGAT
ATGCATACATTCATATCCATCATCTTCAGTCCATGTTGAAGGTGTAGTTT
GGCTGTTACGCTTCGATCAGAATTTGTGCCACCTTTAGTGACCAGACCCA
TAGTGGCATTGGTGCACGCCTCAGTAACTGGGCTTAACGGTGGCCCTATT
TTAATGTGATAGCGTTAAGGAGCCTGTGTCACACATGGCGGTGTCGGCAG
TCTTGGCCGTGAGTGAAAAATCCTTATGAAAGCAAAGAATGAAATTGGGT
CAAAGAATGCTCGGATTGATGCCAAATTTGACAGCACAGCACATGAAAAC
AAAGGAATGTAATTGAATTTAAAAGAAAATTAGGTAAATTTTGTTCGGGA
TGGGAATTAAACTCAGGCCTTCCATGTGCAAGACAAGCACGCTTCCCGAA
TGCCACTGTGGCTCAGTGGTTCAAGCTGAATCAAGGAGTATCTAGTGGGT
GAGCATGTGCTCCAGTGCCTTCTGCCTCAGCACTGCTGTCATCGCTGCTT
CTAGTGGCCTCCACGAGCAGTGGAAACTTTGCACTTTTGTGCATAACAGC
GATACCGGGCCCAATAACGCTATCGTATTCCACTCTTGGGCGTCCACCAA
TTTTTCAAATCTTTCTGTCGTGTTTTTGTCTTTGAGTATAGTAAATGTAC
TTGCAGCA
>CL51.Contig1_All
ATGCGGAGAACCTTTAATGAAACAATATCGCCCTAAGGAACAACGCGAAG
TTAATCTATCCAAGCGCGGGATAGTTCAAAACGTACGGCACGGATACAAC
AGATGCGACGAAGCACGTGCCAGCTCCAGGCGCGGCCGGCAACACAACAT
ACTGGCCCCTTCGCCTCAGTGAAACAAATATAAAATGCATATGCAAGCAT
ACCAGCGCGCGTGCGTGCTGCGTGTACCCGCCGTGAAAAAAAAACATATG
CCCAGAGCGACGCGACTCCCCCTCTGCGTTACCGATCATCCCTTATCGTG
CGTCGAGGGGGGCAAACAAGCCGCTGTCGGCAGAAAGGAGAGAGGCACTT
GCCAGGAAAGTTTTGTCGTTGAACGCGTGCCAAGCGGCGGTCATCAGCGT
CTAGCGAGCGCAATCCGACAAGTCAGTCTGAAGAGCGTAGACACAAAACG
GCACTGCAGTTTCACACGAAACAAGTTACAGCGGCCAAGACATGAACAAG
GGCAAAGTCGGCATTATCGGCAGGCAAGTATCCAGTGGTCGTTCTTTCCT
GCTCGCGCGTGGGGCGGTTTCGTCCGGCCATATTCGCCGATCAAGTCGCG
AGTGTTGCTAGTGGCTTTAGATCCACAACATTACGAACCGCTGCTTAGTG
TAAATGTCAATGCGGACTGAACGGTTTCCCGATTCAAGCCTCATTCTTTT
CGCGGGGAGATGAAGATCGTGCCTGCAAACAGCACCCCTAACCTCACGCT
CCACGCACAACAACCAACTGGTGCAGTGCCGTTATTTAGCACACGGGACA
GCTGAAAACACGGAAAGCTTAACTGGCTTAACCTCATGACCTCAAGATTT
AGCTGTATTTCACCAGAAAACAAGATGCCTCATGCCCGCGTTGTGCGAAA
GTGAAACTAACCTTACCTGTTGATTCCAGCGGCCTGATCGGCCGAAGCTG
GGCAATGCTGTTCGCCGGCGCCGGCTACACGGTGGATCTCTTTGATGTAG
ACGACAAGAAAGTGGACGAGGCACTCAGCGACATCGAGGCTCAACTTGTA
AACCTCGAAAAGAAGGGCCTTCTACGCGGGACCCTCACCTCGAAAGAACA
GCACCAGCTTATCAGGAAGTGCTCTACGATGGCCGAGTGCCTCAAAGGCG
CCATTCATGTGCAGGAATGCGTCTTTGAAAATGTAGAGCTCAAACAAAAG
GTTTTTCTGGAAATGGACAAACTTGTGGATGATCGCACAGTGCTCTGCAG
CTCAACAAGCTGTTTTCCACCATCAGCATTCACCAAGGAGATGAAACACA
GAAGCCAGGCTATCGTTGGCCATCCGGTGAATCCACCTTACTATGTCCCA
CTGGTAGAAATAGTGCCTGCTCCTTGGACCAGTCCCGATGTTGCCATCAG
GACGCGAGCCCTGATGAAGGAGATTGGCCAGAAGCCAGTGCTGCTGAAGA
AAGAAGTGGAAGGCTTCGTACTGAATCGGATTCAGTATGCAATTCTAAAT
GAATGCTGGAGACTCATACAGGATGGCGTGGTTGACACAGCTGATATGGA
CACTGTGATGTCTGAAGGACTTGGCATGCGGTATGCCTTCCTTGGGCCTC
TGGAGACCGCACACTTAAATGCCGAGGGGATGTTGGAGTATGCTGACAAG
TACGCCAAGGGCATTGTGAAAGTGTCCAAGACCTTTGGTCCAGTGCCCAC
TTACGACGGCCCCACCCTCACCAAAGTGAATGCAGAGCTACTTCAGAAAG
TGCCCCTCAAGGATCTCCAGAAGAGACGCCAGTGGAGGGACACGAAGCTG
GCTGAACTCGCTAAACTCAAGAAGCAGCCCTAAACAGTTCGTGCAAAAGC
TAGTGTGGCATTACAGTGCACATTTGTTAGAAATAGTTCAAAGGTAAATA
>CL51.Contig2_All
TTGATTTATTTACCTTTGAACTATTTCTAACAAATGTGCACTGTAATGCC
ACACTAGCTTTTGCACGAACTGTTTAGGGCTGCTTCTTGAGTTTAGCGAG
TTCAGCCAGCTTCATGTCCCTCCACTGGCGTCTCTTCTGGAGATCCTTGA
GGGGCACTTTCTGAAGTAGCTCTGCATTCACTTTGGTGAGGGTGGGGCCG
TCGTAAGTGGGCACTGGACCAAAGGTCTTGGACACTTTCACAATGCCCTT
GGCGTACTTGTCAGCATACTCCAACATCCCCTCGGCATTTAAGTGTGCGG
TCTCCAGAGGCCCAAGGAAGGCATACCGCATGCCAAGTCCTTCAGACATC
ACAGTGTCCATATCAGCTGTGTCAACCACACCATCCTGTATGAGTCTCCA
GCATTCATTTAGAATTGCATACTGAATCCGATTCAGTACGAAGCCTTCCA
CTTCTTTCTTCAGCAGCACTGGCTTCTGGCCAATCTCCTTCATCAGGGCT
CGCGTCCTGATGGCAACATCGGGACTGGTCCAAGGAGCAGGCACTATTTC
TACCAGTGGGACATAGTAAGGTGGATTCACCGGATGGCCAACGATAGCCT
GGCTTCTGTGTTTCATCTCCTTGGTGAATGCTGATGGTGGAAAACAGCTT
GTTGAGCTGCAGAGCACTGTGCGATCATCCACAAGTTTGTCCATTTCCAG
AAAAACCTTTTGTTTGAGCTCTACATTTTCAAAGACGCATTCCTGCACAT
GAATGGCGCCTTTGAGGCACTCGGCCATCGTAGAGCACTTCCTGATAAGC
TGGTGCTGTTCTTTCGAGGTGAGGGTCCCGCGTAGAAGGCCCTTCTTTTC
GAGGTTTACAAGTTGAGCCTCGATGTCGCTGAGTGCCTCGTCCACTTTCT
TGTCGTCTACATCAAAGAGATCCACCGTGTAGCCGGCGCCGGCGAACAGC
ATTGCCCAGCTTCGGCCGATCAGGCCGCTGCCGATAATGCCGACTTTGCC
CTTGTTCATGTCTTGGCCGCTGTAACTTGTTTCGTGTGAAACTGCAGTGC
CGTTTTGTGTCTACGCTCTTCAGACTGACTTGTCGGATTGCGCTCGCTAG
ACGCTGATGACCGCCGCTTGGCACGCGTTCAACGACAAAACTTTCCTGGC
AAGTGCCTCTCTCCTTTCTGCCGACAGCGGCTTGTTTGCCCCCCTCGACG
CACGATAAGGGATGATCGGTAACGCAGAGGGGGAGTCGCGTCGCTCTGGG
CATATGTTTTTTTTTCACGGCGGGTACACGCAGCACGCACGCGCGCTGGT
ATGCTTGCATATGCATTTTATATTTGTTTCACTGAGGCGAAGGGGCCAGT
ATGTTGTGTTGCCGGCCGCGCCTGGAGCTGGCACGTGCTTCGTCGCATCT
GTTGTATCCGTGCCGTACGTTTTGAACTATCCCGCGCTTGGATAGATTAA
CTTCGCGTTGTTCCTTAGGGCGATATTGTTTCATTAAAGGTTCTCCGCAT
CTCGTAAGTGGTACGTACGCATGGATGAAGTCAACAGACAATGTTACTCG
TGTCGTTAAACAAGGACTACGAAAAGCACGACAAGTGCACATTCATTGTC
TTGGCTGTGTCTAACAAAGAAATGAGCCTTTCCATTGCGGCCCCTTCGTA
CGTTTACTGCGCATACCATAGACATCTGAAGGGTTTCTCATGACGAGCTC
CTCTTCGTGTTCAAGTACGATAGCTGCACAAAACCAGGCGCGTCTTCGTA
AAAAAGTGGTAAAATACATTGCCAAGCCGACATTGTAAAGACGTTTTTTT
TTTTTTTCGCGGTGAGTATTCTTAGAACGTTAGTATATTACCTCTAGTCA
CGTGATAGTTAACTAAAGGGCAGGTGTGGAAACAGCGTGTTACAAACTAA
AAGTGCATAATTAAAAAAAAGTTAAATAACGTCGACTAGTTCTCGTTTCC
CAGTGAATTTGCCACAAAAGTTAATGCTATGCTGTGATACATACCCAATC
AACGACTGGCAATGTATTCAACCCATCTTTTTTTTTATTTCCAAGAACAA
TTTATCAAAAATTAGGAGTCATGTATATTCACCCTAAGTATTAAAGAGAC
ATTAATGTACTATGTTGGGGTTTAGGCCGGCAAATTATCCTTTTACAGAA
CTATTTTCCTCTTTGTTATGGAGAAAAGTAAACTGATCACTAGTGAATAC
ATGTTGAATTTCATGCCTTTAATTTGACATTGTGGATCTTGTTTTCTCGT
ATTTTTGATGTTTTGGCACAACCAAACTTGTTGAGTCACTCTTGAGAATA
CAGTGTGTACCCCTAGATGTACCCAACGAAATGCTACAAAAATCCATTAT
GCAAAGACAGTCAGTTGCAGAAACTTCGCAGTGGCCTTACTATTGGCCTA
ATGGTAAGTGTGGTTGTTTTGCCAACTTCAGAAGTGCAACTTACATGTTA
CTTGGAAATATGAGCGCGCGACCCGACAAGCAATACGATAAGACAAGGAA
AAAGTGCATCATCATGCACATGTCCTTGTC
>CL51.Contig3_All
GCGTAGATTTATTCTGCCCACTTCATCAAAGGAATGCGTCTTTGAAAATG
TAGAGCTCAAACAAAAGGTTTTTCTGGAAATGGACAAACTTGTGGATGAT
CGCACAGTGCTCTGCAGCTCAACAAGCTGTTTTCCACCATCAGCATTCAC
CAAGGAGATGAAACACAGAAGCCAGGCTATCGTTGGCCATCCGGTGAATC
CACCTTACTATGTCCCACTGGTAGAAATAGTGCCTGCTCCTTGGACCAGT
CCCGATGTTGCCATCAGGACGCGAGCCCTGATGAAGGAGATTGGCCAGAA
GCCAGTGCTGCTGAAGAAAGAAGTGGAAGGCTTCGTACTGAATCGGATTC
AGTATGCAATTCTAAATGAATGCTGGAGACTCATACAGGATGGCGTGGTT
GACACAGCTGATATGGACACTGTGATGTCTGAAGGACTTGGCATGCGGTA
TGCCTTCCTTGGGCCTCTGGAGACCGCACACTTAAATGCCGAGGGGATGT
TGGAGTATGCTGACAAGTACGCCAAGGGCATTGTGAAAGTGTCCAAGACC
TTTGGTCCAGTGCCCACTTACGACGGCCCCACCCTCACCAAAGTGAATGC
AGAGCTACTTCAGAAAGTGCCCCTCAAGGATCTCCAGAAGAGACGCCAGT
GGAGGGACACGAAGCTGGCTGAACTCGCTAAACTCAAGAAGCAGCCCTAA
ACAGTTCGTGCAAAAGCTAGTGTGGCATTACAGTGCACATTTGTTAGAAA
TAGTTCAAAGGTAAATA
>CL52.Contig1_All
CAGAAGGGCAATATGAAGACTCATTTGGCGACCCACTACGGGGAAAAGCC
GTATGCGTGCGAGGTGTGCGGCAAGCGGTTCACCCTCAAGGGCAACCTCA
AGACCCACGTGATGGCCCACGAGGGCGTCAAGCCCTTTGCCTGCGAGGTG
TGCCACAAGAGCTTCTCGCAGAAGCTCAGCCTCGAGTACCACATGAACAG
CCACATGGGCCGCAAGCCGTACGCCTGCGAGGTCTGCGGCAAGGGGTTCA
CCCAGAAGGGCAATATGAAGACTCATTTGGCGACCCACTACGGGGAAAAG
CCGTATGCGTGCGAGGTGTGCGGCAAGCGGTTCACCCTCAAGGGCAACCT
CAAGACCCACGTGATGGCCCACGAGGGCGTCAAGCCCTTTGCCTGCGAGG
TGTGCCACAAGAGCTTCTCGCAGAAGCTCAGCCTCGAGTACCACATGAAC
AGCCACATGGGCCGCAAGCCGTACGCCTGCGAGGTCTGCGGCAAGGGGTT
CACCCAGAAGGGCAATATGAAGACTCACATGCGTTCCCACTCGGGCGAGA
AGCTTCACACCTGCCAAATCTGCGGCAAGGGGTTTACCCAGAAGGGCAAT
ATGAAGACCCACATGAAGATTCATCTGCGTCCGCCGTCCCTCGACAAGCC
CTACTTCTGCGGCATGTGCGGCAAGTCGTTCGTAATGAAGTCGAGCCTCG
AATGCCACATGGCCACCCACGTGCCCAAGAACGGCGCCACGGGGCCAGCA
GGGAACCACCCCAGCCACCTGACGCTGGGGCCGAGCCACCTGGCTCTGGG
CACGTCCCAGGCGGCACAGGCCGCCCAGGCGCAGGCCCAGCAGCAACAGG
CACAGGCGCAGGCCCAAGCTCAACAGGCTCAACAACAGCAGCAGGCCGGC
CAGCAGCAACAGCAGCAACCTGGCCAGGCCTCGTCACCCGGTTCTCCGCC
GCCCACCATGGTGCCACCTCGCAGCCTGACCAACATCCAGGCCAGCATCC
AGAGCATGGGGGGCCTGAAGGGCATGTTGCCTAGCGGGGCGGCGGCCCCA
CCCCCGCCGCAGGGGGCCGGACCCAGCAGCGGCTCCTCGGCCATGTGCGC
CCTGGGTGGCGCACCTCCGGCCGGGGGAGACAAGCCCACCGTCGTCGTGC
CTGGAGGTGCCGTCCTCTCCGCCCTCTGAGGATGGAGTTCGGTGTCTTCC
AGCGGCCCGCTGCTGTCTTCCCGCATCCACCACCACCGGACCCTATTGCC
CCTGACCACCCGATACCCCTGACCCCTGAACACGCCCAATGTCTTCGGCC
GACGCGTCGTCGCCCCGAGGACTTCGCGCCCACTGGCTGTGCTGTCTTGC
AGCCAACTGCCAGGAAAACTGCGTTTGTAACCGCACTGGCTCGCGTTCGA
GTGTAAACCCTTTCCAAGAGCAGCAGAAAACACGGGAAATAAGAAAGAGC
AGGCAGATACGTCTCGCATCATGCCGCCGGTCAGTACTGCCGGCTCAGGT
TTTTTAGATTCATCTACCTCGCTGTCTCAGCCTACCTCTTGTTCGCTCTT
GCAATCCTCCTCTGTTCTTCCACTTCCCATTCTCTGTTACACTGCCCACT
CTGGGGCCGTCTTGTTTCCTTTCCTCACTTGGAGAGCGAGGCGCGGTCTG
CGTCCACCCTCGAGGACCCCTTGTGGTGGCAGAGCTTAAAGCAGCAGGCA
GGCAGTCCTGTGTTCTCGCACTTGGGAGCACGCTATTCCACCAGAGCCTG
TACGAAACTGCCACAAGGGTGTCATTCAGTCACCGACCGTTAAAGGTGTG
TTCCGCTCTGTCTGCCTTAAACCTGTTCCTCGCTGCCTCTTTGAAAGCCA
GTGCTTGCACTCTGGCTGAGGCCGCCTAGCTTAGCAGTCCCGTCCAGGAG
GACAGCTCAGTGTGGGGTGTGCGCCTGTTGTTTTTTTGCACGAGATATGC
ACTCTGCACATTGCAGTGCCTTTTCTCAGGGAGAGGTGGTTCTTTCATTA
GGCCATGAACTTTTTTTGCATTAGTTCTTGGGAGATGTATATTTGGGCTG
CGGCATCTCTGTTCTTTCATGCCACAGTGGACACCAATTAGCTTGGAAAT
TCTAATGCTTTCTGACAGTTCGGTTGCATCTGGTTCTTACTATCATCTTT
GCCGTTTTCCTGTTCTGAAAGGCCCACCAGTTGGCAGTTGCAGATATGGC
AGTTGTTTTTCTTGCACAAAAAACTAGAGAGCCTGAAAAAAGGGCATAAA
CAAAACAAAAAGTTCATGAAAAAAAAAAAATTGCCGACCCAGAATGAGGC
ACACCCCACACTCCTGCTCCGTTCCTTGCTTTTTCACCTTGCTGTTTTTC
TTAAGAGTTTCTGTTCTTTGTTGACCTTACAGAGAGAGAGAGAAAAGCAG
CAGTGTCTTTGAATGCACCACCACGACGTCGTCGGCTCCTTGGGCGACTC
CCTCACCCTGGCCTCCTTTTTTTCCCCCCCTATTCTCTCTCTCTCTCTCT
TTCTCCTCGCTCCTCAACATCGAGGCAACTTCTTGCAAGAGAGCAGCACA
TCCGGAAGAGGAATTGTTGTTGCATGGTACGGCTTGATCCGCGATATCTG
CGAACATGAAGAATACTCTCCCACAGGAACTTGAAGTAGCAAAGCAGAGA
AAAACAAACTGACTTTGAGTGGCTATGAAGAGCGGAATTGATGAGAAACC
CAAGGAGTTAACTTTTCTATGTACTTTTTTTTTATTACTATTAAGTTGTG
TTCGTGTAACACAGTAGCAGCTACCCGGATGACATGTTTGCCATCTGGCC
TGCGAGACCGCTTATGTCACACTTTTTTTTTTCTTTGTCATCTGTGACTC
GTGCGTGTCGGCTTTTCTTCTTTTTTTTTTTTATCTCTTGAAAGGTGTTT
TTTTTTATGAAGTGCTGTTAATGGTCATTGTCGGGGGATGCAGGTTGCAG
TGTGTGTTGTTGGCATTTGTTTCTTGTTTCTTTTCTGCTGTTTCGATGTT
GGTGTACTTTTGAAAGGCAGTGTTGTAGTTCTATGATGATGGTCGTCTGT
GCTTTCCTTTCTTGATGCACTGTAGTGTTGTTGTGTTTGCCTCTTTTTCT
GTGCTGCTTTGTGACTAGTGCCGATCTGATGTGGACACTCAACCATTGGC
TTTAATATGATTTTTTAATGTCTAATAAGTTGATTGTTTTGCTGGCAGCT
CTGCACAGATAAAAAAAAGCTGCGAACATTTCTTGTGCTGTGGCTTTTAT
ATTTTAAACGAATTAGGCTAGGTATTTTTCCTACCTTTTGAGTATGTGAA
AGAGGAAAGATGGTCTTGTACAGGTATTGTGCATGAGCACCTAGTTTCGT
GATCTTCAAGATTTGGAACTTGAGAAAAATTAAGCTTTCTTCCCATTCAT
TTTTAAAAGATTGCTTGTGCACTGTTGAAGTAACATGCCGATGCAGGTGT
AGCGGTTCATTGCACGCTGCGTGCTTTCTACTTGTTGCTTGGAAGTAAGC
TTGAACCTGTTGGGTTGTTGAAGGGAATGTCGTGCATGGATGGATGAACG
CTTCCCCTCGCTCCTTTCGTTCCCTCTCTCCCCTCTTCTCGCCCTGTGGG
ACAAGTGAGCATTGGTGTGTGGCGCAGGAGCAAGAAAAGCAAGCCCGTTC
CCGTGCTGTCCCTGCTTAGCAAGTGTGCCTCTTCTCCTCACTCACTCCCT
TTCCTCTTGCCCTGGCTTGTGGTGCTTGACACAGACACGTGCGGGTGACA
CACACACACACGGAAATACACACACACATGCACACATTGTGAAGGACGCT
GTTTGGTGCGACGAGTGGCCGCCAGGCCAGCGGGACGGTTGTTATGGTGC
GCCCCTTTTGTTCTCCCCCCCTTGCCACCCCCGAGGCCCAGCCCCGGTCC
CAGCCCTCGCCCCTGGGATGCCCGAGGGAGCAGAAAAGGCCTTTTACAGA
GTGGCCGGCCCTTCAGCGACGTGGTCGAGCGACTGACGCGCAGGACTGCT
GATAATCCTCCCTTCCTCCCTATAGTCCCAGCCCCCACACCTTTCATCAT
TTATTTTTTTAAAACTTTCCCTTTCTTTTTTTTCGGAACGCGTGACCGAC
TGAAGATCACGAAGCGTTGCGGTCGACCCGGGGACTTGCGGGGGTGAGTG
TGCGTGTGCCGCCCCTCGCTGGCTGCCAGGCTGCCACACCCGGGAGCGCC
TACTGATGGTAGCGAGCGGCATTGGACTTTGGTTGTGTGGGCAACACTCC
CGGTGTGTTGGTGACTGGCCGGCGGAGCTCTCTAGTTTTTGAGCAAGATG
TACACGCAGACGTGCGATTGTGTGATGAGTTGCGCCTGCATCCCCCATTC
TTGTGGCGAAGAAGAGAGTGTGCATTTTGAACGTGTGTGCTTTTGGGGCA
CGAGGCACCCTGTGTCTTGTCAGGTGCATATGTATGTCTGTTTTTCCTCC
TCTGCCGTTCTGAGTGCCCCAAGAGCCCGCTTTCCTTTTTCTCCAACTGG
AGCAGTTCCTCCAGCCTTGGCTCTCTCTGTCTCTTTGTTTTGCTGCCGTG
CGGCTGATTTCTAATATTTCCTTTTACCCATTCTCCTTTCTTCAGTTGAG
TCTGCCACACCCGTGAGTGCCAACTGTTGTCTCTAAAGAGAGCTGTGCCG
GTATATAGCTCGCGGGTGTGCCCTCGCACTGTTTCCTCTCCATCTTAGTT
TTTGCCCTCCCACATCTTCTCAATCTTGGCCTTTGTTTTCTTTGTGCCAA
TTTGCTTCCTCTTGCTCCTTGTCCTTTTCTTTTTCTTAATGCATAGGAAG
TGTGTGTCTTCTGGTGTGTATCAGGTCTGTGCACTGAGAACTGTCCTGAT
TCGATGTCACAAGTGGGTTCTGGTCGTCGTCTTAAGTTTTGTGCTGTAGG
CGTAATGAGTGTAGTGAGTGTGCGTGCACCTGTAGAAGCCTATATGTATG
GCCTTTGGATTCGTTTGTATTGTACAGGCGGGGCAGTCTTGAGGAAATTG
CTTGAGTGAAGAAAAATTGTTCATCCGAACGTTGGTCCTTCCATGCTGAA
AACATGAGCTTGCCTGTCCCTCCCCTTCCAAAAAAAAGTCTAAGGAAAGA
ATCGTTTTTGACTTACTATGCAAAACTGCAGTCTGATCGGTGCGTGTGTG
TGCTTCCAGGGATGAAACAAAAAAAGTGTTTTTCAGTGGAAAGGGCTATT
AACAAATGCCCCTTGTGTAAGTGCTTTGTCCTTGGCTCCCAGGGACATTC
CCTCTCTCCCCTTATTGTGGTCTGCTTGACAGGTCCAGGATAGCGCACTC
GAAAACAGTCCCCCCCAACCCCTTCTGGTGCAGTTGTCCCATTATTACCG
AGGCAACTAGTGTCGTGCTTTCTTTCCCTTCTACCTCGCCCGCTAACTTG
TTGCCGCGCTGGCAGCTGATGTGGTGCCCCGTCTTTAAGATTGTGTCTGG
GTTTGTTTGGAGATGAAGAAGAAAAAAAAAAGTTCCTCTGTCGCACTCGT
GGGCCTGTGGTGTGCCCGGGCTTTTCTGTGGCACCCTTGGCACCGCCCGA
CCAAAGCCTCACCCAGTGCATGCATGGACACGCGCACACACACTCGCATA
CGGAAAGCAAAAACCCCTCGGTGGGCCGTGGTGGAGCCCACCGCCATCGA
CGACGGACGGCGGCGAAGCGCATGTCGCCGCCGCTGCCATCGTGACACCA
GCGTCGCGACAAGCACCACACCGCTGGTGCCGGGACGCCTCCTCCGCCAA
TCTGCCACTCTTCCGTGGCATCAGTGACGACGACAACCGGAAAGACTCAC
GCAAAAAGGAAGGCAAATGTGGGGACAATTAATTTCCCATCTGGCGCATC
TTGGAAGTGATATTAGCAAAAAAAAAGGCACGGAGTGAACACTCCTTCAT
TGGTGTTGGGGTGGGGGTTCCTCGAGCTCCGGAGGGTGCCTCGCCGGGCC
CGCCCTTCGGAGCGACCGCAAAATGATGTCCCGCGTAAGCATTGATGCAT
GGCGACCCGTTTGACAGGTGCCGCACGATTGGGGGACGATGTGGCTGCCG
GCGGGAGATCCTGTGGCCACCATGTGCGCGTCGCCCAACAAGACTGTGCC
TCAGTGGTGTGCAGTGCTGCGTGTGGTGTGGTTTCTGTGCTACCTTCGCC
ACTGTGTGACCCTGCAGGCCGGTGCTACGGGTCTCTCCGCGGCTCCGAAA
AAAGGGGGGGCTGGGTCCTGAAACAAAAATGAAGTGGCTTACGTGCGGCA
CCATCCCATTGGTCTCTTCGGCCATACAAGAAAACAAAAGTGGGGGACAA
TACAGTGTGTTTCTGGCAAGTGGAAAGTTTTCTGACTTTAGCAAAAATTT
AAGAGAAAGTTGCAGTCTTGGTTTCTGGGTGGAGGAACCTCCCGGAAATG
TGTGGCCTGGCGTGTCGGTTGTCGTCTCGTGTGTTTGGTGTACATAACTC
TTGTCTGGTTTTTTTTTGTGGGTCATTTATTTATGACGAGGGAGCATGCG
ATCCCTTCCTGTCCGGGCCCTCGAATCCCTCGGCCCCGCCCCAGCTGTCC
TGCGAGACACTTTAGGGCGGGGCTGCGGTGCTCTCTCTCTCTGCAGAGGG
GAGTGTATATAGCAGTGCCAGCAAAGTTCATAAGCCTCCTTTTCCCTTCC
TTCCTCTCGTAGTGGATAGTGCCCCCACCGTTTCATACCTCAGAAGAGCT
TTTGAAGGCATCCCCTGTGTGCACTCACTGTTGGTTGCCCTTTGGCGCCA
GTTGTCCTTAGTTCTGAAACGCTGATCCAGCTTTAGCCGAATGCCCAGTG
CTTTTGTCACTGAAGAGCAGCCGCCGTGTGGGGGGCAGTGCAGGTTTGCT
CGAGAGTTTTCGGAGCAGCTGTCGAGACCACCGCACTCTTTGAGAAAGCT
TGAGAGCGCAGTGAAGGAATTGCCATCTCTTTACGAGAGGCTCTTTCGGG
ACTGTTGACTTTTGCATTGCGAGATAGTGGAAAGCTGGCCTTGTTGGTGA
TGCGCAGACACTTAGCACGAGGCGGACGGAAGCGCACGCAAACAGCTTTG
CTTGCATGCGTGCGCTGCCGTCCATCACGTGTTGCTGTGCTGTCTTAACC
TCACACGGCAGTTCACACACAGCCTTTTGGGACGGTTGTCAGTCAGCGCT
GTGTGCCGCTCGCTGTCTCATATTTTCTTATGTTTGCTGCTGTCTCGCAT
CGTGCTTCATTTCATCAGAGTCGTCCACATTTCCATTTTGTTCTCCAACT
TTACTTTTTTATTTTTTCTTTTAAACAGTATCGAGACAATTAGACTCGGA
AAGGCTAATTCAATGCAGCATTCAACCAATTAAATTCTTGAATGTATGGG
CTGATGCTGGCTGCTGCTGCTGTTTTAATCTTCATACACCGTTTTGGCAT
GCATCGGCTTTTTTTAATCTTGCCTGAAACAAAAGAGTCGTTAAGGTGTT
TGAGGTGAAGGTTTAGATGGCTCTTTATCTTAAAAAATGTGTGGCCTTAC
GTTTGATGGGCGGCTTGAAAAGACTCTTTCAACTTTATGAGTGCGCGCTG
TCACCCATAGTTAGCCCTTCATTGGGCTTTTTATGCACTCACATTGTGTT
CATCATCGATCCTCCTCATTTCCTTTTTTTAATTCTCGAAGGGGAAGAAG
AAAAAGATTCGCACCACTACCCTTCCTTGTGGCAACTAGACCTGGCACGC
CTCCCCTATGCGTTTTTTGTTTTTCCTTCACCTCTGGTGTGCATGATTTT
TTTCACCTCTCCAGCAGTCATTCACATCTGCCTGAGTGAGAATGTTCTCT
CGCGACTTGCATAAAATGCGTTCTTGTTTTTGTTTGGCTTTCGCATTTCT
GAAGTTGTTTTGTTGTGCAGTGTCCCATGACCTCTCCACTCCTTGTAGAA
GTGTAAACGTCGCGTTTGTGTCCTTCTTTACCCTGGCATTTTTTTTTTTT
TCCGTCAAGTTGCGTGCCGCGGCAGGTTACGTCATAATGCGTCTGCTTGG
TTGGATGGTTTTCATTCTGAACTATGCTTGGCCAATCCGTAGTTGTTGTA
ATGCACTCCCCCATCCGTTTTACACCACGTGCTTTGAATGGACTTTTGAT
TCAATTTTGAAGAAATTTTTGGTTGACACAAGCATCCTCCCTTAACTGCT
TGTTCTTAACACAGCTGCCACAGGACACCCACATGGCAAAGGGAATCGGT
ATTGTTCTTACTGTAATTTGGAGTCTAGACTGTCAAATTTTTCATACTCG
TTCTGCTAGTTTAACCCTTTCAGACGCCGCCTATGAAGAACTTGCTGTAA
AGGTGTCAAATCGATACAATGTTATTTCAAGGCACTCGATATTCTATTGC
AACAAAAATAATTTCATAATAGATTGATTTATGTGTTTTATTCTGATTAA
TCGGAAATTAGTTCTGATTAAATATCTATTTATCCTGAAGCCACTCATGC
TGTGTTTTTGCATATATAGAACCAAATCTCAGGCTAGAAATATAGGGCAA
ATTCTTTTTTGATCTTGTTCATTTTGAGAAAAGAAAAATTATACTTTTGA
CCCGGCTCGAGGGAAGCGCCACGTCGAACGACTCGTCGACCATGGTAGTG
CTTTCAGAAAAGTGATCATGTGCAACAGCACACCGCGAAATGAAGTTCAT
TGAAGACAGATTTATTAGGCAGGGGGTTCAGTTCATCCAAACCTCAGTGT
ATCTTGCCCTTTCTTAGCCCCTAGTCGACAGATCTAGCAAAAACAAGTGA
TGTGCACAATTGTGTTACATAGCGTCTGAAAGGGATATGGCCAAGTTCCA
AAAACATCGACACTCTTGTGCGCGATAACCATATGACCCTTCGGATTTAT
CGGGTTATATGCAAGACAAGGAAAATTTTGGAGCGTTTGGCTTTAATTTG
TAGCGTTTGCAGAGAGTGCGTAACGGTTAGGAATACTTCTTGACTAGTAA
CTGCTTGACTTGAGATTATTGCACGTTTGTCCGTACGGTGGTCAGCGCTT
CCTAAAGAACACCGAAACGACCCGACAATACTACTGTTCTCTTTTTAGCG
CTCGTGATCACTGAAAGCAACGGTTCCCACAAAAGAAAAAAAAGGTAAAT
AAGTGACTCAGGAAATTCTGATCTGCCATAAGTAAGATGTAAACAGAAGT
AACGCTTGAACATCTCCGAATAAGGCTCGTCTCCTCCGTTGCTCTCAGTG
CCTAGTTCAAAGCGTGAGAATACACGACATCAGAGCGAAAGATACTCCGT
CATCTGACCGTTATCGCACGACATTTAGAAGTGACGTTTCTTTGGTGTGT
TGATTTCTTCGAGGTTACTGGCGGTAATGCCGTCGCAAAATTCGCGTTCA
TTCGCTCGGCATGGCCATGACCAGTTTGCGTAGTTACATCTGACTTCATC
CTCTCTGCGGCCGCACGCCGTCGCATCGACACAAACACGCACGCACGCAC
ACACACAACACACACGCACAGACACACGCGCAGGCGCACAGCCGGCAGTC
ACCCATCGCGGACACACCAGGAACAATTTGCGGGAAATGGGGGAGTCCGG
CCTACAAAGGAGAGAACTTCCATAGTCATAACGAACAATATGTACAAGAC
ACTTCTCGCAAGGCACCCATTTCTTTTTCTTTATCCCTTCGCTACAGGGT
GCAGAAAGCGGGCAGCGTAAAGAAACTGCAGCTACATAGCTCCTGAGAAC
GCACGTAAAACGCGGGCGATTCACGGAGGAAAAGTAGCTTTCGTGAAAGT
GATCTTCCCCAGCGCATCTGTCGGCCGTGCCAACGCGTGACAAGATGTCG
AGTGACAAGGTGCCTCGCAGGCGTTCTCCTCCTCGACTCGCTAAAGATAA
TGCCCTTGGAAACTTCAGCACTGGGATTGCAGGAAAAAAAACAAATGTTG
AATAAATAAACAAACCTATCCAATGTTTTGACGAGTAAAGGACTGGTGCG
GAAAAAAAAGAAAAAGGGCCCCAATCACACCCTGCTTTACACGATCATAC
GTTTCGGCATAGTAATAATTCTCTCATTGTGCGCGATTTGGTTTTGCTTG
TACTAGAACTCGCGAAACAAGATAAATAGACGAGCTGCTCTTTGCGAGGA
ACACACAGAAAAAAATATAATAACAAGAAATGCCATTTTTGCACTCTGGG
CGACAACACGATGCCCACACAGAGCCAGGCGAGTGTCCCTGGACCGGCCC
TCCCCAGCGTAAGCCAGTGACGAATTGTCCAGTACAGTGTCTAGGTCACC
CACGAAAAGTGGCTGCCGACACATAGAAAGTCCGAAGCAGGCGCGTCGTG
GATTCCAGAAGTGATGGCCTGACTTGCTAAGAAGAGGCTGCGCGTTGTAT
TCGTCACACAACACGAGACAGGTCCAACAGTTGCTTAACGGCAGACAGGT
GTCGACGATAGGTCACAGATGTGAGGAGGGATTCATCACAAATCGGGCTC
ACTCGTGAAGCGATGCGTCAAGGGAGGCAATTAGTGTTCCGGGACCGTGA
GAAAACGATGTGGTTCAGAGAGTAGCGGTTTCTAGTGCTTCCATATTTAC
AACCTGGTGACCACTGTAAGCTACACTTAAGTACTTGTCACTCGTTAGAC
AGCCAAAGTCAAAAGCCATCTCTGAAAGCAACGGCAATGCGAAATCAACC
TCTTCAGCACACCAAAACAGGGCCGGGTGGGGCCGCTAATGGAGATGCTA
GAATAAGCGGCTTCAAAGCGTGTCGTTTTACCTTTAGATTGCAATATTAA
GAAGAACGAAAACAGAAAGAAAGGAAAAGGTGGTAGCCTTTGAGTTTTGT
GTGATCAAAAAAGAAAGAATGAAATGTACATTAAGTTACTCCACTACGCT
ACATCCTGAAAGCTACACTAGAACCGCGAAACACGTGTGCAGTACAGATA
ATCCCATATGAAAAATAAAGTATGTCTAATACTGGCGTCACACGGGCAGC
CCTGATCGCGATCAGGGCCGATCCGGGCCGGAGTTCTTGATTGCGATAAC
AGGTTAGTCGCTGCTGCACGGTACAGCCTAATCGGGATAGAGCTTGGCAC
AGACGTCAGCCGAATCGCAATCACGGAGCCAGATCGCGATGCGCGGATCG
CGATCGGCCTAATCGCGATTAAATGTGACCGTGTAACAG
>CL52.Contig2_All
GGACGCCACTCGTATCATTTTATTGGCAATTCGAAAAACGAAGAAAAAAA
CAGATGAGGTTACACTATTCGCATGATTACACTTTGCATCACACACTAAA
TGTTTTGTCACACCCCGTTGGGAACAGGCAAGAGTAAGGCTGCTGTCACA
AACTCTGCTGCCGTGACAAAATAAATGCTACGAAGTGCAGCGAACAGTTT
GCACCAATAGTCTCAGAGACTGTTTTCTTTTAACCCGGTAATGCTTTTCT
CAAAAGCAGGGTAATAATATTAAAATTAATTAGCCCATTGCACAAAAAGG
TGGACGGCGTCCAGGGCTTGGACTGATATAAGTCACCGGGATACAAATTA
CACCAACAAATTCCTCCAGCAGTGCACCGTCCTCTTGCCTGCTCCACAGT
CGCAGCGACAAACAGGCGATTATACACAGACTGATTACTTTTCTCCTAAA
AAGATCCTGACACACTCACATCAACAGTGTTAAAAACTACAAGATATGGG
GAGACATAACCAACCTACCATTTCTTTTTTTAAAAAAGAGAGAAACCGAG
GGACTTTTGCACATTCCAAAATGAGCGGCGCTTGGGACCGCATTTTTTTT
TTGCACGTTTAACGCTTTTTGACACCCCCTTTTCGACCACCTTCTTTTTC
TCCACAATAAAATGTAGATATCCACCAACATTTCTAACAGACTGTCGTCT
TCTCGTATGCTGAATTTACTTCGAAAATGATGGCAGCAGGTCAAATGAGT
GTGGGAAAGGGTCGGTGGGGTGAGGGCGAAGACCCGTGAATTTCGAGAGA
CAAAAAGGTCAAAACGGAGAGACTCGGATGTTGACAAAAGAAATAGCAAT
GACGCCACGATGTTACGCGGAGGTGTGGTAGGCAAGGCTGAGAATAATGC
ACGACAACACAGGAAATGGGGGGGGGGGACCAGCTGGCACTACGAGCAAG
GTTGTACAACACGCGAGTGCTTCTCTCTCTCCACTGCTGCAAACACAGGC
AATGGAAGGCACCAGACCTATCGGCAAAAAAAGCACAAGCGAAACGAGAA
TTACGAGAAATCGAAACTTTACCAATTCATCAGGAGGCGCGGAAAACAAA
GCGAACAACCGCAAACAATGCGCTGCTGGGTCTCTCTCCTTCGCACTGCA
CTGCCAAGGAGGATAGTTAGGTGCAAATATTTCACAGGGCTGGGATTGGG
TCGGGTAAAAGGAGATCTATGTTTTACACAGGCACACCCACATGTGGCAT
AATGAAACTGATCGCGCGAAATTTCACTGGAATAAATGGAAGGAATGAAA
CTTTAAAGCTGTCGAGAAATCATGGCACAATTGCCAGCAACACATCTCTG
CAATTTTTTTAGCGAGCAAAACGGAAACATTCTTGAGGCCCAGAAGGCAA
CCAAACAGCCTTGTACAAACTTAACCCTTTCAGACGCTATGTACACAATT
GTGTACATCACTTGTTTTTGCTAGTTATGTCAACTAGGGGCTAAGAAAGG
GCAAGATACACTGAGGTTTGGACGAATTGAACCTCCTGCCTAATAAATAT
GTCTTCATTGAACTTCATTTCGCGGTGCACTGTTGCACATGATCACTTTT
CTGAAAGCACTACCATGGTCGACGAGTCGTTCGACGTGGCGCTTTCCTCG
AGCGGCGTCAAAAGTATAGTTTTTCTTTTCTCAAAATGAGCAAGACCAAA
AAAAGGATTTGCACTATATTTCTAGCCTGAGATTTGGTTCTATATATGCA
AAAACACAACATGAATGACTTCAGCATAGATAGATATTTAATCAGAACTA
ATTTTAGATCATTTAGCATTAAACCTATAAATCAACCTATTATAAAATTA
TTTTTGTTGCAATAGAATATCGAGTGCCTTGAAATAACATTGTATTGATT
TGATGCATTTACAGCAAGTTCTTCATAGGTGGCGTCTGAAAGGGTTAAAC
TAGCAGAACGAGTATAAAAAATTTGACAGTCTAGACTCCAAATTACAGTA
AGAACAATACCGATTCCCTTTGCCATGTGGGTGTCCTGTGGCAGCTGTGT
TAAGAACAAGCAGTTAAGGGAGGATGCTTGTGTCAACCAAAAATTTCTTC
AAAATTGAATCAAAAGTTCATTCAAAGCAGGTGGTGTAAAACGGATGGGG
GAGTGCATTACAACAACTACGGATTGGCCAAGCATAGTTCAGAATGAAAA
CCATCCAACCAAGCAGACGCATTATGACGTAACCTGCCGCGGCACGCAAC
TTGACGGAAAAAAAAAAAAATGCCAGGGTAAAGAAGGACACAAACGCGAC
GTTTACACTTCTACAAGGAGTGGAGAGGTCATGGGACACTGCACAACAAA
ACAACTTCAGAAATGCGAAAGCCAAACAAAAACAAGAACGCATTTTATGC
AAGTCGCGAGAGAACATTCTCACTCAGGCAGATGTGAATGACTGCTGGAG
AGGTGAAAAAAATCATGCACACCAGAGGTGAAGGAAAAACAAAAAACGCA
TAGGGGAGGCGTGCCAGGTCTAGTTGCCACAAGGAAGGGTAGTGGTGCGA
ATCTTTTTCTTCTTCCCCTTCGAGAATTAAAAAAAGGAAATGAGGAGGAT
CGATGATGAACACAATGTGAGTGCATAAAAAGCCCAATGAAGGGCTAACT
ATGGGTGACAGCGCGCACTCATAAAGTTGAAAGAGTCTTTTCAAGCCGCC
CATCAAACGTAAGGCCACACATTTTTTAAGATAAAGAGCCATCTAAACCT
TCACCTCAAACACCTTAACGACTCTTTTGTTTCAGGCAAGATTAAAAAAA
GCCGATGCATGCCAAAACGGTGTATGAAGATTAAAACAGCAGCAGCAGCC
AGCATCAGCCCATACATTCAAGAATTTAATTGGTTGAATGCTGCATTGAA
TTAGCCTTTCCGAGTCTAATTGTCTCGATACTGTTTAAAAGAAAAAATAA
AAAAGTAAAGTTGGAGAACAAAATGGAAATGTGGACGACTCTGATGAAAT
GAAGCACGATGCGCGACAGCAGCAAACATAAGAAAATATGAGACAGCGAG
CGGCACACAGCGCTGACTGACAGCCGTCCCAAAAGGCTGTGTGTGAACTG
CCGTGTGAGGTTAAGACAGCACAGCAACACGTGATGGACGGCAGCGCACG
CATGCAAGCAAAGCTGTTTGCGTGCGCTTCCGTCCGCCTCGTGCTAAGTG
TCTGCGCATCACTAACAAGGCCAGCTTTCCACTATCTCGCAATGCAAAAG
TCAACAGTCCCGAAAGAGCCTCTCGTAAAGAGATGGCAATTCCTTCACTG
CGCTCTCAAGCTTTCTCAAAGAGTGCGGTGGTCTCGACAGCTGCTCCGAA
AACTCTCGAGCAAACCTGCACTGCCCCCCACACGGCGGCTGCTCTTCAGT
GACAAAAGCACTGGGCATTCGGCTAAAGCTGGATCAGCGTTTCAGAACTA
AGGACAACTGGCGCCAAAGGGCAACCAACAGTGAGTGCACACAGGGGATG
CCTTCAAAAGCTCTTCTGAGGTATGAAACGGTGGGGGCACTATCCACTAC
GAGAGGAAGGAAGGGAAAAGGAGGCTTATGAACTTTGCTGGCACTGCTAT
ATACACTCCCCTCTGCAGAGAGAGAGAGCACCGCAGCCCCGCCCTAAAGT
GTCTCGCAGGACAGCTGGGGCGGGGCCGAGGGATTCGAGGGCCCGGACAG
GAAGGGATCGCATGCTCCCTCGTCATAAATAAATGACCCACAAAAAAAAA
CCAGACAAGAGTTATGTACACCAAACACACGAGACGACAACCGACACGCC
AGGCCACACATTTCCGGGAGGTTCCTCCACCCAGAAACCAAGACTGCAAC
TTTCTCTTAAATTTTTGCTAAAGTCAGAAAACTTTCCACTTGCCAGAAAC
ACACTGTATTGTCCCCCACTTTTGTTTTCTTGTATGGCCGAAGAGACCAA
TGGGATGGTGCCGCACGTAAGCCACTTCATTTTTGTTTCAGGACCCAGCC
CCCCCTTTTTTCGGAGCCGCGGAGAGACCCGTAGCACCGGCCTGCAGGGT
CACACAGTGGCGAAGGTAGCACAGAAACCACACCACACGCAGCACTGCAC
ACCACTGAGGCACAGTCTTGTTGGGCGACGCGCACATGGTGGCCACAGGA
TCTCCCGCCGGCAGCCACATCGTCCCCCAATCGTGCGGCACCTGTCAAAC
GGGTCGCCATGCATCAATGCTTACGCGGGACATCATTTTGCGGTCGCTCC
GAAGGGCGGGCCCGGCGAGGCACCCTCCGGAGCTCGAGGAACCCCCACCC
CAACACCAATGAAGGAGTGTTCACTCCGTGCCTTTTTTTTGCTAATATCA
CTTCCAAGATGCGCCAGATGGGAAATTAATTGTCCCCACATTTGCCTTCC
TTTTTGCGTGAGTCTTTCCGGTTGTCGTCGTCACTGATGCCACGGAAGAG
TGGCAGATTGGCGGAGGAGGCGTCCCGGCACCAGCGGTGTGGTGCTTGTC
GCGACGCTGGTGTCACGATGGCAGCGGCGGCAGCATGCGCTTCGCCGCCG
TCCGTCGTCGATGGCGGTGGGCTCCACCACGGCCCACCGAGGGGTTTTTG
CTTTCCGTATGCGAGTGTGTGTGCGCGTGTCCATGCATGCACTGGGTGAG
GCTTTGGTCGGGCGGTGCCAAGGGTGCCACAGAAAAGCCCGGGCACACCA
CAGGCCCACGAGTGCGACAGAGGAACTTTTTTTTTTCTTCTTCATCTCCA
AACAAACCCAGACACAATCTTAAAGACGGGGCACCACATCAGCTGCCAGC
GCGGCAACAAGTTAGCGGGCGAGGTAGAAGGGAAAGAAAGCACGACACTA
GTTGCCTCGGTAATAATGGGACAACTGCACCAGAAGGGGTTGGGGGGGAC
TGTTTTCGAGTGCGCTATCCTGGACCTGTCAAGCAGACCACAATAAGGGG
AGAGAGGGAATGTCCCTGGGAGCCAAGGACAAAGCACTTACACAAGGGGC
ATTTGTTAATAGCCCTTTCCACTGAAAAACACTTTTTTTGTTTCATCCCT
GGAAGCACACACACGCACCGATCAGACTGCAGTTTTGCATAGTAAGTCAA
AAACGATTCTTTCCTTAGACTTTTTTTTGGAAGGGGAGGGACAGGCAAGC
TCATGTTTTCAGCATGGAAGGACCAACGTTCGGATGAACAATTTTTCTTC
ACTCAAGCAATTTCCTCAAGACTGCCCCGCCTGTACAATACAAACGAATC
CAAAGGCCATACATATAGGCTTCTACAGGTGCACGCACACTCACTACACT
CATTACGCCTACAGCACAAAACTTAAGACGACGACCAGAACCCACTTGTG
ACATCGAATCAGGACAGTTCTCAGTGCACAGACCTGATACACACCAGAAG
ACACACACTTCCTATGCATTAAGAAAAAGAAAAGGACAAGGAGCAAGAGG
AAGCAAATTGGCACAAAGAAAACAAAGGCCAAGATTGAGAAGATGTGGGA
GGGCAAAAACTAAGATGGAGAGGAAACAGTGCGAGGGCACACCCGCGAGC
TATATACCGGCACAGCTCTCTTTAGAGACAACAGTTGGCACTCACGGGTG
TGGCAGACTCAACTGAAGAAAGGAGAATGGGTAAAAGGAAATATTAGAAA
TCAGCCGCACGGCAGCAAAACAAAGAGACAGAGAGAGCCAAGGCTGGAGG
AACTGCTCCAGTTGGAGAAAAAGGAAAGCGGGCTCTTGGGGCACTCAGAA
CGGCAGAGGAGGAAAAACAGACATACATATGCACCTGACAAGACACAGGG
TGCCTCGTGCCCCAAAAGCACACACGTTCAAAATGCACACTCTCTTCTTC
GCCACAAGAATGGGGGATGCAGGCGCAACTCATCACACAATCGCACGTCT
GCGTGTACATCTTGCTCAAAAACTAGAGAGCTCCGCCGGCCAGTCACCAA
CACACCGGGAGTGTTGCCCACACAACCAAAGTCCAATGCCGCTCGCTACC
ATCAGTAGGCGCTCCCGGGTGTGGCAGCCTGGCAGCCAGCGAGGGGCGGC
ACACGCACACTCACCCCCGCAAGTCCCCGGGTCGACCGCAACGCTTCGTG
ATCTTCAGTCGGTCACGCGTTCCGAAAAAAAAGAAAGGGAAAGTTTTAAA
AAAATAAATGATGAAAGGTGTGGGGGCTGGGACTATAGGGAGGAAGGGAG
GATTATCAGCAGTCCTGCGCGTCAGTCGCTCGACCACGTCGCTGAAGGGC
[truncated: 90,115,418 more chars]
