# Supplementary material for: Initiator and executioner caspases in salivary gland apoptosis of Rhipicephalus haemaphysaloides
Source: Parasit Vectors. 2020 Jun 5;13:288. doi: 10.1186/s13071-020-04164-5 (PMC7275347; doi:10.1186/s13071-020-04164-5)
Supplement: Supplementary file 4 — Additional file 4: Dataset S1. Differentially expressed genes in salivary glands of unfed and engorged ticks. [file 13071_2020_4164_MOESM4_ESM.xlsx]

## Sheet: Additional file 4 Dataset S1
Additional file 4: Dataset S1. Differentially expressed genes in salivary glands of unfed and engorged ticks.
GeneID	Length	RhSG-unfed-Expression	RhSG-engorged-Expression	log2FoldChange(RhSG-engorged/RhSG-unfed)	FDR	Up/Down-Regulation(RhSG-engorged/RhSG-unfed)	Pvalue	Nr	Nt	Swissprot	KEGG	KOG	Interpro	GO
Unigene26629_All	249	0.01	15090.1	20.5252	0	Up	0	NA	NA	NA	NA	NA	NA	NA
Unigene23135_All	507	0.01	14769.6	20.4942	0	Up	0	gi|908422462|ref|XP_013072605.1|/4.8e-23/PREDICTED: chitinase-like protein PB1E7.04c, partial [Biomphalaria glabrata]	gi|82878754|gb|AY885250.2|/1.4828e-116/Dermacentor variabilis vitellogenin (Vg) mRNA, complete cds	sp|Q05049|MUC1_XENLA/5.0e-20/Integumentary mucin C.1 (Fragment) OS=Xenopus laevis PE=2 SV=1	mze:101471083/1.1e-18/mucin-2-like; K10955 intestinal mucin-2	At4g13340/3.3e-21/[M] LSE0601 A Pollen extensin-like protein (Pex)	PR01077/1.3E-5/Claudin family signature	NA
Unigene20600_All	1178	0.01	12876.4	20.2963	0	Up	0	gi|194768797|ref|XP_001966498.1|/4.6e-109/uncharacterized protein Dana_GF22208 [Drosophila ananassae] >gi|190617262|gb|EDV32786.1| uncharacterized protein Dana_GF22208 [Drosophila ananassae]	gi|241174482|ref|XM_002410968.1|/5.2195e-30/Ixodes scapularis conserved hypothetical protein, mRNA	sp|P24928|RPB1_HUMAN/5.4e-49/DNA-directed RNA polymerase II subunit RPB1 OS=Homo sapiens GN=POLR2A PE=1 SV=2	api:100187585/2.7e-84/cp21; cuticular protein 21; K03006 DNA-directed RNA polymerase II subunit RPB1 [EC:2.7.7.6]	Hs4505939/8.8e-49/[K] KOG0260 RNA polymerase II, large subunit	NA	biological_process:GO:0009950//dorsal/ventral axis specification;GO:0007305//vitelline membrane formation involved in chorion-containing eggshell formation;cellular_component:GO:0060388//vitelline envelope;molecular_function:GO:0008316//structural constituent of vitelline membrane;
CL2593.Contig4_All	2016	0.01	10091.4	19.9447	0	Up	0	gi|195047496|ref|XP_001992353.1|/1.1e-134/GH24704 [Drosophila grimshawi] >gi|193893194|gb|EDV92060.1| GH24704 [Drosophila grimshawi]	gi|241174482|ref|XM_002410968.1|/1.96977e-21/Ixodes scapularis conserved hypothetical protein, mRNA	sp|O46598|HAVR1_CHLAE/1.1e-25/Hepatitis A virus cellular receptor 1 OS=Chlorocebus aethiops GN=HAVCR1 PE=1 SV=2	api:100187585/3.1e-88/cp21; cuticular protein 21; K03006 DNA-directed RNA polymerase II subunit RPB1 [EC:2.7.7.6]	CE28300/3.2e-30/[K] KOG0260 RNA polymerase II, large subunit	NA	biological_process:GO:0009950//dorsal/ventral axis specification;GO:0007305//vitelline membrane formation involved in chorion-containing eggshell formation;cellular_component:GO:0060388//vitelline envelope;molecular_function:GO:0008316//structural constituent of vitelline membrane;
Unigene20709_All	6032	0.02	18570.2	19.8246	0	Up	0	gi|194319795|gb|ABW82681.2|/0.0e+00/vitellogenin-2 precursor [Dermacentor variabilis]	gi|194319794|gb|EU204907.2|/0/Dermacentor variabilis vitellogenin-2 precursor (Vg-2) mRNA, complete cds	sp|Q02817|MUC2_HUMAN/2.8e-61/Mucin-2 OS=Homo sapiens GN=MUC2 PE=1 SV=2	asn:102388355/1.1e-96/MUC2; mucin 2, oligomeric mucus/gel-forming; K10955 intestinal mucin-2	Hs4505285/2.1e-61/[WV] KOG1216 von Willebrand factor and related coagulation proteins	PS51211/20.672/Vitellogenin domain profile.	NA
CL2593.Contig3_All	795	0.01	8115.61	19.6303	0	Up	0	gi|985397871|ref|XP_015366494.1|/2.3e-67/PREDICTED: DNA-directed RNA polymerase II subunit RPB1-like [Diuraphis noxia]	NA	sp|P11414|RPB1_CRIGR/1.1e-26/DNA-directed RNA polymerase II subunit RPB1 (Fragment) OS=Cricetulus griseus GN=POLR2A PE=3 SV=1	api:100187585/3.1e-68/cp21; cuticular protein 21; K03006 DNA-directed RNA polymerase II subunit RPB1 [EC:2.7.7.6]	SPBC28F2.12/3.4e-28/[K] KOG0260 RNA polymerase II, large subunit	NA	NA
CL5964.Contig2_All	1351	0.01	7249.97	19.4676	0	Up	0	gi|9858101|gb|AAG00993.1|AF286865_1/3.5e-185/heme-binding aspartic proteinase, partial [Rhipicephalus microplus]	gi|9858100|gb|AF286865.1|AF286865/0/Boophilus microplus heme-binding aspartic proteinase mRNA, partial cds	sp|Q03168|ASPP_AEDAE/1.4e-82/Lysosomal aspartic protease OS=Aedes aegypti GN=AAEL006169 PE=1 SV=2	aag:AaeL_AAEL006169/1.9e-81/ASPP_AEDAE; AAEL006169-PA; K01379 cathepsin D [EC:3.4.23.5]	Hs4503143/1.4e-74/[O] KOG1339 Aspartyl protease	PR00792/1.1E-23/Pepsin (A1) aspartic protease family signature	NA
Unigene20100_All	607	0.01	6976.71	19.4122	0	Up	0	gi|111559370|gb|ABH10604.1|/3.9e-43/neutrophil elastase inhibitor [Rhipicephalus microplus]	gi|111559369|gb|DQ822071.1|/6.78611e-81/Boophilus microplus neutrophil elastase inhibitor mRNA, complete cds	NA	NA	NA	NA	NA
CL1363.Contig1_All	549	0.01	6077.69	19.2132	0	Up	0	NA	NA	NA	NA	NA	NA	NA
CL2593.Contig2_All	1836	0.01	5378.86	19.0369	0	Up	0	gi|194768797|ref|XP_001966498.1|/2.1e-92/uncharacterized protein Dana_GF22208 [Drosophila ananassae] >gi|190617262|gb|EDV32786.1| uncharacterized protein Dana_GF22208 [Drosophila ananassae]	gi|241174482|ref|XM_002410968.1|/8.33172e-20/Ixodes scapularis conserved hypothetical protein, mRNA	sp|P08775|RPB1_MOUSE/1.5e-34/DNA-directed RNA polymerase II subunit RPB1 OS=Mus musculus GN=Polr2a PE=1 SV=3	api:100187585/2.5e-76/cp21; cuticular protein 21; K03006 DNA-directed RNA polymerase II subunit RPB1 [EC:2.7.7.6]	Hs4505939/1.1e-34/[K] KOG0260 RNA polymerase II, large subunit	NA	biological_process:GO:0009950//dorsal/ventral axis specification;GO:0007305//vitelline membrane formation involved in chorion-containing eggshell formation;cellular_component:GO:0060388//vitelline envelope;molecular_function:GO:0008316//structural constituent of vitelline membrane;
CL1363.Contig3_All	367	0.01	4594.94	18.8097	0	Up	0	NA	NA	NA	NA	NA	NA	NA
Unigene27631_All	734	0.01	3954.42	18.5931	0	Up	0	gi|51011384|gb|AAT92101.1|/1.7e-24/putative secreted salivary peptide [Ixodes pacificus]	NA	NA	NA	NA	NA	NA
CL2593.Contig1_All	995	0.01	3785.55	18.5301	0	Up	0	gi|195047496|ref|XP_001992353.1|/2.6e-89/GH24704 [Drosophila grimshawi] >gi|193893194|gb|EDV92060.1| GH24704 [Drosophila grimshawi]	gi|241174482|ref|XM_002410968.1|/9.49092e-27/Ixodes scapularis conserved hypothetical protein, mRNA	sp|P35084|RPB1_DICDI/2.3e-24/DNA-directed RNA polymerase II subunit rpb1 OS=Dictyostelium discoideum GN=polr2a PE=2 SV=2	api:100187585/1.0e-76/cp21; cuticular protein 21; K03006 DNA-directed RNA polymerase II subunit RPB1 [EC:2.7.7.6]	Hs4505939/1.5e-36/[K] KOG0260 RNA polymerase II, large subunit	NA	NA
Unigene20551_All	1458	0.01	3608.02	18.4608	0	Up	0	gi|291481160|gb|ADE06667.1|/2.6e-21/insulin-like growth factor binding protein-related protein 6 long [Amblyomma americanum]	gi|951580549|ref|XM_014632345.1|/2.40381e-09/PREDICTED: Dinoponera quadriceps serum response factor homolog (LOC106751453), transcript variant X3, mRNA	NA	NA	NA	PTHR14186/8.7E-12/--	NA
CL1363.Contig4_All	713	0.01	3192.11	18.2842	0	Up	0	NA	NA	NA	NA	NA	NA	NA
Unigene20147_All	2089	0.01	3018.66	18.2035	0	Up	0	gi|62199768|gb|AAX76981.1|/1.5e-187/yolk cathepsin [Rhipicephalus microplus]	gi|62199767|gb|AY966003.1|/0/Boophilus microplus yolk cathepsin (BYC) mRNA, partial cds	sp|Q03168|ASPP_AEDAE/8.9e-47/Lysosomal aspartic protease OS=Aedes aegypti GN=AAEL006169 PE=1 SV=2	ame:409341/7.2e-48/cathD, GB16903; cathepsin D; K01379 cathepsin D [EC:3.4.23.5]	Hs4506475/2.0e-43/[O] KOG1339 Aspartyl protease	NA	NA
CL2064.Contig1_All	788	0.01	2315.7	17.8211	0	Up	0	gi|325303868|tpg|DAA34609.1|/9.6e-10/TPA_inf: salivary lipocalin [Amblyomma variegatum]	NA	NA	NA	NA	PF02098/1.0E-7/Tick histamine binding protein	NA
Unigene20322_All	4534	0.01	2221.09	17.7609	0	Up	0	gi|83319201|dbj|BAE53722.1|/2.0e-96/aspartic protease [Haemaphysalis longicornis]	NA	sp|Q03168|ASPP_AEDAE/1.5e-94/Lysosomal aspartic protease OS=Aedes aegypti GN=AAEL006169 PE=1 SV=2	crg:105337691/2.4e-96/lysosomal aspartic protease-like; K01379 cathepsin D [EC:3.4.23.5]	7304149/2.0e-85/[O] KOG1339 Aspartyl protease	PR00792/4.1E-26/Pepsin (A1) aspartic protease family signature	NA
Unigene26482_All	476	0.01	1918.08	17.5493	0	Up	0	NA	NA	NA	NA	NA	NA	NA
Unigene20119_All	1637	0.01	1872.85	17.5149	0	Up	0	gi|388815969|gb|AFK78425.1|/2.0e-54/vitellin-degrading cysteine endopeptidase [Rhipicephalus microplus]	gi|388815968|gb|JQ080269.1|/6.39382e-125/Rhipicephalus microplus isolate Porto Alegre vitellin-degrading cysteine endopeptidase (VTDCE) mRNA, complete cds	sp|Q09JR4|MPSIN_ARGMO/6.0e-06/Antimicrobial peptide microplusin OS=Argas monolakensis PE=3 SV=1	NA	NA	NA	NA
CL2064.Contig3_All	685	0.01	1468.25	17.1637	0	Up	0	NA	NA	NA	NA	NA	NA	NA
Unigene22239_All	2443	0.01	1423.01	17.1186	0	Up	0	gi|241155975|ref|XP_002407670.1|/2.2e-177/transferrin receptor, putative [Ixodes scapularis] >gi|215494176|gb|EEC03817.1| transferrin receptor, putative [Ixodes scapularis]	NA	sp|Q6GQ29|CBPQ_XENLA/4.7e-132/Carboxypeptidase Q OS=Xenopus laevis GN=cpq PE=2 SV=1	crg:105341761/6.1e-139/carboxypeptidase Q-like; K01302 carboxypeptidase Q [EC:3.4.17.-]	Hs7706387/1.6e-124/[OPR] KOG2195 Transferrin receptor and related proteins containing the protease-associated (PA) domain	PTHR12053:SF3/8.1E-249/--	biological_process:GO:0043171//peptide catabolic process;GO:0006508//proteolysis;cellular_component:GO:0005615//extracellular space;molecular_function:GO:0004177//aminopeptidase activity;GO:0070573//metallodipeptidase activity;
Unigene12090_All	440	0.01	1328.57	17.0195	0	Up	0	NA	NA	NA	NA	NA	NA	NA
CL4003.Contig4_All	1201	0.01	968.85	16.564	0	Up	0	gi|325302786|tpg|DAA34045.1|/4.2e-57/TPA_exp: hypothetical secreted protein 1652 [Amblyomma variegatum]	NA	NA	NA	NA	NA	NA
CL579.Contig1_All	820	0.01	873.08	16.4138	0	Up	0	gi|82791916|gb|ABB90890.1|/2.3e-30/putative immunosuppressant protein [Rhipicephalus haemaphysaloides haemaphysaloides]	NA	NA	NA	NA	NA	NA
Unigene19627_All	3089	0.02	1663.68	16.344	0	Up	0	gi|391335484|ref|XP_003742121.1|/3.7e-158/PREDICTED: peroxidasin homolog [Metaseiulus occidentalis]	gi|241123481|ref|XM_002403854.1|/0/Ixodes scapularis peroxinectin, putative, mRNA	sp|P48038|ACRO_RABIT/1.9e-13/Acrosin OS=Oryctolagus cuniculus GN=ACR PE=2 SV=1	obi:106877351/1.6e-72/peroxidasin homolog; K19511 peroxidase [EC:1.11.1.7]	CE13311/5.9e-68/[R] KOG2408 Peroxidase/oxygenase	PR00457/7.8E-18/Animal haem peroxidase signature	NA
Unigene22473_All	1319	0.01	802.52	16.2922	0	Up	0	gi|432870116|ref|XP_004071815.1|/4.3e-79/PREDICTED: cathepsin D-like [Oryzias latipes]	NA	sp|O93428|CATD_CHIHA/1.3e-80/Cathepsin D OS=Chionodraco hamatus GN=ctsd PE=1 SV=2	ola:101168958/4.5e-80/cathepsin D-like; K01379 cathepsin D [EC:3.4.23.5]	Hs4503143/1.8e-74/[O] KOG1339 Aspartyl protease	PTHR13683/2.0E-113/--	NA
Unigene20233_All	674	0.01	777.78	16.2471	0	Up	0	gi|241999548|ref|XP_002434417.1|/2.8e-10/secreted protein, putative [Ixodes scapularis] >gi|215497747|gb|EEC07241.1| secreted protein, putative [Ixodes scapularis]	NA	NA	NA	NA	NA	NA
Unigene22322_All	1183	0.01	684.15	16.062	0	Up	0	NA	NA	NA	NA	NA	NA	NA
CL3773.Contig1_All	660	0.01	671.45	16.035	0	Up	0	gi|164448672|ref|NP_001106733.1|/2.6e-24/fibroin heavy chain precursor [Bombyx mori] >gi|9087216|sp|P05790.4|FIBH_BOMMO RecName: Full=Fibroin heavy chain; Short=Fib-H; AltName: Full=H-fibroin; Flags: Precursor >gi|8572061|gb|AAF76983.1|AF226688_1 fibroin heavy chain Fib-H [Bombyx mori]	gi|325303311|tpg|BK007224.1|/3.64961e-39/TPA_exp: Amblyomma variegatum hypothetical glycine-rich secreted cement protein mRNA, partial cds	sp|P05790|FIBH_BOMMO/2.1e-26/Fibroin heavy chain OS=Bombyx mori GN=FIBH PE=1 SV=4	rno:65191/8.7e-24/Gabre; gamma-aminobutyric acid type A receptor epsilon subunit; K05185 gamma-aminobutyric acid receptor subunit epsilon	CE28321/1.9e-16/[Z] KOG2418 Microtubule-associated protein TAU	NA	biological_process:GO:0007165//signal transduction;GO:0006811//ion transport;molecular_function:GO:0099600//transmembrane receptor activity;
CL5872.Contig1_All	480	0.01	632.02	15.9477	0	Up	0	NA	NA	NA	NA	NA	NA	NA
Unigene27615_All	1797	0.01	631.78	15.9471	0	Up	0	gi|121309137|dbj|BAF43803.1|/2.6e-111/serine carboxypeptidase [Haemaphysalis longicornis] >gi|148781866|dbj|BAF64246.1| serine carboxypeptidase [Haemaphysalis longicornis]	NA	sp|P16675|PPGB_MOUSE/5.2e-88/Lysosomal protective protein OS=Mus musculus GN=Ctsa PE=1 SV=1	xma:102234395/1.4e-92/ctsa; cathepsin A; K13289 cathepsin A (carboxypeptidase C) [EC:3.4.16.5]	Hs4505989/5.6e-87/[OE] KOG1282 Serine carboxypeptidases (lysosomal cathepsin A)	PTHR11802:SF113/7.4E-156/--	molecular_function:GO:0016787//hydrolase activity;
Unigene17876_All	244	0.01	572.14	15.8041	2.68e-265	Up	5.96e-267	gi|67083170|gb|AAY66521.1|/1.7e-13/putative salivary protein containing GYG repeats [Ixodes scapularis]	gi|687876385|emb|LK946594.1|/3.5808e-10/Angiostrongylus cantonensis genome assembly A_cantonensis_China ,scaffold ACAC_scaffold0000740	sp|P25692|KRCL_CHICK/1.0e-07/Claw keratin OS=Gallus gallus GN=CKER1 PE=2 SV=2	cmy:102938809/8.5e-09/Occludin; occludin-like; K06088 occludin	At2g42520/1.1e-06/[A] KOG0335 ATP-dependent RNA helicase	NA	NA
CL2593.Contig5_All	2069	0.01	559.52	15.7719	0	Up	0	gi|195047496|ref|XP_001992353.1|/4.0e-172/GH24704 [Drosophila grimshawi] >gi|193893194|gb|EDV92060.1| GH24704 [Drosophila grimshawi]	gi|241174482|ref|XM_002410968.1|/2.57947e-30/Ixodes scapularis conserved hypothetical protein, mRNA	sp|P08775|RPB1_MOUSE/1.0e-39/DNA-directed RNA polymerase II subunit RPB1 OS=Mus musculus GN=Polr2a PE=1 SV=3	api:100187585/2.3e-86/cp21; cuticular protein 21; K03006 DNA-directed RNA polymerase II subunit RPB1 [EC:2.7.7.6]	Hs4505939/7.7e-40/[K] KOG0260 RNA polymerase II, large subunit	NA	biological_process:GO:0009950//dorsal/ventral axis specification;cellular_component:GO:0060388//vitelline envelope;
CL6307.Contig1_All	9159	0.02	1098.21	15.7448	0	Up	0	gi|389594453|ref|XP_003722449.1|/1.3e-121/proteophosphoglycan 5 [Leishmania major strain Friedlin] >gi|323363677|emb|CBZ12682.1| proteophosphoglycan 5 [Leishmania major strain Friedlin]	NA	sp|Q6PZE0|MUC19_MOUSE/3.1e-59/Mucin-19 OS=Mus musculus GN=Muc19 PE=2 SV=2	api:100166173/7.5e-41/DNA-directed RNA polymerase II subunit RPB1; K03006 DNA-directed RNA polymerase II subunit RPB1 [EC:2.7.7.6]	Hs4505939/1.9e-34/[K] KOG0260 RNA polymerase II, large subunit	NA	NA
CL4126.Contig2_All	1327	0.01	495.22	15.5958	0	Up	0	gi|9858101|gb|AAG00993.1|AF286865_1/2.4e-154/heme-binding aspartic proteinase, partial [Rhipicephalus microplus]	gi|9858100|gb|AF286865.1|AF286865/2.36576e-133/Boophilus microplus heme-binding aspartic proteinase mRNA, partial cds	sp|Q03168|ASPP_AEDAE/7.1e-82/Lysosomal aspartic protease OS=Aedes aegypti GN=AAEL006169 PE=1 SV=2	aag:AaeL_AAEL006169/9.1e-81/ASPP_AEDAE; AAEL006169-PA; K01379 cathepsin D [EC:3.4.23.5]	Hs4503143/8.7e-77/[O] KOG1339 Aspartyl protease	PTHR13683:SF249/1.3E-111/--	NA
CL1028.Contig2_All	896	0.01	492.17	15.5869	0	Up	0	gi|241862486|ref|XP_002416387.1|/5.9e-56/glutathione S-transferase, putative [Ixodes scapularis] >gi|215510601|gb|EEC20054.1| glutathione S-transferase, putative, partial [Ixodes scapularis]	NA	sp|P57113|MAAI_RAT/6.1e-53/Maleylacetoacetate isomerase OS=Rattus norvegicus GN=Gstz1 PE=1 SV=2	aml:100484214/2.4e-53/GSTZ1; glutathione S-transferase zeta 1; K01800 maleylacetoacetate isomerase [EC:5.2.1.2]	7299184/1.7e-52/[O] KOG0868 Glutathione S-transferase	PF00043/5.0E-5/Glutathione S-transferase, C-terminal domain	biological_process:GO:0006749//glutathione metabolic process;cellular_component:GO:0005737//cytoplasm;molecular_function:GO:0004364//glutathione transferase activity;
CL5669.Contig2_All	925	0.01	456.21	15.4774	0	Up	0	NA	NA	NA	NA	NA	NA	NA
Unigene20243_All	251	0.01	449.65	15.4565	8.15e-220	Up	2.15e-221	NA	NA	NA	NA	NA	NA	NA
Unigene9354_All	1300	0.01	388.24	15.2447	0	Up	0	gi|241724949|ref|XP_002404365.1|/5.5e-103/conserved hypothetical protein [Ixodes scapularis] >gi|215505415|gb|EEC14909.1| conserved hypothetical protein [Ixodes scapularis]	NA	sp|Q6UY18|LIGO4_HUMAN/1.1e-10/Leucine-rich repeat and immunoglobulin-like domain-containing nogo receptor-interacting protein 4 OS=Homo sapiens GN=LINGO4 PE=2 SV=1	sko:102801696/2.7e-08/leucine-rich repeat and fibronectin type-III domain-containing protein 5-like; K13023 carboxypeptidase N regulatory subunit	Hs17434070/8.1e-11/[R] KOG0619 FOG: Leucine rich repeat	PTHR24365/1.6E-21/--	NA
Unigene25417_All	1006	0.01	366.98	15.1634	0	Up	0	gi|325304058|tpg|DAA34730.1|/3.8e-27/TPA_inf: hypothetical secreted protein 790 [Amblyomma variegatum]	NA	NA	NA	NA	NA	NA
Unigene13387_All	730	0.01	358.55	15.1299	0	Up	0	gi|914572421|gb|KOB75292.1|/6.1e-35/Barrier-to-autointegration factor [Operophtera brumata]	NA	sp|Q6NTS2|BAFA_XENLA/5.7e-33/Barrier-to-autointegration factor A OS=Xenopus laevis GN=banf1-a PE=1 SV=1	NA	7297331/7.2e-33/[BL] KOG4233 DNA-bridging protein BAF	PD019964/8.0E-30/DNA-BINDING NUCLEAR FACTOR BARRIER-TO-AUTOINTEGRATION CHROMOSOMAL SEQUENCE CHROMOSOME GENOME SHOTGUN CLUSTER	molecular_function:GO:0003677//DNA binding;
CL5931.Contig2_All	793	0.01	348.02	15.0869	0	Up	0	gi|158251767|gb|ABW23508.1|/7.6e-07/P27 protein [Hyalomma asiaticum]	NA	NA	NA	NA	NA	NA
Unigene28090_All	709	0.01	337.31	15.0418	0	Up	0	NA	NA	NA	NA	NA	PS50279/9.063/Pancreatic trypsin inhibitor (Kunitz) family profile.	NA
Unigene20380_All	1525	0.01	335.6	15.0345	0	Up	0	NA	NA	NA	NA	NA	NA	NA
CL579.Contig2_All	819	0.01	329.98	15.0101	0	Up	0	gi|82791916|gb|ABB90890.1|/3.3e-29/putative immunosuppressant protein [Rhipicephalus haemaphysaloides haemaphysaloides]	NA	NA	NA	NA	NA	NA
CL1302.Contig1_All	543	0.01	308.98	14.9152	0	Up	0	gi|258598047|gb|ACV83329.1|/6.8e-39/serine proteinase inhibitor precursor [Rhipicephalus microplus]	NA	sp|P83516|IXCI_RHIMP/2.3e-07/Chymotrypsin-elastase inhibitor ixodidin OS=Rhipicephalus microplus PE=1 SV=2	NA	CE09970/1.5e-06/[S] LSE0566 C Uncharacterized protein	PF01826/1.2E-11/Trypsin Inhibitor like cysteine rich domain	NA
Unigene26739_All	1307	0.01	306.98	14.9059	0	Up	0	gi|315274244|gb|ADU03674.1|/3.8e-88/cathepsin D2 [Ixodes ricinus]	NA	sp|Q03168|ASPP_AEDAE/1.9e-87/Lysosomal aspartic protease OS=Aedes aegypti GN=AAEL006169 PE=1 SV=2	cqu:CpipJ_CPIJ017185/1.4e-86/lysosomal aspartic protease; K01379 cathepsin D [EC:3.4.23.5]	7304149/2.8e-80/[O] KOG1339 Aspartyl protease	PF00026/1.3E-104/Eukaryotic aspartyl protease	NA
Unigene25399_All	1116	0.01	303.78	14.8907	0	Up	0	NA	NA	NA	NA	NA	NA	NA
CL5139.Contig2_All	530	0.01	292.47	14.836	0	Up	0	NA	NA	NA	NA	NA	PS50279/9.262/Pancreatic trypsin inhibitor (Kunitz) family profile.	NA
CL3805.Contig2_All	525	0.01	267.12	14.7052	0	Up	0	gi|341885673|gb|EGT41608.1|/4.3e-06/hypothetical protein CAEBREN_09997 [Caenorhabditis brenneri]	NA	NA	NA	NA	NA	NA
Unigene19504_All	1449	0.01	265.66	14.6973	0	Up	0	gi|83319201|dbj|BAE53722.1|/1.0e-110/aspartic protease [Haemaphysalis longicornis]	NA	sp|Q03168|ASPP_AEDAE/1.2e-95/Lysosomal aspartic protease OS=Aedes aegypti GN=AAEL006169 PE=1 SV=2	cin:100176563/4.0e-98/cathepsin D-like; K01379 cathepsin D [EC:3.4.23.5]	7304149/1.7e-94/[O] KOG1339 Aspartyl protease	PR00792/6.4E-28/Pepsin (A1) aspartic protease family signature	NA
Unigene943_All	907	0.01	262.55	14.6803	0	Up	0	gi|732666174|gb|AIZ78006.1|/4.9e-74/cystatin type 2 [Rhipicephalus haemaphysaloides]	gi|732666173|gb|KM588365.1|/0/Rhipicephalus haemaphysaloides cystatin type 2 mRNA, complete cds	sp|B1P1J3|CYT_CHIGU/1.1e-09/Cystatin JZTX-75 OS=Chilobrachys guangxiensis PE=2 SV=1	pbi:103054648/2.1e-07/cystatin-2-like; K13899 cystatin-C	NA	PF00031/5.6E-12/Cystatin domain	NA
Unigene23612_All	390	0.01	262.05	14.6776	1.01e-265	Up	2.24e-267	NA	NA	NA	NA	NA	NA	NA
Unigene26628_All	1074	0.01	253.09	14.6274	0	Up	0	gi|325302786|tpg|DAA34045.1|/3.4e-50/TPA_exp: hypothetical secreted protein 1652 [Amblyomma variegatum]	NA	NA	NA	NA	NA	NA
Unigene20736_All	637	0.01	251.5	14.6183	0	Up	0	NA	NA	NA	NA	NA	PF02098/3.6E-8/Tick histamine binding protein	NA
CL4003.Contig5_All	1165	0.01	250.35	14.6117	0	Up	0	gi|325302786|tpg|DAA34045.1|/8.2e-58/TPA_exp: hypothetical secreted protein 1652 [Amblyomma variegatum]	NA	NA	NA	NA	NA	NA
CL4307.Contig2_All	1152	0.01	249	14.6039	0	Up	0	gi|67083291|gb|AAY66581.1|/5.5e-14/putative salivary secreted protein [Ixodes scapularis]	NA	NA	NA	NA	NA	NA
Unigene9293_All	764	0.01	247.03	14.5924	0	Up	0	gi|114438982|gb|ABI74752.1|/4.9e-11/amercin [Amblyomma americanum]	NA	sp|Q86QI5|DEF1_DERVA/4.9e-11/Defensin OS=Dermacentor variabilis GN=VSNA1 PE=1 SV=1	NA	NA	PS51378/8.789/Invertebrate defensins family profile.	NA
CL3813.Contig1_All	703	0.01	235.27	14.522	0	Up	0	gi|37999545|sp|Q86QI5.1|DEF1_DERVA/1.0e-34/RecName: Full=Defensin; AltName: Full=Varisin A1; Flags: Precursor >gi|27902522|gb|AAO24323.1| varisin A1 [Dermacentor variabilis] >gi|118136491|gb|ABK62866.1| defensin [Dermacentor andersoni]	gi|28864186|gb|AY233213.1|/3.73783e-69/Boophilus microplus preprodefensin mRNA, complete cds	sp|Q86QI5|DEF1_DERVA/8.2e-37/Defensin OS=Dermacentor variabilis GN=VSNA1 PE=1 SV=1	NA	NA	NA	biological_process:GO:0050829//defense response to Gram-negative bacterium;GO:0050830//defense response to Gram-positive bacterium;cellular_component:GO:0005576//extracellular region;
CL1159.Contig1_All	510	0.01	235.19	14.5215	0	Up	0	NA	NA	NA	NA	NA	NA	NA
CL4756.Contig1_All	691	0.01	231.48	14.4986	0	Up	0	gi|68264899|dbj|BAE02708.1|/1.1e-12/hypothetical protein [Haemaphysalis longicornis]	NA	NA	NA	NA	PF00014/3.3E-7/Kunitz/Bovine pancreatic trypsin inhibitor domain	NA
Unigene22815_All	561	0.01	211.71	14.3698	0	Up	0	NA	NA	NA	NA	NA	NA	NA
Unigene26174_All	872	0.01	202.38	14.3048	0	Up	0	NA	NA	NA	NA	NA	NA	NA
Unigene19442_All	622	0.01	202.02	14.3022	0	Up	0	NA	NA	NA	NA	NA	NA	NA
Unigene19003_All	389	0.01	196.66	14.2634	1.45e-198	Up	4.17e-200	gi|507849053|gb|AGM71680.1|/3.3e-19/small heat shock protein I [Rhipicephalus annulatus]	gi|29825384|gb|AY241960.1|/5.80236e-35/Dermacentor variabilis putative heat shock-related protein mRNA, complete cds	NA	isc:IscW_ISCW001762/5.1e-08/heat shock protein, putative; K09542 crystallin, alpha B	NA	NA	NA
Unigene20440_All	763	0.01	195.55	14.2552	0	Up	0	gi|40888893|gb|AAR97292.1|/7.8e-25/hebreain [Amblyomma hebraeum]	NA	sp|Q86LE5|MPSIN_RHIMP/1.0e-24/Antimicrobial peptide microplusin OS=Rhipicephalus microplus PE=1 SV=1	NA	NA	NA	biological_process:GO:0050832//defense response to fungus;GO:0050830//defense response to Gram-positive bacterium;cellular_component:GO:0005576//extracellular region;molecular_function:GO:0005506//iron ion binding;GO:0046911//metal chelating activity;GO:0016531//copper chaperone activity;
Unigene20558_All	321	0.01	193.02	14.2365	1.32e-144	Up	4.91e-146	NA	NA	NA	NA	NA	NA	NA
CL5950.Contig2_All	796	0.01	192.58	14.2332	0	Up	0	gi|241162243|ref|XP_002409081.1|/6.3e-09/hypothetical protein IscW_ISCW003352 [Ixodes scapularis] >gi|215494473|gb|EEC04114.1| hypothetical protein IscW_ISCW003352 [Ixodes scapularis]	NA	NA	NA	NA	NA	NA
CL4181.Contig3_All	376	0.01	191.37	14.2241	2.89e-183	Up	8.85e-185	gi|194246081|gb|ACF35532.1|/8.6e-33/mucin-like protein [Dermacentor variabilis]	NA	NA	nvi:100120806/7.2e-07/mucin-19-like; K17582 antigen KI-67	NA	PTHR23301/5.2E-15/--	NA
Unigene20546_All	368	0.01	183.6	14.1643	1.61e-170	Up	5.25e-172	NA	NA	NA	NA	NA	NA	NA
CL1745.Contig1_All	723	0.01	183.23	14.1614	0	Up	0	NA	NA	NA	NA	NA	NA	NA
CL5872.Contig2_All	480	0.01	175.03	14.0953	4.3e-238	Up	1.06e-239	NA	NA	NA	NA	NA	NA	NA
Unigene20550_All	780	0.01	171.75	14.068	0	Up	0	NA	NA	NA	NA	NA	NA	NA
CL418.Contig2_All	2178	0.01	169.75	14.0511	0	Up	0	gi|241154894|ref|XP_002407409.1|/1.6e-277/IMP-GMP specific 5'-nucleotidase, putative [Ixodes scapularis] >gi|215494113|gb|EEC03754.1| IMP-GMP specific 5'-nucleotidase, putative, partial [Ixodes scapularis]	gi|241154893|ref|XM_002407365.1|/0/Ixodes scapularis IMP-GMP specific 5&apos;-nucleotidase, putative, mRNA	sp|Q3V1L4|5NTC_MOUSE/1.9e-185/Cytosolic purine 5'-nucleotidase OS=Mus musculus GN=Nt5c2 PE=1 SV=2	cfo:105249067/5.7e-205/cytosolic purine 5'-nucleotidase; K01081 5'-nucleotidase [EC:3.1.3.5]	7293456/1.5e-187/[F] KOG2469 IMP-GMP specific 5'-nucleotidase	PF05761/6.4E-174/5' nucleotidase family	biological_process:GO:0016311//dephosphorylation;molecular_function:GO:0008253//5'-nucleotidase activity;GO:0046872//metal ion binding;
Unigene23421_All	237	0.01	166.46	14.0229	6.72e-73	Up	4.41e-74	NA	gi|559111515|tpe|HG525042.1|/1.06586e-119/TPA: Homo sapiens tmRNA gene Esche_coli_K12 &gt;gi|559121411|tpe|HG786903.1| TPA: Homo sapiens transfer-messenger mRNA Esche_coli_K12, single chain mature transcript	NA	NA	NA	NA	NA
CL5624.Contig2_All	473	0.01	163.02	13.9928	2.9e-217	Up	7.7e-219	gi|312095926|ref|XP_003148511.1|/1.5e-10/hypothetical protein LOAG_12951 [Loa loa]	gi|213498914|emb|CU694375.11|/3.28968e-43/Zebrafish DNA sequence from clone CH73-347C12 in linkage group 4, complete sequence	NA	NA	NA	PS50279/9.023/Pancreatic trypsin inhibitor (Kunitz) family profile.	NA
Unigene20705_All	445	0.01	160.64	13.9715	7.29e-197	Up	2.1e-198	NA	NA	NA	NA	NA	NA	NA
CL3383.Contig1_All	1597	0.05	789.61	13.9469	0	Up	0	gi|675384305|gb|KFM77202.1|/6.9e-116/Lysosomal protective protein, partial [Stegodyphus mimosarum]	NA	sp|Q3MI05|PPGB_BOVIN/2.3e-95/Lysosomal protective protein OS=Bos taurus GN=CTSA PE=2 SV=1	spu:594128/2.8e-100/lysosomal protective protein; K13289 cathepsin A (carboxypeptidase C) [EC:3.4.16.5]	Hs4505989/2.1e-93/[OE] KOG1282 Serine carboxypeptidases (lysosomal cathepsin A)	PF00450/6.4E-118/Serine carboxypeptidase	molecular_function:GO:0016787//hydrolase activity;
Unigene26782_All	421	0.01	156.54	13.9342	2.57e-177	Up	8.08e-179	NA	NA	NA	NA	NA	NA	NA
Unigene20429_All	1364	0.01	153.02	13.9014	0	Up	0	gi|241573125|ref|XP_002403158.1|/6.4e-54/conserved hypothetical protein [Ixodes scapularis] >gi|215500180|gb|EEC09674.1| conserved hypothetical protein [Ixodes scapularis]	NA	sp|Q9DD20|MET7B_MOUSE/4.8e-25/Methyltransferase-like protein 7B OS=Mus musculus GN=Mettl7b PE=2 SV=2	NA	Hs13378141/1.0e-24/[R] KOG4300 Predicted methyltransferase	PTHR10108:SF750/1.5E-31/--	biological_process:GO:0008152//metabolic process;molecular_function:GO:0008168//methyltransferase activity;
Unigene28020_All	372	0.01	150.06	13.8733	1.24e-141	Up	4.69e-143	NA	NA	NA	NA	NA	NA	NA
Unigene21608_All	435	0.01	148.35	13.8567	4.84e-176	Up	1.53e-177	NA	NA	NA	NA	NA	NA	NA
CL2064.Contig2_All	559	0.01	143.69	13.8107	2.28e-239	Up	5.58e-241	NA	NA	NA	NA	NA	NA	NA
CL6111.Contig2_All	2175	0.03	429.84	13.8065	0	Up	0	NA	NA	NA	NA	NA	NA	NA
Unigene23016_All	415	0.01	141.45	13.788	6.34e-157	Up	2.21e-158	NA	NA	NA	NA	NA	NA	NA
Unigene27371_All	623	0.01	135.52	13.7262	2.39e-259	Up	5.45e-261	gi|241627366|ref|XP_002409844.1|/1.9e-32/glycine-rich protein, putative [Ixodes scapularis] >gi|215503251|gb|EEC12745.1| glycine-rich protein, putative [Ixodes scapularis]	NA	sp|P86960|GRP3_PINMA/8.0e-12/Glycine-rich protein 3 OS=Pinctada maxima PE=1 SV=1	pxy:105383979/3.6e-11/ATP-dependent RNA helicase DBP2-A-like; K17043 ATP-dependent RNA helicase DDX43 [EC:3.6.4.13]	Hs18587823/1.2e-09/[Z] LSE0592 H Keratins	NA	NA
CL4587.Contig2_All	830	0.01	133.96	13.7095	0	Up	0	gi|27819105|gb|AAO23571.1|/2.2e-65/lysozyme [Dermacentor variabilis]	gi|28883556|gb|AY207371.1|/4.16561e-114/Dermacentor andersoni lysozyme mRNA, complete cds	sp|Q17005|LYSC1_ANOGA/6.4e-41/Lysozyme c-1 OS=Anopheles gambiae GN=AGAP007347 PE=2 SV=2	aga:AgaP_AGAP007347/8.3e-40/LYSC1_ANOGA; AGAP007347-PA; K13915 lysozyme C [EC:3.2.1.17]	7302970/1.3e-27/[V] TWOG0491 Lysozyme and related proteins	PS51348/38.834/Alpha-lactalbumin / lysozyme C family profile.	biological_process:GO:0008152//metabolic process;molecular_function:GO:0003796//lysozyme activity;
Unigene25658_All	1814	0.08	1047.42	13.6765	0	Up	0	gi|926637266|ref|XP_013784600.1|/1.2e-124/PREDICTED: lysosomal protective protein-like [Limulus polyphemus] >gi|926637268|ref|XP_013784601.1| PREDICTED: lysosomal protective protein-like [Limulus polyphemus] >gi|926637270|ref|XP_013784602.1| PREDICTED: lysosomal protective protein-like [Limulus polyphemus] >gi|926637272|ref|XP_013784603.1| PREDICTED: lysosomal protective protein-like [Limulus pol…	gi|23304115|emb|AL844558.6|/2.2721e-25/Mouse DNA sequence from clone RP23-378I2 on chromosome 2, complete sequence	sp|Q3MI05|PPGB_BOVIN/5.3e-104/Lysosomal protective protein OS=Bos taurus GN=CTSA PE=2 SV=1	xma:102234395/4.6e-107/ctsa; cathepsin A; K13289 cathepsin A (carboxypeptidase C) [EC:3.4.16.5]	Hs4505989/2.0e-100/[OE] KOG1282 Serine carboxypeptidases (lysosomal cathepsin A)	PF00450/5.1E-125/Serine carboxypeptidase	molecular_function:GO:0016787//hydrolase activity;
CL5117.Contig2_All	3600	0.01	128.89	13.6539	0	Up	0	gi|946677907|ref|XP_006131444.2|/1.1e-140/PREDICTED: papilin-like [Pelodiscus sinensis]	gi|972957725|ref|XM_006627674.2|/2.16381e-08/PREDICTED: Lepisosteus oculatus kunitz-type protease inhibitor 2-like (LOC102682490), transcript variant X1, mRNA	sp|Q868Z9|PPN_DROME/9.1e-100/Papilin OS=Drosophila melanogaster GN=Ppn PE=1 SV=2	hgl:101710461/4.1e-43/Tfpi; tissue factor pathway inhibitor (lipoprotein-associated coagulation inhibitor); K03909 tissue factor pathway inhibitor	7301679/6.8e-100/[O] KOG4597 Serine proteinase inhibitor (KU family) with thrombospondin repeats	PS50279/14.949/Pancreatic trypsin inhibitor (Kunitz) family profile.	NA
CL2938.Contig1_All	333	0.01	124.86	13.608	3.45e-99	Up	1.77e-100	NA	NA	NA	NA	NA	NA	NA
CL4766.Contig2_All	3630	0.02	242.74	13.5671	0	Up	0	gi|241044301|ref|XP_002407178.1|/9.0e-188/prolyl 4-hydroxylase alpha subunit, putative [Ixodes scapularis] >gi|215492128|gb|EEC01769.1| prolyl 4-hydroxylase alpha subunit, putative, partial [Ixodes scapularis]	gi|241044300|ref|XM_002407134.1|/4.59146e-25/Ixodes scapularis prolyl 4-hydroxylase alpha subunit, putative, mRNA	sp|Q5ZLK5|P4HA2_CHICK/1.1e-73/Prolyl 4-hydroxylase subunit alpha-2 OS=Gallus gallus GN=P4HA2 PE=2 SV=1	isc:IscW_ISCW015769/9.5e-189/prolyl 4-hydroxylase alpha subunit, putative (EC:1.14.11.2); K00472 prolyl 4-hydroxylase [EC:1.14.11.2]	Hs4758868/5.1e-71/[E] KOG1591 Prolyl 4-hydroxylase alpha subunit	SM00702/2.7E-51/Prolyl 4-hydroxylase alpha subunit homologues.	biological_process:GO:0008152//metabolic process;molecular_function:GO:0043167//ion binding;GO:0016705//oxidoreductase activity, acting on paired donors, with incorporation or reduction of molecular oxygen;GO:0051213//dioxygenase activity;
Unigene20437_All	364	0.01	120.27	13.554	8.52e-110	Up	4.01e-111	NA	gi|322804154|emb|FN675134.1|/3.51925e-156/Sus scrofa contig sequence, clone KNP_76H6_Contig44	NA	NA	NA	NA	NA
CL2698.Contig2_All	435	0.01	119.85	13.5489	4.67e-142	Up	1.76e-143	NA	NA	NA	NA	NA	NA	NA
CL4909.Contig1_All	540	0.01	119.37	13.5432	4.57e-190	Up	1.36e-191	gi|242003566|ref|XP_002436193.1|/8.0e-08/secreted protein, putative [Ixodes scapularis] >gi|215499529|gb|EEC09023.1| secreted protein, putative, partial [Ixodes scapularis]	NA	NA	NA	NA	NA	NA
Unigene20581_All	586	0.01	117.94	13.5258	9.18e-209	Up	2.52e-210	gi|391344342|ref|XP_003746460.1|/8.8e-69/PREDICTED: uncharacterized protein LOC100904527 [Metaseiulus occidentalis]	gi|315435571|gb|HM746768.1|/2.97788e-94/Travisia pupa histone H3 gene, partial cds	sp|P69078|H3_SOLST/4.4e-68/Histone H3, embryonic OS=Solaster stimpsoni PE=2 SV=2	pale:102889931/6.7e-68/histone H3-like; K11253 histone H3	Hs17442169/7.2e-68/[B] KOG1745 Histones H3 and H4	PTHR11426/1.2E-133/--	NA
CL3991.Contig2_All	638	0.01	115.53	13.496	1.83e-227	Up	4.66e-229	NA	NA	NA	NA	NA	NA	NA
Unigene24922_All	266	0.01	114.74	13.4861	2.59e-62	Up	1.94e-63	NA	NA	NA	NA	NA	NA	NA
CL325.Contig2_All	580	0.01	114.1	13.478	5.47e-199	Up	1.56e-200	NA	NA	NA	NA	NA	NA	NA
Unigene14107_All	591	0.01	112.16	13.4533	1.09e-200	Up	3.1e-202	gi|831315415|ref|XP_012690319.1|/3.2e-50/PREDICTED: histone H2AX [Clupea harengus]	gi|687646094|emb|LK871989.1|/5.5516e-22/Ascaris lumbricoides genome assembly A_lumbricoides_Ecuador_v1_5_4 ,scaffold ALUE_scaffold0000133	sp|P09588|H2A_CAEEL/3.7e-51/Histone H2A OS=Caenorhabditis elegans GN=his-3 PE=1 SV=2	ola:101160258/4.4e-51/histone H2AX; K11251 histone H2A	CE04501P/2.8e-51/[B] KOG1756 Histone 2A	PTHR23430/2.2E-110/--	cellular_component:GO:0005634//nucleus;GO:0000786//nucleosome;molecular_function:GO:0046982//protein heterodimerization activity;GO:0003677//DNA binding;
Unigene8243_All	939	0.45	5025.89	13.4472	0	Up	0	gi|74813139|sp|Q86LE5.1|MPSIN_RHIMP/7.3e-41/RecName: Full=Antimicrobial peptide microplusin; Short=Microplusin; Flags: Precursor [Rhipicephalus microplus] >gi|28864185|gb|AAO48942.1| microplusin preprotein [Rhipicephalus microplus]	NA	sp|Q86LE5|MPSIN_RHIMP/6.0e-43/Antimicrobial peptide microplusin OS=Rhipicephalus microplus PE=1 SV=1	NA	NA	NA	biological_process:GO:0031640//killing of cells of other organism;GO:0050830//defense response to Gram-positive bacterium;GO:0045087//innate immune response;GO:0050832//defense response to fungus;cellular_component:GO:0005576//extracellular region;molecular_function:GO:0005506//iron ion binding;GO:0016531//copper chaperone activity;GO:0046911//metal chelating activity;
Unigene1190_All	1011	0.01	106.67	13.3809	0	Up	0	gi|240973526|ref|XP_002401487.1|/2.6e-76/secreted protein, putative [Ixodes scapularis] >gi|215491028|gb|EEC00669.1| secreted protein, putative [Ixodes scapularis]	NA	NA	NA	NA	NA	NA
CL2213.Contig3_All	1744	0.01	103.99	13.3442	0	Up	0	gi|241655193|ref|XP_002411359.1|/2.8e-38/acid methyltransferase, putative [Ixodes scapularis] >gi|215503989|gb|EEC13483.1| acid methyltransferase, putative [Ixodes scapularis]	NA	NA	isc:IscW_ISCW008748/3.0e-39/acid methyltransferase, putative (EC:2.1.1.144); K10718 juvenile hormone acid methyltransferase [EC:2.1.1.-]	NA	PTHR10108/4.0E-25/--	molecular_function:GO:0008168//methyltransferase activity;
Unigene20283_All	758	0.01	102.82	13.3278	2.02e-250	Up	4.75e-252	gi|325303868|tpg|DAA34609.1|/1.7e-08/TPA_inf: salivary lipocalin [Amblyomma variegatum]	NA	NA	NA	NA	PF02098/5.4E-6/Tick histamine binding protein	NA
Unigene10091_All	675	0.14	1403.39	13.2912	0	Up	0	NA	NA	NA	NA	NA	PF02098/1.7E-6/Tick histamine binding protein	NA
CL588.Contig2_All	1976	0.04	393.39	13.2637	0	Up	0	gi|291481158|gb|ADE06666.1|/2.0e-19/insulin-like growth factor binding protein-related protein 6 short [Amblyomma americanum]	gi|157704077|gb|EU018131.1|/1.17811e-08/Rhipicephalus appendiculatus isolate RAHD_87 Ruka SINE elements	NA	NA	NA	PS51323/9.562/Insulin-like growth factor-binding protein (IGFBP) N-terminal domain profile.	NA
Unigene21681_All	2911	0.02	193.69	13.2415	0	Up	0	gi|241176424|ref|XP_002399574.1|/1.2e-169/alpha-D-galactosidase, putative [Ixodes scapularis] >gi|215495177|gb|EEC04818.1| alpha-D-galactosidase, putative, partial [Ixodes scapularis]	gi|118787135|ref|XM_315871.3|/8.00745e-17/Anopheles gambiae str. PEST AGAP005846-PA (AgaP_AGAP005846) mRNA, complete cds	sp|Q90744|NAGAB_CHICK/4.6e-118/Alpha-N-acetylgalactosaminidase OS=Gallus gallus GN=NAGA PE=1 SV=1	aga:AgaP_AGAP009621/3.0e-137/AGAP009621-PA; K01204 alpha-N-acetylgalactosaminidase [EC:3.2.1.49]	7297618/1.8e-127/[G] KOG2366 Alpha-D-galactosidase (melibiase)	PS00512/-/Alpha-galactosidase signature.	biological_process:GO:0005975//carbohydrate metabolic process;GO:0016139//glycoside catabolic process;cellular_component:GO:0005737//cytoplasm;molecular_function:GO:0008456//alpha-N-acetylgalactosaminidase activity;GO:0004557//alpha-galactosidase activity;
CL4307.Contig1_All	1221	0.01	95.24	13.2174	0	Up	0	gi|67083291|gb|AAY66581.1|/5.8e-14/putative salivary secreted protein [Ixodes scapularis]	NA	NA	NA	NA	NA	NA
CL407.Contig4_All	482	0.01	94.88	13.2119	9.53e-130	Up	3.92e-131	NA	NA	NA	NA	NA	NA	NA
Unigene20539_All	535	0.01	94.68	13.2088	7.42e-149	Up	2.71e-150	NA	NA	NA	NA	NA	NA	NA
Unigene24441_All	406	0.01	93.13	13.185	4.91e-100	Up	2.49e-101	NA	NA	NA	NA	NA	NA	NA
CL1945.Contig6_All	1163	0.01	93.02	13.1833	0	Up	0	gi|325302674|tpg|DAA34246.1|/5.8e-88/TPA_inf: glycine-rich protein 44 [Amblyomma variegatum]	gi|12054697|emb|AJ300192.1|/8.43854e-43/Ixodes ricinus mRNA for hypothetical protein (ORF1), clone 416a12	sp|P83992|CU16A_LOCMI/2.0e-24/Cuticle protein 16.5, isoform A OS=Locusta migratoria PE=1 SV=1	hsa:4583/4.0e-16/MUC2, MLP, MUC-2, SMUC; mucin 2, oligomeric mucus/gel-forming; K10955 intestinal mucin-2	Hs4505285/1.8e-17/[WV] KOG1216 von Willebrand factor and related coagulation proteins	PTHR33289:SF2/4.6E-47/--	NA
CL5844.Contig1_All	541	0.01	92.77	13.1794	5.25e-148	Up	1.93e-149	NA	NA	NA	NA	NA	NA	NA
Unigene27038_All	582	0.01	89.96	13.1351	8.96e-158	Up	3.11e-159	gi|989990805|ref|XP_015450894.1|/6.1e-54/PREDICTED: histone H3-like, partial [Pteropus alecto]	gi|56359545|emb|CR716243.2|/8.63704e-60/Tetraodon nigroviridis full-length cDNA	sp|Q71DI3|H32_HUMAN/1.4e-53/Histone H3.2 OS=Homo sapiens GN=HIST2H3A PE=1 SV=3	pale:102889931/6.4e-55/histone H3-like; K11253 histone H3	Hs17442169/1.0e-53/[B] KOG1745 Histones H3 and H4	SM00428/4.6E-59/Histone H3	cellular_component:GO:0000786//nucleosome;GO:0005634//nucleus;molecular_function:GO:0003677//DNA binding;GO:0046982//protein heterodimerization activity;
Unigene20387_All	258	0.01	89.93	13.1346	3.15e-46	Up	2.93e-47	NA	NA	NA	NA	NA	PF04728/6.1E-25/Lipoprotein leucine-zipper	NA
Unigene2176_All	3806	0.02	176.76	13.1095	0	Up	0	gi|241723342|ref|XP_002413710.1|/4.6e-126/gastric triacylglycerol lipase, putative [Ixodes scapularis] >gi|215507526|gb|EEC17018.1| gastric triacylglycerol lipase, putative, partial [Ixodes scapularis]	gi|961743001|ref|XM_015076622.1|/1.0649e-06/PREDICTED: Acinonyx jubatus absent in melanoma 1 (AIM1), mRNA	sp|P07098|LIPG_HUMAN/2.0e-81/Gastric triacylglycerol lipase OS=Homo sapiens GN=LIPF PE=1 SV=1	isc:IscW_ISCW012188/4.9e-127/gastric triacylglycerol lipase, putative (EC:3.1.1.3); K01052 lysosomal acid lipase/cholesteryl ester hydrolase [EC:3.1.1.13]	CE26551/1.9e-84/[I] KOG2624 Triglyceride lipase-cholesterol esterase	PF00561/3.8E-20/alpha/beta hydrolase fold	molecular_function:GO:0016788//hydrolase activity, acting on ester bonds;
Unigene24347_All	749	0.01	88.22	13.1069	9.73e-212	Up	2.64e-213	NA	NA	NA	NA	NA	NA	NA
CL4027.Contig3_All	756	0.01	84.79	13.0497	8.67e-206	Up	2.41e-207	gi|725825239|gb|AIY34385.1|/4.8e-35/cystatin 2b [Rhipicephalus microplus]	NA	sp|J3RYX9|CYT1_CROAD/1.5e-07/Cystatin-1 OS=Crotalus adamanteus PE=2 SV=1	isc:IscW_ISCW018603/4.0e-17/secreted cystatin, putative; K13899 cystatin-C	NA	SM00043/6.0E-9/Cystatin-like domain	NA
Unigene9614_All	1159	0.01	83.37	13.0253	0	Up	0	gi|325302734|tpg|DAA34182.1|/2.1e-77/TPA_inf: hypothetical secreted protein 1752 [Amblyomma variegatum]	NA	sp|Q6UY18|LIGO4_HUMAN/2.6e-08/Leucine-rich repeat and immunoglobulin-like domain-containing nogo receptor-interacting protein 4 OS=Homo sapiens GN=LINGO4 PE=2 SV=1	aga:AgaP_AGAP002793/8.7e-11/AGAP002793-PA; K06839 slit 2	Hs17434070/2.0e-08/[R] KOG0619 FOG: Leucine rich repeat	PTHR24373/3.5E-16/--	NA
CL6628.Contig1_All	5350	0.01	82.78	13.0151	0	Up	0	gi|926607971|ref|XP_013775397.1|/9.4e-242/PREDICTED: LOW QUALITY PROTEIN: venom factor-like [Limulus polyphemus]	NA	sp|J3S836|VCO3_CROAD/1.4e-144/Venom factor OS=Crotalus adamanteus PE=2 SV=1	cmy:102940341/4.1e-156/complement C3-like; K03990 complement component 3	Hs4557385/7.4e-143/[O] KOG1366 Alpha-macroglobulin	PF01835/5.6E-15/MG2 domain	NA
Unigene21180_All	349	0.01	80.77	12.9796	4.33e-69	Up	3e-70	NA	NA	NA	NA	NA	NA	NA
Unigene7727_All	653	0.15	1188.45	12.9518	0	Up	0	NA	NA	NA	NA	NA	NA	NA
CL1783.Contig2_All	646	0.01	79.06	12.9487	3.37e-158	Up	1.17e-159	gi|325303980|tpg|DAA34666.1|/3.9e-09/TPA_inf: salivary lipocalin [Amblyomma variegatum]	NA	NA	NA	NA	NA	NA
CL1101.Contig4_All	897	0.01	78.38	12.9363	5.46e-233	Up	1.36e-234	gi|325303548|tpg|DAA34211.1|/1.4e-36/TPA_inf: ixoderin precursor [Amblyomma variegatum]	gi|765131636|ref|XM_011479728.1|/8.70588e-12/PREDICTED: Oryzias latipes fibrinogen C domain containing 1 (fibcd1), mRNA	sp|Q9U8W8|TL5A_TACTR/3.6e-21/Techylectin-5A OS=Tachypleus tridentatus PE=1 SV=1	lcm:102345859/4.5e-23/TNXB; tenascin XB; K06252 tenascin	Hs8051584/7.3e-19/[R] KOG2579 Ficolin and related extracellular proteins	PF00147/5.5E-21/Fibrinogen beta and gamma chains, C-terminal globular domain	NA
CL1082.Contig2_All	553	0.01	74.65	12.8659	1.56e-122	Up	6.77e-124	NA	NA	NA	NA	NA	NA	NA
CL6365.Contig2_All	208	0.01	72.93	12.8323	1.07e-24	Up	1.52e-25	NA	NA	NA	NA	NA	NA	NA
Unigene20057_All	1565	0.01	72.72	12.8281	0	Up	0	NA	gi|157704077|gb|EU018131.1|/5.59431e-06/Rhipicephalus appendiculatus isolate RAHD_87 Ruka SINE elements	NA	NA	NA	PF02098/1.3E-4/Tick histamine binding protein	NA
Unigene20898_All	599	0.01	72.03	12.8144	5.07e-131	Up	2.07e-132	gi|241826926|ref|XP_002416636.1|/2.1e-09/ion channel nompc, putative [Ixodes scapularis] >gi|215511100|gb|EEC20553.1| ion channel nompc, putative [Ixodes scapularis]	NA	NA	NA	NA	NA	molecular_function:GO:0003824//catalytic activity;
CL4756.Contig2_All	416	0.01	71.62	12.8061	1.11e-79	Up	6.8e-81	NA	NA	NA	NA	NA	NA	NA
Unigene20075_All	2572	0.01	71.45	12.8027	0	Up	0	gi|241388732|ref|XP_002409358.1|/1.0e-44/conserved hypothetical protein [Ixodes scapularis] >gi|215497479|gb|EEC06973.1| conserved hypothetical protein, partial [Ixodes scapularis]	NA	NA	aqu:105312709/7.6e-07/usherin-like; K19636 usherin	NA	PS50853/11.937/Fibronectin type-III domain profile.	NA
Unigene21041_All	1318	0.01	70.48	12.783	0	Up	0	gi|241655193|ref|XP_002411359.1|/9.0e-37/acid methyltransferase, putative [Ixodes scapularis] >gi|215503989|gb|EEC13483.1| acid methyltransferase, putative [Ixodes scapularis]	NA	NA	isc:IscW_ISCW008748/9.5e-38/acid methyltransferase, putative (EC:2.1.1.144); K10718 juvenile hormone acid methyltransferase [EC:2.1.1.-]	NA	PTHR10108:SF811/2.7E-24/--	molecular_function:GO:0008168//methyltransferase activity;
Unigene25452_All	1079	0.3	2098.83	12.7723	0	Up	0	NA	NA	NA	NA	NA	NA	NA
CL4441.Contig2_All	835	0.01	69.88	12.7707	6.45e-191	Up	1.92e-192	NA	NA	NA	NA	NA	NA	NA
CL4273.Contig2_All	967	0.01	68.16	12.7347	1.15e-220	Up	3.02e-222	NA	NA	NA	NA	NA	NA	NA
Unigene21602_All	329	0.01	67.46	12.7198	1.41e-52	Up	1.21e-53	gi|158024555|gb|ABW08117.1|/8.3e-16/defensin [Haemaphysalis longicornis]	NA	sp|Q86QI5|DEF1_DERVA/1.0e-13/Defensin OS=Dermacentor variabilis GN=VSNA1 PE=1 SV=1	NA	NA	PS51378/10.788/Invertebrate defensins family profile.	NA
Unigene9715_All	1700	0.01	66.62	12.7017	0	Up	0	gi|926649300|ref|XP_013791103.1|/9.8e-52/PREDICTED: dnaJ protein homolog 1-like [Limulus polyphemus]	gi|689950032|emb|LM439414.1|/6.0876e-06/Nippostrongylus brasiliensis genome assembly N_brasiliensis_RM07_v1_5_4 ,scaffold NBR_contig0000679	sp|O89114|DNJB5_MOUSE/3.0e-45/DnaJ homolog subfamily B member 5 OS=Mus musculus GN=Dnajb5 PE=2 SV=1	soc:105199754/3.4e-48/dnaJ protein homolog 1-like; K09511 DnaJ homolog subfamily B member 5	HsM6912422/2.3e-45/[O] KOG0714 Molecular chaperone (DnaJ superfamily)	PTHR24078:SF294/3.8E-71/--	NA
CL5371.Contig1_All	1645	0.01	66.33	12.6954	0	Up	0	gi|241573642|ref|XP_002403199.1|/1.8e-87/cytochrome P450, putative [Ixodes scapularis] >gi|215500190|gb|EEC09684.1| cytochrome P450, putative [Ixodes scapularis]	NA	sp|Q0IIF9|CP2U1_BOVIN/1.5e-41/Cytochrome P450 2U1 OS=Bos taurus GN=CYP2U1 PE=2 SV=1	spu:581885/4.8e-47/cytochrome P450 2U1; K07422 cytochrome P450, family 2, subfamily U, polypeptide 1	Hs18491008/5.2e-39/[Q] KOG0156 Cytochrome P450 CYP2 subfamily	PF00067/1.8E-69/Cytochrome P450	molecular_function:GO:0004497//monooxygenase activity;
Unigene24450_All	1254	0.01	65.9	12.6861	5.57e-287	Up	1.15e-288	gi|242000790|ref|XP_002435038.1|/2.0e-46/acid methyltransferase, putative [Ixodes scapularis] >gi|215498368|gb|EEC07862.1| acid methyltransferase, putative [Ixodes scapularis]	NA	NA	isc:IscW_ISCW006197/2.1e-47/acid methyltransferase, putative; K10718 juvenile hormone acid methyltransferase [EC:2.1.1.-]	NA	PTHR10108:SF811/7.2E-32/--	molecular_function:GO:0008168//methyltransferase activity;
CL1259.Contig1_All	2082	0.01	64.43	12.6535	0	Up	0	gi|241999228|ref|XP_002434257.1|/8.4e-247/glycine/serine hydroxymethyltransferase, putative [Ixodes scapularis] >gi|215496016|gb|EEC05657.1| glycine/serine hydroxymethyltransferase, putative, partial [Ixodes scapularis]	gi|241999227|ref|XM_002434212.1|/0/Ixodes scapularis glycine/serine hydroxymethyltransferase, putative, mRNA	sp|P07511|GLYC_RABIT/1.4e-180/Serine hydroxymethyltransferase, cytosolic OS=Oryctolagus cuniculus GN=SHMT1 PE=1 SV=2	sko:100371236/6.5e-190/serine hydroxymethyltransferase, mitochondrial-like (EC:2.1.2.1); K00600 glycine hydroxymethyltransferase [EC:2.1.2.1]	Hs20070176/2.2e-180/[E] KOG2467 Glycine/serine hydroxymethyltransferase	PTHR11680:SF14/0.0/--	biological_process:GO:0006544//glycine metabolic process;GO:0006563//L-serine metabolic process;GO:0032259//methylation;GO:0035999//tetrahydrofolate interconversion;molecular_function:GO:0004372//glycine hydroxymethyltransferase activity;GO:0030170//pyridoxal phosphate binding;GO:0008168//methyltransferase activity;
CL728.Contig1_All	553	0.01	64.32	12.6511	1.5e-105	Up	7.26e-107	NA	NA	NA	NA	NA	NA	NA
Unigene24368_All	401	0.01	64.29	12.6504	8.08e-68	Up	5.67e-69	gi|241794563|ref|XP_002400676.1|/2.6e-19/secreted protein, putative [Ixodes scapularis] >gi|215510815|gb|EEC20268.1| secreted protein, putative, partial [Ixodes scapularis]	NA	sp|P86949|SLP1_PINMA/5.9e-08/Shematrin-like protein 1 OS=Pinctada maxima PE=1 SV=1	NA	NA	NA	NA
Unigene23858_All	1133	0.01	64.23	12.649	1.44e-249	Up	3.38e-251	gi|241559254|ref|XP_002400734.1|/2.1e-82/glutathione S-transferase, putative [Ixodes scapularis] >gi|215501798|gb|EEC11292.1| glutathione S-transferase, putative [Ixodes scapularis]	gi|241559250|ref|XM_002400689.1|/6.6254e-14/Ixodes scapularis glutathione S-transferase, putative, mRNA	sp|Q9N0V4|GSTM1_BOVIN/5.0e-44/Glutathione S-transferase Mu 1 OS=Bos taurus GN=GSTM1 PE=1 SV=3	isc:IscW_ISCW009570/2.2e-83/glutathione S-transferase, putative (EC:2.5.1.18); K00799 glutathione S-transferase [EC:2.5.1.18]	Hs4504179/1.6e-42/[O] KOG1695 Glutathione S-transferase	PTHR11571/1.2E-92/--	biological_process:GO:0008152//metabolic process;molecular_function:GO:0004364//glutathione transferase activity;
Unigene20892_All	1006	0.01	63.89	12.6414	7.72e-217	Up	2.05e-218	gi|325304058|tpg|DAA34730.1|/6.3e-22/TPA_inf: hypothetical secreted protein 790 [Amblyomma variegatum]	NA	NA	NA	NA	NA	NA
CL1633.Contig2_All	830	0.01	63.17	12.625	6.06e-171	Up	1.97e-172	NA	NA	NA	NA	NA	PF02098/2.2E-6/Tick histamine binding protein	NA
Unigene25360_All	711	0.01	63.09	12.6232	4.67e-142	Up	1.76e-143	NA	NA	NA	NA	NA	NA	NA
Unigene20631_All	267	0.01	62.02	12.5985	5.67e-34	Up	6.52e-35	gi|766942609|ref|XP_011503978.1|/1.1e-31/PREDICTED: glycine-rich protein 2 [Ceratosolen solmsi marchali]	gi|766942608|ref|XM_011505676.1|/4.48879e-104/PREDICTED: Ceratosolen solmsi marchali glycine-rich protein 2 (LOC105367052), mRNA	sp|P41824|YBOXH_APLCA/1.5e-12/Y-box factor homolog OS=Aplysia californica PE=2 SV=1	aga:AgaP_AGAP006591/1.1e-12/AGAP006591-PA; K18754 protein lin-28	At4g36020/1.0e-13/[J] KOG3070 Predicted RNA-binding protein containing PIN domain and invovled in translation or RNA processing	PF00313/1.4E-33/'Cold-shock' DNA-binding domain	NA
CL4009.Contig4_All	775	0.01	60.66	12.5665	2.1e-151	Up	7.57e-153	gi|241836653|ref|XP_002415124.1|/1.7e-27/conserved hypothetical protein [Ixodes scapularis] >gi|215509336|gb|EEC18789.1| conserved hypothetical protein [Ixodes scapularis]	NA	NA	NA	NA	PF02098/5.2E-9/Tick histamine binding protein	NA
CL3517.Contig2_All	735	0.01	60.11	12.5534	8.75e-141	Up	3.33e-142	NA	NA	NA	NA	NA	PF02098/3.7E-7/Tick histamine binding protein	NA
CL5710.Contig3_All	3261	0.01	60.11	12.5534	0	Up	0	gi|29825534|gb|AAO92284.1|/6.7e-25/putative beta thymosin [Dermacentor variabilis]	gi|29825533|gb|AY241963.1|/0/Dermacentor variabilis putative beta thymosin mRNA, complete cds	NA	NA	7290465/1.3e-17/[N] KOG4794 Thymosin beta	NA	NA
Unigene26013_All	523	0.01	58.92	12.5245	7.36e-90	Up	4.11e-91	NA	NA	NA	NA	NA	NA	NA
Unigene20548_All	497	0.01	58.61	12.5169	1.69e-83	Up	1e-84	NA	NA	NA	NA	NA	NA	NA
CL2186.Contig3_All	585	0.01	58.18	12.5063	1.4e-102	Up	6.94e-104	NA	NA	NA	NA	NA	NA	NA
CL4080.Contig1_All	741	0.01	57.67	12.4936	1.54e-136	Up	6.03e-138	NA	NA	NA	NA	NA	NA	NA
Unigene27339_All	372	0.01	57.51	12.4896	2.88e-54	Up	2.39e-55	NA	NA	NA	NA	NA	NA	NA
CL545.Contig4_All	818	0.01	57.43	12.4876	1.12e-152	Up	4e-154	NA	NA	NA	NA	NA	NA	NA
CL3306.Contig2_All	363	0.01	57.36	12.4858	3.75e-52	Up	3.21e-53	gi|241315358|ref|XP_002408032.1|/1.8e-11/secreted GGY protein, putative [Ixodes scapularis] >gi|215497248|gb|EEC06742.1| secreted GGY protein, putative, partial [Ixodes scapularis]	NA	sp|P86949|SLP1_PINMA/6.5e-06/Shematrin-like protein 1 OS=Pinctada maxima PE=1 SV=1	NA	NA	NA	NA
Unigene27876_All	747	0.01	57.29	12.4841	5.79e-137	Up	2.26e-138	NA	NA	NA	NA	NA	NA	NA
Unigene22219_All	3285	0.01	56.12	12.4543	0	Up	0	NA	NA	NA	NA	NA	NA	NA
Unigene23463_All	3127	0.01	56.11	12.454	0	Up	0	gi|241598685|ref|XP_002404777.1|/2.5e-255/Na+/dicarboxylate, Na+/tricarboxylate and phosphate transporter, putative [Ixodes scapularis] >gi|215500486|gb|EEC09980.1| Na+/dicarboxylate, Na+/tricarboxylate and phosphate transporter, putative, partial [Ixodes scapularis]	NA	sp|Q67BT3|S13A5_MOUSE/1.0e-115/Solute carrier family 13 member 5 OS=Mus musculus GN=Slc13a5 PE=2 SV=1	phi:102106685/4.1e-124/SLC13A5; solute carrier family 13 (sodium-dependent citrate transporter), member 5; K14445 solute carrier family 13 (sodium-dependent dicarboxylate transporter), member 2/3/5	Hs12383072/1.3e-110/[P] KOG1281 Na+/dicarboxylate, Na+/tricarboxylate and phosphate transporters	PTHR10283:SF82/1.9E-233/--	biological_process:GO:0015746//citrate transport;GO:0071422//succinate transmembrane transport;GO:0006814//sodium ion transport;cellular_component:GO:0005887//integral component of plasma membrane;molecular_function:GO:0015141//succinate transmembrane transporter activity;GO:0015137//citrate transmembrane transporter activity;
Unigene25084_All	602	0.01	55.82	12.4466	3.72e-102	Up	1.85e-103	gi|241997748|ref|XP_002433523.1|/6.6e-19/secreted protein, putative [Ixodes scapularis] >gi|215490946|gb|EEC00587.1| secreted protein, putative [Ixodes scapularis]	NA	NA	NA	NA	NA	NA
Unigene24407_All	334	0.01	55.23	12.4312	4.09e-44	Up	3.95e-45	gi|241172538|ref|XP_002410762.1|/3.5e-22/RNA-binding protein, putative [Ixodes scapularis] >gi|215494978|gb|EEC04619.1| RNA-binding protein, putative, partial [Ixodes scapularis]	NA	sp|P45584|CU63_LOCMI/3.5e-06/Cuticle protein 63 OS=Locusta migratoria PE=1 SV=1	NA	NA	NA	NA
CL3278.Contig3_All	355	0.01	55.11	12.4281	2.41e-48	Up	2.18e-49	NA	NA	NA	NA	NA	NA	NA
Unigene27952_All	709	0.01	54.61	12.4149	1.56e-122	Up	6.77e-124	NA	NA	NA	NA	NA	NA	NA
CL3049.Contig2_All	594	0.01	54.55	12.4134	6.45e-98	Up	3.35e-99	gi|68264899|dbj|BAE02708.1|/6.5e-11/hypothetical protein [Haemaphysalis longicornis]	NA	sp|Q08E66|WFKN2_BOVIN/3.7e-06/WAP, Kazal, immunoglobulin, Kunitz and NTR domain-containing protein 2 OS=Bos taurus GN=WFIKKN2 PE=2 SV=1	tru:101064693/2.1e-08/col6a6; collagen, type VI, alpha 6; K06238 collagen, type VI, alpha	7301679/4.7e-06/[O] KOG4597 Serine proteinase inhibitor (KU family) with thrombospondin repeats	SM00131/0.019/BPTI/Kunitz family of serine protease inhibitors.	NA
Unigene20051_All	3696	0.02	108.68	12.4078	0	Up	0	gi|576294892|gb|AHH29555.1|/2.1e-54/glutathione S-transferase [Rhipicephalus microplus]	NA	sp|P46433|GSTT4_MUSDO/1.2e-25/Glutathione S-transferase 4 OS=Musca domestica GN=Gst4 PE=2 SV=1	isc:IscW_ISCW009608/9.1e-54/glutathione S-transferase, putative (EC:2.5.1.18); K00799 glutathione S-transferase [EC:2.5.1.18]	7299601/7.4e-25/[O] KOG0867 Glutathione S-transferase	PF00043/3.7E-9/Glutathione S-transferase, C-terminal domain	molecular_function:GO:0016740//transferase activity;
Unigene28136_All	398	0.01	54.03	12.3995	2.2e-56	Up	1.78e-57	gi|669219722|emb|CDW58988.1|/3.9e-20/CSD domain containing protein [Trichuris trichiura]	NA	sp|Q9VRN5|LIN28_DROME/9.7e-11/Protein lin-28 homolog OS=Drosophila melanogaster GN=lin-28 PE=2 SV=2	api:100169209/2.4e-13/RNA-binding protein lin-28-like; K18754 protein lin-28	At4g36020/6.9e-14/[J] KOG3070 Predicted RNA-binding protein containing PIN domain and invovled in translation or RNA processing	NA	NA
CL3907.Contig1_All	2044	0.01	53.68	12.3902	0	Up	0	gi|6003567|gb|AAF00497.1|/1.8e-156/esterase [Rhipicephalus microplus] >gi|115393858|gb|ABI96979.1| pyrethroid-metabolizing carboxylesterase [Rhipicephalus microplus]	NA	sp|O62763|ACES_FELCA/1.2e-93/Acetylcholinesterase OS=Felis catus GN=ACHE PE=3 SV=1	isc:IscW_ISCW022961/6.2e-145/esterase, putative (EC:3.1.1.7); K01049 acetylcholinesterase [EC:3.1.1.7]	Hs7710112/1.0e-92/[T] KOG4389 Acetylcholinesterase/Butyrylcholinesterase	PR00878/8.45E-12/Cholinesterase signature	molecular_function:GO:0016787//hydrolase activity;
Unigene23530_All	599	0.01	53.61	12.3883	1.72e-97	Up	8.92e-99	NA	NA	NA	NA	NA	NA	NA
Unigene7680_All	1208	0.01	53.46	12.3842	3.25e-223	Up	8.43e-225	gi|634847014|ref|XP_007938611.1|/6.1e-24/PREDICTED: chymotrypsinogen B-like [Orycteropus afer afer]	NA	sp|Q9ES87|PRSS8_RAT/8.8e-23/Prostasin OS=Rattus norvegicus GN=Prss8 PE=2 SV=3	cjc:100387658/1.9e-24/PRSS8; protease, serine, 8; K08664 prostasin [EC:3.4.21.-]	Hs4506153/3.2e-22/[E] KOG3627 Trypsin	PS50240/23.156/Serine proteases, trypsin domain profile.	NA
CL1945.Contig4_All	1180	0.01	53.09	12.3742	1.45e-215	Up	3.88e-217	gi|325302674|tpg|DAA34246.1|/2.2e-103/TPA_inf: glycine-rich protein 44 [Amblyomma variegatum]	gi|525333967|gb|JX885726.1|/9.35005e-162/Rhipicephalus annulatus salivary protein Sal1 mRNA, complete cds	sp|Q02817|MUC2_HUMAN/2.4e-25/Mucin-2 OS=Homo sapiens GN=MUC2 PE=1 SV=2	hsa:4583/3.5e-23/MUC2, MLP, MUC-2, SMUC; mucin 2, oligomeric mucus/gel-forming; K10955 intestinal mucin-2	Hs4505285/1.8e-25/[WV] KOG1216 von Willebrand factor and related coagulation proteins	PTHR33289/4.3E-57/--	NA
Unigene20562_All	869	0.01	53.04	12.3729	7.92e-152	Up	2.84e-153	gi|241057052|ref|XP_002407786.1|/9.4e-51/conserved hypothetical protein [Ixodes scapularis] >gi|215492277|gb|EEC01918.1| conserved hypothetical protein [Ixodes scapularis]	gi|241057035|ref|XM_002407739.1|/1.04435e-40/Ixodes scapularis conserved hypothetical protein, mRNA	sp|P84252|CU168_IXORI/4.7e-42/Cuticle protein 16.8 OS=Ixodes ricinus PE=1 SV=1	hsa:4583/9.1e-13/MUC2, MLP, MUC-2, SMUC; mucin 2, oligomeric mucus/gel-forming; K10955 intestinal mucin-2	Hs4505285/4.0e-14/[WV] KOG1216 von Willebrand factor and related coagulation proteins	NA	cellular_component:GO:0005615//extracellular space;molecular_function:GO:0042302//structural constituent of cuticle;
Unigene20755_All	508	0.01	52.87	12.3682	1.46e-77	Up	9.15e-79	NA	NA	NA	NA	NA	NA	NA
Unigene28071_All	479	0.01	52.54	12.3592	3.31e-71	Up	2.23e-72	NA	NA	NA	NA	NA	NA	NA
Unigene23211_All	779	0.01	52.45	12.3567	7.2e-132	Up	2.91e-133	gi|241692865|ref|XP_002402095.1|/7.1e-58/cuticle protein, putative [Ixodes scapularis] >gi|215504658|gb|EEC14152.1| cuticle protein, putative [Ixodes scapularis]	gi|241692864|ref|XM_002402051.1|/1.14898e-74/Ixodes scapularis cuticle protein, putative, mRNA	sp|P84252|CU168_IXORI/4.0e-53/Cuticle protein 16.8 OS=Ixodes ricinus PE=1 SV=1	myb:102241796/2.4e-17/MUC2; mucin 2, oligomeric mucus/gel-forming; K10955 intestinal mucin-2	Hs4505285/5.0e-16/[WV] KOG1216 von Willebrand factor and related coagulation proteins	NA	cellular_component:GO:0005615//extracellular space;molecular_function:GO:0042302//structural constituent of cuticle;
CL1945.Contig3_All	380	0.01	52.21	12.3501	6.96e-51	Up	6.08e-52	gi|241852473|ref|XP_002415834.1|/1.4e-30/cuticle protein, putative [Ixodes scapularis] >gi|215510048|gb|EEC19501.1| cuticle protein, putative [Ixodes scapularis]	NA	NA	NA	7300238/6.6e-06/[G] KOG2806 Chitinase	NA	NA
Unigene11497_All	625	0.01	52.13	12.3479	4.91e-100	Up	2.49e-101	NA	NA	NA	NA	NA	NA	NA
Unigene20027_All	545	0.01	51.86	12.3404	1.69e-83	Up	1e-84	NA	NA	NA	NA	NA	NA	NA
CL327.Contig2_All	1637	0.01	51.48	12.3298	3.67e-300	Up	7.3e-302	gi|325303538|tpg|DAA34206.1|/3.0e-21/TPA_inf: hypothetical secreted protein 1972 [Amblyomma variegatum]	NA	NA	NA	NA	NA	NA
Unigene24991_All	713	0.01	51.42	12.3281	3.62e-116	Up	1.65e-117	NA	NA	NA	NA	NA	PF02098/3.2E-7/Tick histamine binding protein	NA
CL2698.Contig3_All	415	0.01	51.13	12.32	2.2e-56	Up	1.78e-57	NA	NA	NA	NA	NA	NA	NA
Unigene11954_All	1188	0.2	1019.47	12.3155	0	Up	0	gi|325304058|tpg|DAA34730.1|/8.4e-26/TPA_inf: hypothetical secreted protein 790 [Amblyomma variegatum]	NA	NA	NA	NA	NA	NA
Unigene25717_All	554	0.01	49.52	12.2738	2.23e-81	Up	1.35e-82	gi|241852473|ref|XP_002415834.1|/5.1e-34/cuticle protein, putative [Ixodes scapularis] >gi|215510048|gb|EEC19501.1| cuticle protein, putative [Ixodes scapularis]	gi|241852474|ref|XM_002415790.1|/8.61266e-25/Ixodes scapularis keratin-associated protein 5-9, putative, mRNA	sp|Q54GV8|Y8625_DICDI/4.2e-12/Uncharacterized transmembrane protein DDB_G0289901 OS=Dictyostelium discoideum GN=DDB_G0289901 PE=4 SV=1	ssc:100158213/7.1e-11/AMOT; angiomotin; K16819 angiomotin	At3g24400/1.4e-12/[T] KOG1187 Serine/threonine protein kinase	PTHR33289:SF2/1.9E-21/--	NA
Unigene21768_All	315	0.01	49.04	12.2597	1.16e-35	Up	1.29e-36	NA	NA	NA	NA	NA	NA	NA
CL4116.Contig2_All	1333	0.01	48.65	12.2482	1.3e-226	Up	3.31e-228	gi|281339115|gb|EFB14699.1|/3.5e-12/hypothetical protein PANDA_004153 [Ailuropoda melanoleuca]	NA	NA	NA	NA	NA	NA
Unigene4001_All	890	0.01	47.83	12.2237	8.75e-141	Up	3.33e-142	NA	NA	NA	NA	NA	NA	NA
Unigene20056_All	1246	0.01	47.52	12.2143	2.3e-205	Up	6.42e-207	NA	NA	NA	NA	NA	NA	NA
CL1159.Contig2_All	615	0.01	47.25	12.2061	1.38e-88	Up	7.79e-90	NA	NA	NA	NA	NA	NA	NA
CL407.Contig1_All	2699	0.01	47.08	12.2009	0	Up	0	gi|325304058|tpg|DAA34730.1|/7.3e-17/TPA_inf: hypothetical secreted protein 790 [Amblyomma variegatum]	NA	NA	NA	NA	NA	NA
Unigene21416_All	692	0.01	46.52	12.1836	2.62e-101	Up	1.31e-102	NA	NA	NA	NA	NA	PF02098/1.2E-7/Tick histamine binding protein	NA
Unigene25489_All	385	0.01	46.51	12.1833	3.15e-46	Up	2.93e-47	NA	NA	NA	NA	NA	NA	NA
Unigene20193_All	414	0.01	45.27	12.1443	4.89e-50	Up	4.32e-51	gi|954440687|gb|KRY88982.1|/3.7e-13/hypothetical protein T4D_4677 [Trichinella pseudospiralis]	NA	sp|Q6IG02|K22E_RAT/2.0e-14/Keratin, type II cytoskeletal 2 epidermal OS=Rattus norvegicus GN=Krt2 PE=3 SV=1	rno:406228/2.5e-13/Krt2, Kb2; keratin 2; K07605 type II keratin, basic	At3g22800/1.8e-12/[M] LSE0601 A Pollen extensin-like protein (Pex)	NA	biological_process:GO:0030216//keratinocyte differentiation;cellular_component:GO:0043231//intracellular membrane-bounded organelle;GO:0044421//extracellular region part;GO:0045111//intermediate filament cytoskeleton;GO:0005737//cytoplasm;
CL5813.Contig2_All	2972	0.01	45.04	12.137	0	Up	0	gi|926618219|ref|XP_013774307.1|/7.0e-146/PREDICTED: uncharacterized protein LOC106459254 isoform X2 [Limulus polyphemus]	NA	NA	NA	NA	PTHR10974/6.2E-135/--	NA
CL6413.Contig1_All	315	0.01	44.95	12.1341	1.05e-32	Up	1.24e-33	NA	NA	NA	NA	NA	NA	NA
CL545.Contig6_All	378	0.01	44.74	12.1273	2.87e-43	Up	2.8e-44	NA	NA	NA	NA	NA	NA	NA
CL658.Contig1_All	975	0.01	44.72	12.1267	2.63e-146	Up	9.73e-148	NA	NA	NA	NA	NA	NA	NA
CL5518.Contig3_All	398	0.01	44.71	12.1264	1.19e-46	Up	1.1e-47	gi|241104728|ref|XP_002409984.1|/5.3e-25/Inducible metalloproteinase, putative [Ixodes scapularis] >gi|215492848|gb|EEC02489.1| Inducible metalloproteinase, putative, partial [Ixodes scapularis]	NA	sp|P56682|AMCI_APIME/1.1e-06/Chymotrypsin inhibitor OS=Apis mellifera PE=1 SV=1	NA	NA	NA	NA
Unigene20804_All	1558	0.01	44.45	12.118	9.66e-246	Up	2.29e-247	gi|241129276|ref|XP_002404478.1|/4.7e-16/conserved hypothetical protein [Ixodes scapularis] >gi|215493612|gb|EEC03253.1| conserved hypothetical protein, partial [Ixodes scapularis]	NA	NA	NA	NA	PTHR10131/5.3E-16/--	NA
CL1101.Contig1_All	2057	0.01	43.96	12.102	0	Up	0	gi|241849230|ref|XP_002415669.1|/5.1e-79/ixoderin precursor, putative [Ixodes scapularis] >gi|215509883|gb|EEC19336.1| ixoderin precursor, putative [Ixodes scapularis]	gi|765131636|ref|XM_011479728.1|/2.03918e-11/PREDICTED: Oryzias latipes fibrinogen C domain containing 1 (fibcd1), mRNA	sp|Q9U8W8|TL5A_TACTR/1.1e-52/Techylectin-5A OS=Tachypleus tridentatus PE=1 SV=1	ptr:464840/1.1e-51/FCN1; ficolin (collagen/fibrinogen domain containing) 1; K10104 ficolin	Hs8051584/5.1e-52/[R] KOG2579 Ficolin and related extracellular proteins	PF00147/7.3E-60/Fibrinogen beta and gamma chains, C-terminal globular domain	NA
Unigene5837_All	1346	0.29	1274.2	12.1013	0	Up	0	gi|242003233|ref|XP_002436144.1|/5.3e-85/salivary sulfotransferase, putative [Ixodes scapularis] >gi|215499480|gb|EEC08974.1| salivary sulfotransferase, putative, partial [Ixodes scapularis]	NA	sp|O46640|ST3A1_RABIT/3.4e-31/Amine sulfotransferase OS=Oryctolagus cuniculus GN=SULT3A1 PE=1 SV=1	xtr:100486282/5.5e-33/amine sulfotransferase-like; K16949 amine sulfotransferase [EC:2.8.2.3]	CE23282/6.2e-30/[R] KOG1584 Sulfotransferase	PTHR11783:SF46/5.7E-109/--	molecular_function:GO:0016740//transferase activity;
CL2795.Contig1_All	2204	0.01	43.78	12.0961	0	Up	0	gi|123316742|ref|XP_001292439.1|/1.1e-60/hypothetical protein [Trichomonas vaginalis G3] >gi|121867964|gb|EAX79509.1| hypothetical protein TVAG_147590, partial [Trichomonas vaginalis G3]	NA	NA	chx:102176405/9.7e-11/MAP7D3; MAP7 domain containing 3; K16807 MAP7 domain-containing protein 3	NA	PTHR33652/1.3E-17/--	NA
Unigene24558_All	599	0.01	43.59	12.0898	2.94e-79	Up	1.81e-80	gi|68264899|dbj|BAE02708.1|/1.0e-11/hypothetical protein [Haemaphysalis longicornis]	NA	sp|Q7YRQ8|TFPI2_BOVIN/2.6e-07/Tissue factor pathway inhibitor 2 OS=Bos taurus GN=TFPI2 PE=2 SV=1	NA	Hs5730091/1.9e-07/[O] KOG4295 Serine proteinase inhibitor (KU family)	PS50279/10.746/Pancreatic trypsin inhibitor (Kunitz) family profile.	NA
CL6662.Contig2_All	920	0.01	43.39	12.0831	1.02e-132	Up	4.1e-134	gi|241150647|ref|XP_002406507.1|/2.7e-32/conserved hypothetical protein [Ixodes scapularis] >gi|215493857|gb|EEC03498.1| conserved hypothetical protein [Ixodes scapularis]	NA	NA	NA	NA	PF02098/2.0E-12/Tick histamine binding protein	NA
Unigene3831_All	452	0.01	43.36	12.0821	2.88e-54	Up	2.39e-55	NA	NA	NA	NA	NA	NA	NA
Unigene17576_All	380	0.01	43.08	12.0728	5.34e-42	Up	5.31e-43	NA	NA	NA	NA	NA	NA	NA
Unigene20932_All	712	0.01	42.86	12.0654	1.21e-96	Up	6.34e-98	NA	NA	NA	NA	NA	NA	NA
Unigene20432_All	1343	0.06	254.6	12.051	0	Up	0	NA	NA	NA	NA	NA	NA	NA
CL1058.Contig2_All	1700	0.01	42.31	12.0468	8.48e-257	Up	1.95e-258	gi|902951535|sp|C0HJN9.1|CO1A1_EQUSP/1.4e-13/RecName: Full=Collagen alpha-1(I) chain; AltName: Full=Alpha-1 type I collagen	NA	sp|O93484|CO1A2_ONCMY/8.9e-13/Collagen alpha-2(I) chain OS=Oncorhynchus mykiss GN=col1a2 PE=2 SV=2	lcm:102345220/7.7e-16/COL3A1; collagen, type III, alpha 1; K19720 collagen, type III, alpha	Hs4502947/1.5e-12/[W] KOG3544 Collagens (type IV and type XIII), and related proteins	NA	NA
CL5191.Contig2_All	703	0.01	41.82	12.03	7.94e-93	Up	4.3e-94	gi|241751438|ref|XP_002412511.1|/2.6e-59/secreted salivary gland peptide, putative [Ixodes scapularis] >gi|215506025|gb|EEC15519.1| secreted salivary gland peptide, putative [Ixodes scapularis]	gi|325303559|tpg|BK007194.1|/3.95548e-29/TPA_inf: Amblyomma variegatum salivary gland protein 223 mRNA, partial cds	sp|P83993|CU16B_LOCMI/8.4e-26/Cuticle protein 16.5, isoform B OS=Locusta migratoria PE=1 SV=1	bta:789503/1.2e-15/MUC5B, MUC5AC, mucin-5B; mucin 5B, oligomeric mucus/gel-forming; K13908 mucin-5B	At3g24400/5.5e-14/[T] KOG1187 Serine/threonine protein kinase	PTHR33289:SF2/4.1E-34/--	NA
CL3517.Contig1_All	716	0.01	41.77	12.0283	1.6e-94	Up	8.53e-96	NA	NA	NA	NA	NA	PF02098/3.1E-8/Tick histamine binding protein	NA
CL3578.Contig1_All	231	0.01	41.71	12.0262	1.49e-17	Up	2.62e-18	gi|17223668|gb|AAK61378.1|/4.4e-32/serine proteinase inhibitor serpin-4 [Rhipicephalus appendiculatus]	gi|568215842|gb|KC990116.1|/2.33677e-86/Rhipicephalus microplus serine protease inhibitor 17 RmS17 (RmS-17) mRNA, complete cds	sp|B1MTC3|SPB10_CALMO/1.4e-06/Serpin B10 OS=Callicebus moloch GN=SERPINB10 PE=3 SV=1	tup:102480057/2.6e-07/SERPINB4; serpin B4; K13963 serpin B	Hs4826902/2.3e-06/[V] KOG2392 Serpin	PTHR11461/3.7E-17/--	NA
CL6139.Contig1_All	1348	0.01	41.57	12.0213	5.13e-196	Up	1.49e-197	gi|325303092|tpg|DAA34680.1|/5.6e-34/TPA_inf: hypothetical secreted protein 2068 [Amblyomma variegatum]	NA	sp|Q54T06|Y8206_DICDI/4.0e-08/Probable zinc transporter protein DDB_G0282067 OS=Dictyostelium discoideum GN=DDB_G0282067 PE=2 SV=1	oas:100302554/1.1e-09/SLC39A6; solute carrier family 39 (zinc transporter), member 6; K14712 solute carrier family 39 (zinc transporter), member 6	7298525/1.1e-07/[P] KOG2693 Putative zinc transporter	NA	NA
CL6139.Contig2_All	1321	0.01	40.95	11.9996	8.6e-189	Up	2.58e-190	gi|325303092|tpg|DAA34680.1|/1.6e-33/TPA_inf: hypothetical secreted protein 2068 [Amblyomma variegatum]	NA	sp|B4JHI7|LST2_DROGR/7.4e-07/Lateral signaling target protein 2 homolog OS=Drosophila grimshawi GN=GH18624 PE=3 SV=1	nvi:100679877/3.2e-09/V-type proton ATPase subunit C; K02148 V-type H+-transporting ATPase subunit C	7291790/4.7e-06/[R] KOG3656 FOG: 7 transmembrane receptor	NA	NA
CL545.Contig1_All	380	0.01	40.94	11.9993	6.94e-40	Up	7.14e-41	NA	NA	NA	NA	NA	NA	NA
CL314.Contig6_All	3466	0.01	40.7	11.9908	0	Up	0	gi|212549820|gb|ACJ26770.1|/0.0e+00/alpha-2-macroglobiln splicing variant 1 precursor [Ixodes ricinus]	gi|156361841|ref|XM_001625443.1|/4.44444e-15/Nematostella vectensis predicted protein (NEMVEDRAFT_v1g129769) partial mRNA	sp|Q63041|A1M_RAT/1.3e-154/Alpha-1-macroglobulin OS=Rattus norvegicus GN=A1m PE=1 SV=1	hst:105187657/3.3e-191/murinoglobulin-1-like; K03910 alpha-2-macroglobulin	Hs4506355/5.3e-150/[O] KOG1366 Alpha-macroglobulin	PF10569/8.9E-18/Alpha-macro-globulin thiol-ester bond-forming region	NA
Unigene23923_All	622	0.01	40.45	11.9819	3.87e-77	Up	2.44e-78	NA	NA	NA	NA	NA	NA	NA
CL2885.Contig2_All	2506	0.01	40.44	11.9816	0	Up	0	gi|926637830|ref|XP_013784909.1|/0.0e+00/PREDICTED: dolichyl-diphosphooligosaccharide--protein glycosyltransferase subunit STT3A-like [Limulus polyphemus]	gi|683933302|ref|XM_009097812.1|/0/PREDICTED: Serinus canaria STT3A, subunit of the oligosaccharyltransferase complex (catalytic) (STT3A), mRNA	sp|P46978|STT3A_MOUSE/0.0e+00/Dolichyl-diphosphooligosaccharide--protein glycosyltransferase subunit STT3A OS=Mus musculus GN=Stt3a PE=1 SV=1	obi:106874680/0.0e+00/dolichyl-diphosphooligosaccharide--protein glycosyltransferase subunit STT3A; K07151 dolichyl-diphosphooligosaccharide--protein glycosyltransferase [EC:2.4.99.18]	Hs20558683/0.0e+00/[O] KOG2292 Oligosaccharyltransferase, STT3 subunit	PTHR13872/0.0/--	biological_process:GO:0006486//protein glycosylation;cellular_component:GO:0016021//integral component of membrane;molecular_function:GO:0004576//oligosaccharyl transferase activity;
CL1058.Contig14_All	1796	0.01	40.25	11.9748	2.4e-259	Up	5.45e-261	gi|551527443|ref|XP_005815196.1|/1.3e-14/PREDICTED: collagen alpha-1(V) chain-like, partial [Xiphophorus maculatus]	NA	sp|O93484|CO1A2_ONCMY/2.5e-13/Collagen alpha-2(I) chain OS=Oncorhynchus mykiss GN=col1a2 PE=2 SV=2	xma:102233885/1.4e-15/collagen alpha-1(V) chain-like; K19721 collagen, type V/XI/XXIV/XXVII, alpha	Hs4502947/1.3e-11/[W] KOG3544 Collagens (type IV and type XIII), and related proteins	NA	NA
CL327.Contig3_All	1709	0.01	40.13	11.9705	6.82e-245	Up	1.63e-246	gi|325303538|tpg|DAA34206.1|/3.1e-21/TPA_inf: hypothetical secreted protein 1972 [Amblyomma variegatum]	NA	NA	NA	NA	NA	NA
CL5604.Contig2_All	755	0.01	40.1	11.9694	4.56e-97	Up	2.38e-98	NA	NA	NA	NA	NA	NA	NA
CL3278.Contig2_All	399	0.01	40.07	11.9683	5.34e-42	Up	5.31e-43	NA	NA	NA	NA	NA	NA	NA
CL3740.Contig2_All	797	0.01	39.83	11.9596	1.4e-102	Up	6.94e-104	NA	NA	NA	NA	NA	NA	NA
CL4909.Contig2_All	243	0.01	39.67	11.9538	2.16e-18	Up	3.69e-19	NA	NA	NA	NA	NA	NA	NA
Unigene22931_All	562	0.01	39.46	11.9462	4e-66	Up	2.86e-67	gi|241999624|ref|XP_002434455.1|/8.1e-11/hypothetical protein IscW_ISCW006616 [Ixodes scapularis] >gi|215497785|gb|EEC07279.1| hypothetical protein IscW_ISCW006616 [Ixodes scapularis]	NA	NA	NA	NA	NA	NA
Unigene20359_All	1489	0.01	39.12	11.9337	8.66e-206	Up	2.41e-207	gi|241999004|ref|XP_002434145.1|/3.8e-76/serine proteinase inhibitor, putative [Ixodes scapularis] >gi|215495904|gb|EEC05545.1| serine proteinase inhibitor, putative [Ixodes scapularis]	gi|961868661|ref|XM_015039074.1|/4.10999e-07/PREDICTED: Poecilia latipinna papilin-like (LOC106951492), transcript variant X4, mRNA	sp|P83606|BMTI6_RHIMP/5.9e-69/Kunitz-type serine protease inhibitor 6 (Fragment) OS=Rhipicephalus microplus PE=1 SV=2	bom:102280267/5.7e-39/TFPI; tissue factor pathway inhibitor (lipoprotein-associated coagulation inhibitor); K03909 tissue factor pathway inhibitor	7301679/6.6e-49/[O] KOG4597 Serine proteinase inhibitor (KU family) with thrombospondin repeats	SM00131/5.8E-22/BPTI/Kunitz family of serine protease inhibitors.	NA
Unigene20563_All	656	0.01	38.26	11.9016	5.49e-78	Up	3.43e-79	NA	NA	NA	NA	NA	NA	NA
Unigene23892_All	501	0.01	38.26	11.9016	4.11e-55	Up	3.36e-56	gi|258598047|gb|ACV83329.1|/3.4e-29/serine proteinase inhibitor precursor [Rhipicephalus microplus]	NA	NA	NA	NA	PF01826/9.6E-9/Trypsin Inhibitor like cysteine rich domain	NA
Unigene20646_All	889	0.01	38.09	11.8952	6.42e-112	Up	2.98e-113	gi|241734520|ref|XP_002413901.1|/1.0e-52/secreted protein, putative [Ixodes scapularis] >gi|215507751|gb|EEC17209.1| secreted protein, putative [Ixodes scapularis]	NA	NA	NA	NA	NA	cellular_component:GO:0016021//integral component of membrane;
Unigene16009_All	885	0.01	38	11.8918	4.54e-111	Up	2.12e-112	NA	NA	NA	NA	NA	NA	NA
Unigene17326_All	1745	0.04	151.65	11.8885	0	Up	0	gi|110006347|gb|ABG48665.1|/4.5e-52/caspase-2 [Haemaphysalis longicornis]	gi|700417849|ref|XM_009948680.1|/1.7383e-06/PREDICTED: Leptosomus discolor caspase 2, apoptosis-related cysteine peptidase (CASP2), mRNA	sp|P42573|CED3_CAEEL/9.7e-31/Cell death protein 3 OS=Caenorhabditis elegans GN=ced-3 PE=1 SV=2	oaa:100092345/1.0e-31/CASP9; caspase 9; K04399 caspase 9 [EC:3.4.22.62]	CE29088/7.2e-31/[D] KOG3573 Caspase, apoptotic cysteine protease	PTHR10454/4.4E-74/--	NA
Unigene20491_All	427	0.01	37.8	11.8842	1.08e-43	Up	1.05e-44	gi|241596253|ref|XP_002404576.1|/6.3e-32/secreted salivary gland peptide, putative [Ixodes scapularis] >gi|215502362|gb|EEC11856.1| secreted salivary gland peptide, putative, partial [Ixodes scapularis]	NA	sp|Q9TXD9|CUF1_TENMO/2.3e-10/Larval cuticle protein F1 OS=Tenebrio molitor PE=1 SV=1	NA	NA	PTHR33289/2.6E-29/--	NA
CL2376.Contig1_All	709	0.01	37.6	11.8765	2.4e-84	Up	1.41e-85	NA	NA	NA	NA	NA	PF02098/1.3E-5/Tick histamine binding protein	NA
Unigene24589_All	931	0.01	37.19	11.8607	2.56e-115	Up	1.17e-116	gi|325304058|tpg|DAA34730.1|/2.0e-22/TPA_inf: hypothetical secreted protein 790 [Amblyomma variegatum]	NA	NA	NA	NA	NA	NA
Unigene26486_All	1281	0.01	36.85	11.8474	3.8e-164	Up	1.28e-165	gi|154344449|ref|XP_001568166.1|/5.5e-23/proteophosphoglycan ppg4 [Leishmania braziliensis MHOM/BR/75/M2904] >gi|134065503|emb|CAM43270.1| proteophosphoglycan ppg4 [Leishmania braziliensis MHOM/BR/75/M2904]	NA	sp|P97399|DSPP_MOUSE/2.3e-21/Dentin sialophosphoprotein OS=Mus musculus GN=Dspp PE=1 SV=2	pale:102898125/1.3e-10/MUC1, Mucin-1; mucin 1, cell surface associated; K06568 mucin 1, transmembrane	YKR092c/1.2e-19/[Y] KOG2992 Nucleolar GTPase/ATPase p130	NA	NA
CL1082.Contig1_All	281	0.01	36.83	11.8467	3.56e-22	Up	5.44e-23	NA	NA	NA	NA	NA	NA	NA
Unigene22487_All	4164	0.02	73.56	11.8447	0	Up	0	gi|241723082|ref|XP_002404274.1|/9.2e-144/transcription factor MafB, putative [Ixodes scapularis] >gi|215505375|gb|EEC14869.1| transcription factor MafB, putative [Ixodes scapularis]	gi|241723081|ref|XM_002404230.1|/0/Ixodes scapularis transcription factor MafB, putative, mRNA	sp|O42290|MAFA_CHICK/7.7e-26/Transcription factor MafA OS=Gallus gallus GN=MAFA PE=1 SV=1	asn:102367893/2.4e-26/MAFA; v-maf avian musculoaponeurotic fibrosarcoma oncogene homolog A; K07595 transcription factor MAFA	7298587/1.1e-29/[K] KOG4196 bZIP transcription factor MafK	NA	biological_process:GO:0045944//positive regulation of transcription from RNA polymerase II promoter;cellular_component:GO:0005634//nucleus;molecular_function:GO:0001228//transcriptional activator activity, RNA polymerase II transcription regulatory region sequence-specific binding;GO:0043565//sequence-specific DNA binding;
Unigene21181_All	322	0.01	36.61	11.838	1.2e-27	Up	1.59e-28	NA	NA	NA	NA	NA	NA	NA
Unigene21920_All	711	0.01	35.97	11.8126	5.92e-81	Up	3.59e-82	NA	NA	NA	NA	NA	PF02098/8.4E-7/Tick histamine binding protein	NA
Unigene28473_All	910	0.01	35.66	11.8001	1.13e-107	Up	5.4e-109	gi|241654025|ref|XP_002410516.1|/1.7e-63/short-chain alcohol dehydrogenase, putative [Ixodes scapularis] >gi|215501678|gb|EEC11172.1| short-chain alcohol dehydrogenase, putative [Ixodes scapularis]	NA	sp|P50171|DHB8_MOUSE/4.9e-50/Estradiol 17-beta-dehydrogenase 8 OS=Mus musculus GN=Hsd17b8 PE=1 SV=2	gja:107112070/1.3e-62/HSD17B8; hydroxysteroid (17-beta) dehydrogenase 8; K13370 17beta-estradiol 17-dehydrogenase / 3alpha(17beta)-hydroxysteroid dehydrogenase (NAD+) [EC:1.1.1.62 1.1.1.239]	CE19130/7.3e-51/[I] KOG1200 Mitochondrial/plastidial beta-ketoacyl-ACP reductase	PTHR24322:SF486/2.9E-53/--	NA
Unigene20315_All	211	0.01	35.4	11.7895	1.59e-12	Up	3.37e-13	gi|669219970|emb|CDW58734.1|/2.2e-06/YihI domain containing protein [Trichuris trichiura]	NA	NA	NA	NA	NA	NA
CL314.Contig4_All	4190	0.01	35.23	11.7826	0	Up	0	gi|212549820|gb|ACJ26770.1|/0.0e+00/alpha-2-macroglobiln splicing variant 1 precursor [Ixodes ricinus]	gi|156361841|ref|XM_001625443.1|/5.38229e-15/Nematostella vectensis predicted protein (NEMVEDRAFT_v1g129769) partial mRNA	sp|Q61838|A2M_MOUSE/7.8e-143/Alpha-2-macroglobulin OS=Mus musculus GN=A2m PE=1 SV=3	hst:105187657/6.2e-216/murinoglobulin-1-like; K03910 alpha-2-macroglobulin	Hs4557225/1.8e-136/[O] KOG1366 Alpha-macroglobulin	PF07678/1.3E-62/A-macroglobulin complement component	NA
Unigene23122_All	649	0.01	34.98	11.7723	2.33e-70	Up	1.58e-71	NA	NA	NA	NA	NA	PF02098/2.5E-5/Tick histamine binding protein	NA
CL1319.Contig2_All	1060	0.01	34.81	11.7653	4.42e-125	Up	1.89e-126	gi|338235264|gb|AEI91122.1|/3.1e-157/inorganic pyrophosphatase [Rhipicephalus microplus]	gi|338235263|gb|JF919678.1|/0/Rhipicephalus microplus inorganic pyrophosphatase mRNA, complete cds	sp|O77460|IPYR_DROME/2.5e-106/Inorganic pyrophosphatase OS=Drosophila melanogaster GN=Nurf-38 PE=1 SV=3	dwi:Dwil_GK19471/9.8e-110/GK19471 gene product from transcript GK19471-RA (EC:3.6.1.1); K11726 nucleosome-remodeling factor 38 kDa subunit [EC:3.6.1.1]	7291807/1.9e-106/[C] KOG1626 Inorganic pyrophosphatase/Nucleosome remodeling factor, subunit NURF38	PS00387/-/Inorganic pyrophosphatase signature.	biological_process:GO:0006796//phosphate-containing compound metabolic process;cellular_component:GO:0005737//cytoplasm;molecular_function:GO:0004427//inorganic diphosphatase activity;GO:0000287//magnesium ion binding;
Unigene27480_All	1841	0.08	278.1	11.7633	0	Up	0	gi|227336874|gb|ACP21315.1|/4.3e-37/aspartic proteinase precursor [Rhipicephalus microplus]	NA	sp|Q03168|ASPP_AEDAE/2.9e-33/Lysosomal aspartic protease OS=Aedes aegypti GN=AAEL006169 PE=1 SV=2	aqu:100636908/1.3e-37/cathepsin D-like; K01379 cathepsin D [EC:3.4.23.5]	7304149/2.4e-32/[O] KOG1339 Aspartyl protease	PF00026/1.5E-41/Eukaryotic aspartyl protease	NA
Unigene1511_All	546	0.01	34.67	11.7595	5.84e-56	Up	4.73e-57	NA	NA	NA	NA	NA	PF15430/6.1E-8/Single domain von Willebrand factor type C	NA
CL854.Contig2_All	1016	0.01	34.5	11.7524	2.74e-118	Up	1.23e-119	gi|325303844|tpg|DAA34596.1|/1.3e-19/TPA_inf: secreted salivary protein 1024 [Amblyomma variegatum]	NA	NA	NA	NA	NA	NA
Unigene23666_All	898	0.01	34.36	11.7465	3.72e-102	Up	1.85e-103	NA	NA	NA	NA	NA	NA	NA
Unigene20127_All	603	0.01	33.98	11.7305	2.59e-62	Up	1.94e-63	NA	NA	NA	NA	NA	NA	NA
Unigene21877_All	506	0.01	33.9	11.7271	3.44e-49	Up	3.07e-50	gi|50363178|gb|AAT75325.1|/1.5e-35/salivary gland protein [Ixodes scapularis]	NA	sp|P45584|CU63_LOCMI/1.2e-13/Cuticle protein 63 OS=Locusta migratoria PE=1 SV=1	NA	Hs10567824/8.5e-09/[W] KOG4726 Ultrahigh sulfur keratin-associated protein	PTHR33289/3.5E-30/--	NA
CL2363.Contig2_All	2150	0.01	33.71	11.719	1.35e-263	Up	3.01e-265	NA	NA	NA	NA	NA	SM00060/50.0/Fibronectin type 3 domain	NA
Unigene24586_All	1145	0.01	33.14	11.6944	3.59e-130	Up	1.47e-131	gi|241679301|ref|XP_002412630.1|/5.3e-25/conserved hypothetical protein [Ixodes scapularis] >gi|215506432|gb|EEC15926.1| conserved hypothetical protein [Ixodes scapularis]	NA	NA	NA	NA	PF02098/9.1E-9/Tick histamine binding protein	NA
Unigene28083_All	518	0.01	32.93	11.6852	1.3e-49	Up	1.15e-50	NA	NA	NA	NA	NA	NA	NA
Unigene21331_All	530	0.01	32.77	11.6782	6.96e-51	Up	6.08e-52	NA	NA	NA	NA	NA	NA	NA
CL2219.Contig1_All	364	0.01	32.69	11.6746	9.36e-30	Up	1.18e-30	NA	NA	NA	NA	NA	NA	NA
CL2186.Contig2_All	392	0.01	32.06	11.6466	1.05e-32	Up	1.24e-33	NA	NA	NA	NA	NA	NA	NA
CL4003.Contig6_All	354	0.01	32.03	11.6452	4.54e-28	Up	5.96e-29	gi|325302786|tpg|DAA34045.1|/2.1e-17/TPA_exp: hypothetical secreted protein 1652 [Amblyomma variegatum]	NA	NA	NA	NA	NA	NA
CL4160.Contig2_All	648	0.01	31.94	11.6411	5.24e-64	Up	3.85e-65	gi|68051217|dbj|BAE02551.1|/2.4e-14/hypothetical protein [Haemaphysalis longicornis]	NA	NA	NA	NA	NA	NA
CL1858.Contig2_All	707	0.01	31.86	11.6375	3.31e-71	Up	2.23e-72	gi|241812868|ref|XP_002414615.1|/4.0e-39/immunoglobulin-binding protein, putative [Ixodes scapularis] >gi|215508826|gb|EEC18280.1| immunoglobulin-binding protein, putative, partial [Ixodes scapularis]	NA	NA	NA	NA	PTHR17357/4.5E-21/--	NA
Unigene26190_All	1035	0.01	31.83	11.6362	1.71e-111	Up	7.95e-113	gi|114153752|gb|ABI53034.1|/8.4e-147/AQP9-like protein [Dermacentor variabilis]	gi|114153751|gb|DQ904355.1|/0/Dermacentor variabilis AQP9-like protein mRNA, complete cds	sp|O43315|AQP9_HUMAN/1.7e-51/Aquaporin-9 OS=Homo sapiens GN=AQP9 PE=2 SV=2	obi:106867305/1.9e-62/aquaporin-3-like; K09876 aquaporin-3	Hs10280624/1.3e-51/[G] KOG0224 Aquaporin (major intrinsic protein family)	PTHR19139/1.1E-98/--	biological_process:GO:0055085//transmembrane transport;GO:0044765//single-organism transport;GO:0071702//organic substance transport;cellular_component:GO:0016021//integral component of membrane;molecular_function:GO:0015267//channel activity;GO:0022891//substrate-specific transmembrane transporter activity;
Unigene16399_All	4977	0.39	1239.05	11.6335	0	Up	0	gi|89954505|gb|ABD83654.1|/0.0e+00/hemelipoglycoprotein precursor [Dermacentor variabilis]	gi|89954504|gb|DQ422963.1|/0/Dermacentor variabilis hemelipoglycoprotein precursor, mRNA, complete cds	sp|Q6PZE0|MUC19_MOUSE/2.3e-53/Mucin-19 OS=Mus musculus GN=Muc19 PE=2 SV=2	pale:102882303/1.8e-89/MUC2; mucin 2, oligomeric mucus/gel-forming; K10955 intestinal mucin-2	Hs4505285/3.8e-24/[WV] KOG1216 von Willebrand factor and related coagulation proteins	PS51233/27.525/VWFD domain profile.	NA
Unigene5957_All	890	0.01	31.7	11.6303	2.99e-93	Up	1.61e-94	NA	NA	NA	NA	NA	NA	NA
Unigene20203_All	1107	0.01	31.62	11.6266	1.46e-119	Up	6.47e-121	gi|241116229|ref|XP_002401318.1|/8.7e-09/hypothetical protein IscW_ISCW001908 [Ixodes scapularis] >gi|215493137|gb|EEC02778.1| hypothetical protein IscW_ISCW001908 [Ixodes scapularis]	NA	NA	NA	NA	NA	NA
CL1945.Contig7_All	1272	0.01	31.59	11.6253	1.64e-139	Up	6.31e-141	gi|325302674|tpg|DAA34246.1|/2.3e-101/TPA_inf: glycine-rich protein 44 [Amblyomma variegatum]	gi|525333967|gb|JX885726.1|/1.05386e-131/Rhipicephalus annulatus salivary protein Sal1 mRNA, complete cds	sp|P83992|CU16A_LOCMI/2.6e-25/Cuticle protein 16.5, isoform A OS=Locusta migratoria PE=1 SV=1	tup:102470397/6.0e-21/MUC2, Mucin-2; mucin 2, oligomeric mucus/gel-forming; K10955 intestinal mucin-2	Hs4505285/2.0e-22/[WV] KOG1216 von Willebrand factor and related coagulation proteins	PTHR33289:SF2/1.6E-56/--	NA
CL1945.Contig5_All	1186	0.01	31.19	11.6069	3.35e-127	Up	1.4e-128	gi|325302674|tpg|DAA34246.1|/1.7e-98/TPA_inf: glycine-rich protein 44 [Amblyomma variegatum]	gi|525333969|gb|JX885727.1|/1.25961e-135/Rhipicephalus annulatus salivary protein Sal2 mRNA, complete cds	sp|P83992|CU16A_LOCMI/2.0e-27/Cuticle protein 16.5, isoform A OS=Locusta migratoria PE=1 SV=1	hsa:4583/1.2e-20/MUC2, MLP, MUC-2, SMUC; mucin 2, oligomeric mucus/gel-forming; K10955 intestinal mucin-2	Hs4505285/1.6e-21/[WV] KOG1216 von Willebrand factor and related coagulation proteins	PTHR33289:SF2/7.3E-59/--	NA
Unigene20482_All	984	0.01	30.91	11.5939	3.72e-102	Up	1.85e-103	gi|241156638|ref|XP_002407832.1|/1.4e-63/Sec14 cytosolic factor, putative [Ixodes scapularis] >gi|215494232|gb|EEC03873.1| Sec14 cytosolic factor, putative [Ixodes scapularis]	NA	sp|Q5RFR0|TTPAL_PONAB/9.0e-34/Alpha-tocopherol transfer protein-like OS=Pongo abelii GN=TTPAL PE=2 SV=1	cmy:102938028/1.3e-28/RLBP1; retinaldehyde binding protein 1; K19625 retinaldehyde-binding protein 1	Hs13236581/2.2e-32/[I] KOG1471 Phosphatidylinositol transfer protein SEC14 and related proteins	SM01100/1.7E-5/CRAL/TRIO, N-terminal domain	NA
Unigene23817_All	849	0.01	30.91	11.5939	4.83e-86	Up	2.79e-87	gi|241605011|ref|XP_002405467.1|/4.7e-55/glutathione S-transferase, putative [Ixodes scapularis] >gi|215500626|gb|EEC10120.1| glutathione S-transferase, putative [Ixodes scapularis]	NA	sp|Q9VG95|GSTT5_DROME/1.3e-28/Glutathione S-transferase D5 OS=Drosophila melanogaster GN=GstD5 PE=3 SV=2	isc:IscW_ISCW008097/5.0e-56/glutathione S-transferase, putative (EC:2.5.1.18); K00799 glutathione S-transferase [EC:2.5.1.18]	7299601/4.7e-28/[O] KOG0867 Glutathione S-transferase	PF02798/1.3E-13/Glutathione S-transferase, N-terminal domain	biological_process:GO:0006749//glutathione metabolic process;cellular_component:GO:0005737//cytoplasm;molecular_function:GO:0004364//glutathione transferase activity;
CL1747.Contig5_All	1481	0.01	30.84	11.5906	3.59e-161	Up	1.22e-162	gi|240978884|ref|XP_002403061.1|/2.3e-57/protein Dom3Z, putative [Ixodes scapularis] >gi|215491285|gb|EEC00926.1| protein Dom3Z, putative [Ixodes scapularis]	NA	sp|Q5E9Y5|DXO_BOVIN/2.6e-48/Decapping and exoribonuclease protein OS=Bos taurus GN=DXO PE=2 SV=1	fca:101094098/7.1e-50/DXO, DOM3Z; decapping exoribonuclease; K14845 RAT1-interacting protein	Hs20631980/3.0e-46/[L] KOG1982 Nuclear 5'-3' exoribonuclease-interacting protein, Rai1p	PTHR12395/7.1E-91/--	NA
CL4768.Contig1_All	719	0.01	30.65	11.5817	6.16e-70	Up	4.22e-71	gi|20069012|gb|AAM09648.1|/2.3e-58/salivary gland-associated protein 64P [Rhipicephalus appendiculatus]	gi|20069011|gb|AF469170.1|/4.8811e-78/Rhipicephalus appendiculatus salivary gland-associated protein 64P mRNA, complete cds	sp|P86949|SLP1_PINMA/2.3e-10/Shematrin-like protein 1 OS=Pinctada maxima PE=1 SV=1	hst:105190810/2.0e-10/RNA-binding protein squid-like; K03102 squid	At5g40490/2.4e-09/[R] KOG0118 FOG: RRM domain	NA	NA
Unigene22349_All	1179	0.01	30.6	11.5793	3.12e-124	Up	1.34e-125	gi|556765198|ref|XP_005977864.1|/2.7e-24/PREDICTED: arylamine N-acetyltransferase 1-like [Pantholops hodgsonii]	NA	sp|P13914|ARY2_CHICK/3.1e-12/Arylamine N-acetyltransferase, pineal gland isozyme NAT-3 OS=Gallus gallus PE=2 SV=1	oaa:100077007/2.1e-12/arylamine N-acetyltransferase, pineal gland isozyme NAT-10-like; K00622 arylamine N-acetyltransferase [EC:2.3.1.5]	NA	PTHR11786/6.2E-41/--	NA
Unigene13405_All	649	0.01	30.56	11.5774	1.82e-61	Up	1.38e-62	gi|241695651|ref|XP_002411826.1|/1.1e-16/secreted protein, putative [Ixodes scapularis] >gi|215504738|gb|EEC14232.1| secreted protein, putative, partial [Ixodes scapularis]	NA	NA	NA	NA	PS51323/8.739/Insulin-like growth factor-binding protein (IGFBP) N-terminal domain profile.	NA
CL3885.Contig1_All	2506	0.03	91.51	11.5748	0	Up	0	gi|241999034|ref|XP_002434160.1|/7.2e-51/hypothetical protein IscW_ISCW004809 [Ixodes scapularis] >gi|215495919|gb|EEC05560.1| hypothetical protein IscW_ISCW004809 [Ixodes scapularis]	NA	sp|A4IFW2|PTPRF_DANRE/8.3e-07/Receptor-type tyrosine-protein phosphatase F OS=Danio rerio GN=ptprf PE=2 SV=1	dre:140819/1.5e-07/ptprfa, LAR, ptprf; protein tyrosine phosphatase, receptor type, f, a (EC:3.1.3.48); K05695 receptor-type tyrosine-protein phosphatase F [EC:3.1.3.48]	NA	PTHR10489/1.6E-13/--	NA
Unigene26702_All	741	0.01	30.45	11.5722	4.72e-72	Up	3.13e-73	gi|68264899|dbj|BAE02708.1|/1.1e-15/hypothetical protein [Haemaphysalis longicornis]	NA	sp|P84875|PCPI_SABMA/3.8e-08/Carboxypeptidase inhibitor SmCI OS=Sabellastarte magnifica PE=1 SV=1	NA	NA	PS50279/10.188/Pancreatic trypsin inhibitor (Kunitz) family profile.	NA
Unigene27764_All	843	0.01	30.4	11.5699	6.38e-84	Up	3.76e-85	NA	NA	NA	NA	NA	NA	NA
Unigene18662_All	1461	0.01	29.81	11.5416	1.58e-153	Up	5.63e-155	gi|723577330|ref|XP_010308789.1|/6.3e-124/PREDICTED: pseudouridine-metabolizing bifunctional protein C1861.05-like [Balearica regulorum gibbericeps]	NA	NA	phi:102105751/2.8e-123/pseudouridine-metabolizing bifunctional protein C1861.05-like; K16330 pseudouridylate synthase / pseudouridine kinase [EC:4.2.1.70 2.7.1.83]	7296188/9.2e-96/[R] KOG3009 Predicted carbohydrate kinase, contains PfkB domain	PTHR10584:SF201/9.6E-84/--	NA
Unigene26109_All	583	0.01	29.68	11.5353	3.75e-52	Up	3.21e-53	NA	NA	NA	NA	NA	NA	NA
CL2703.Contig1_All	693	0.01	29.54	11.5285	1.97e-64	Up	1.44e-65	gi|926633853|ref|XP_013782749.1|/1.1e-46/PREDICTED: histone H2A-like [Limulus polyphemus]	NA	sp|P27325|H2A_URECA/9.5e-46/Histone H2A OS=Urechis caupo PE=3 SV=2	isc:IscW_ISCW004478/1.7e-46/histone 2A; K11251 histone H2A	CE04501A/1.0e-44/[B] KOG1756 Histone 2A	SM00414/9.6E-72/Histone 2A	biological_process:GO:0006342//chromatin silencing;cellular_component:GO:0000790//nuclear chromatin;GO:0000786//nucleosome;molecular_function:GO:0003677//DNA binding;GO:0046982//protein heterodimerization activity;
Unigene25569_All	537	0.01	29.53	11.528	1.19e-46	Up	1.1e-47	gi|119220845|gb|ABL61513.1|/5.1e-31/Der-p2-like allergen [Ixodes ricinus]	NA	sp|O02380|ALL2_TYRPU/3.0e-15/Mite group 2 allergen Tyr p 2 OS=Tyrophagus putrescentiae PE=1 SV=1	ocu:100341463/2.3e-14/NPC2; Niemann-Pick disease, type C2; K13443 Niemann-Pick C2 protein	Hs5453678/5.1e-12/[S] KOG4063 Major epididymal secretory protein HE1	PTHR11306/2.3E-26/--	NA
Unigene24584_All	512	0.01	29.45	11.5241	1.09e-43	Up	1.05e-44	NA	NA	NA	NA	NA	NA	NA
Unigene28082_All	796	0.01	29.42	11.5226	7.27e-76	Up	4.62e-77	NA	NA	NA	NA	NA	NA	NA
CL4405.Contig1_All	1487	0.01	29.32	11.5177	5.95e-154	Up	2.11e-155	gi|325303506|tpg|DAA34190.1|/8.9e-25/TPA_inf: hypothetical secreted protein 1844 [Amblyomma variegatum]	NA	NA	NA	NA	NA	NA
Unigene25156_All	544	0.01	29.29	11.5162	4.49e-47	Up	4.13e-48	gi|685595254|ref|XP_009187694.1|/1.9e-09/PREDICTED: platelet glycoprotein Ib alpha chain [Papio anubis]	NA	sp|Q02817|MUC2_HUMAN/8.6e-10/Mucin-2 OS=Homo sapiens GN=MUC2 PE=1 SV=2	mze:101471083/5.0e-09/mucin-2-like; K10955 intestinal mucin-2	Hs4505285/6.4e-10/[WV] KOG1216 von Willebrand factor and related coagulation proteins	NA	NA
CL1010.Contig2_All	1852	0.01	29.22	11.5127	9.67e-195	Up	2.83e-196	gi|391330707|ref|XP_003739796.1|/5.5e-133/PREDICTED: plasma kallikrein-like [Metaseiulus occidentalis]	gi|241997765|ref|XM_002433487.1|/0/Ixodes scapularis serine protease, putative, mRNA	sp|P03952|KLKB1_HUMAN/1.5e-45/Plasma kallikrein OS=Homo sapiens GN=KLKB1 PE=1 SV=1	ggo:101142617/5.1e-45/KLKB1; plasma kallikrein; K01324 plasma kallikrein [EC:3.4.21.34]	7303962/7.8e-68/[E] KOG3627 Trypsin	SM00020/1.8E-76/Trypsin-like serine protease	biological_process:GO:0006508//proteolysis;molecular_function:GO:0004252//serine-type endopeptidase activity;
CL3934.Contig2_All	789	0.01	29.12	11.5078	3.59e-74	Up	2.33e-75	gi|241150647|ref|XP_002406507.1|/8.4e-30/conserved hypothetical protein [Ixodes scapularis] >gi|215493857|gb|EEC03498.1| conserved hypothetical protein [Ixodes scapularis]	NA	NA	NA	NA	PF02098/3.0E-10/Tick histamine binding protein	NA
CL2186.Contig4_All	548	0.01	29.09	11.5063	4.49e-47	Up	4.13e-48	NA	NA	NA	NA	NA	NA	NA
CL1207.Contig2_All	742	0.01	28.79	11.4914	3.04e-68	Up	2.13e-69	NA	NA	NA	NA	NA	NA	NA
CL4768.Contig2_All	724	0.01	28.74	11.4888	4e-66	Up	2.86e-67	gi|20069012|gb|AAM09648.1|/2.3e-58/salivary gland-associated protein 64P [Rhipicephalus appendiculatus]	gi|20069011|gb|AF469170.1|/4.91668e-78/Rhipicephalus appendiculatus salivary gland-associated protein 64P mRNA, complete cds	sp|P86949|SLP1_PINMA/2.3e-10/Shematrin-like protein 1 OS=Pinctada maxima PE=1 SV=1	hst:105190810/2.1e-10/RNA-binding protein squid-like; K03102 squid	At5g40490/2.5e-09/[R] KOG0118 FOG: RRM domain	NA	NA
CL5669.Contig1_All	773	0.01	28.6	11.4818	3.32e-71	Up	2.23e-72	NA	NA	NA	NA	NA	PF02098/3.5E-6/Tick histamine binding protein	NA
Unigene20199_All	296	0.01	28.49	11.4762	8.23e-19	Up	1.39e-19	NA	NA	NA	NA	NA	NA	NA
Unigene19944_All	312	0.01	28.46	11.4747	1.72e-20	Up	2.75e-21	gi|76163167|gb|AAX30965.2|/7.6e-19/SJCHGC09657 protein [Schistosoma japonicum]	gi|636536526|gb|KJ810984.1|/8.33841e-152/Oryctolagus cuniculus clone BAC LBAB-866H07, complete sequence	NA	NA	NA	NA	NA
Unigene20026_All	743	0.01	28.38	11.4707	2.15e-67	Up	1.51e-68	NA	NA	NA	NA	NA	NA	NA
CL1945.Contig2_All	364	0.01	28.32	11.4676	1.53e-25	Up	2.14e-26	gi|525333970|gb|AGR45925.1|/2.2e-49/salivary protein Sal2 [Rhipicephalus annulatus]	gi|525333967|gb|JX885726.1|/3.02512e-82/Rhipicephalus annulatus salivary protein Sal1 mRNA, complete cds	sp|P0CI95|GRP2_LYCMC/8.3e-09/Glycine-rich protein OS=Lychas mucronatus PE=2 SV=1	NA	NA	PTHR33289/9.1E-24/--	NA
CL1945.Contig1_All	381	0.01	28.18	11.4605	1.2e-27	Up	1.59e-28	gi|525333970|gb|AGR45925.1|/3.0e-49/salivary protein Sal2 [Rhipicephalus annulatus]	gi|525333967|gb|JX885726.1|/3.24872e-67/Rhipicephalus annulatus salivary protein Sal1 mRNA, complete cds	sp|P33577|LAMR_PETMA/3.9e-09/Lamprin 1.8-10 OS=Petromyzon marinus PE=1 SV=1	NA	NA	PTHR33289/1.4E-21/--	NA
Unigene24532_All	319	0.01	28.02	11.4522	6.51e-21	Up	1.03e-21	NA	NA	NA	NA	NA	NA	NA
Unigene25719_All	972	0.01	27.97	11.4497	3.93e-91	Up	2.17e-92	gi|15076929|gb|AAK82985.1|AF284840_1/7.0e-63/gamma-interferon inducible lysosomal thiol reductase [Amblyomma americanum]	NA	sp|B3SP85|GILT_PIG/1.2e-25/Gamma-interferon-inducible-lysosomal thiol reductase OS=Sus scrofa GN=IFI30 PE=2 SV=1	isc:IscW_ISCW011168/2.2e-39/gamma-interferon inducible lysosomal thiol reductase, putative; K08059 interferon, gamma-inducible protein 30	Hs14766188/4.8e-24/[O] KOG3160 Gamma-interferon inducible lysosomal thiol reductase	PTHR13234:SF19/3.6E-67/--	NA
Unigene27333_All	474	0.01	27.92	11.4471	2.38e-37	Up	2.56e-38	NA	NA	NA	NA	NA	NA	NA
Unigene27834_All	545	0.01	27.91	11.4466	5.83e-45	Up	5.56e-46	NA	NA	NA	NA	NA	PTHR33147/9.5E-24/--	NA
CL2482.Contig2_All	1881	0.01	27.82	11.4419	2.29e-188	Up	6.88e-190	gi|926635240|ref|XP_013783502.1|/5.6e-32/PREDICTED: ectonucleotide pyrophosphatase/phosphodiesterase family member 6-like isoform X4 [Limulus polyphemus]	NA	sp|Q5BKW7|ENPP6_DANRE/1.7e-20/Ectonucleotide pyrophosphatase/phosphodiesterase family member 6 OS=Danio rerio GN=enpp6 PE=2 SV=1	tru:101067038/5.2e-21/enpp6; ectonucleotide pyrophosphatase/phosphodiesterase 6; K08743 ectonucleotide pyrophosphatase/phosphodiesterase family member 6 [EC:3.1.4.-]	Hs18544848/5.8e-18/[R] KOG2645 Type I phosphodiesterase/nucleotide pyrophosphatase	PF01663/5.0E-5/Type I phosphodiesterase / nucleotide pyrophosphatase	NA
Unigene19142_All	1936	0.46	1278.6	11.4406	0	Up	0	NA	NA	NA	NA	NA	NA	NA
CL327.Contig11_All	1533	0.01	27.75	11.4383	1.49e-150	Up	5.38e-152	gi|325303538|tpg|DAA34206.1|/2.8e-21/TPA_inf: hypothetical secreted protein 1972 [Amblyomma variegatum]	NA	NA	NA	NA	NA	NA
Unigene22600_All	816	0.01	27.61	11.431	2.53e-73	Up	1.66e-74	gi|240999693|ref|XP_002404773.1|/4.5e-63/60S ribosomal protein L10A, putative [Ixodes scapularis] >gi|215491656|gb|EEC01297.1| 60S ribosomal protein L10A, putative [Ixodes scapularis]	NA	sp|Q9VTP4|R10AB_DROME/2.3e-59/60S ribosomal protein L10a-2 OS=Drosophila melanogaster GN=RpL10Ab PE=1 SV=2	cqu:CpipJ_CPIJ001270/7.1e-60/60S ribosomal protein L10a; K02865 large subunit ribosomal protein L10Ae	7294664/1.7e-59/[J] KOG1570 60S ribosomal protein L10A	PTHR23105/6.1E-77/--	biological_process:GO:0000470//maturation of LSU-rRNA;GO:0006412//translation;cellular_component:GO:0022625//cytosolic large ribosomal subunit;molecular_function:GO:0003723//RNA binding;
Unigene25619_All	1400	0.06	164.49	11.4207	0	Up	0	gi|957858917|ref|XP_014678449.1|/1.8e-11/PREDICTED: glycine-rich protein DOT1-like [Priapulus caudatus]	NA	sp|O73590|ZFHX4_CHICK/1.8e-06/Zinc finger homeobox protein 4 OS=Gallus gallus GN=ZFHX4 PE=2 SV=2	mze:101482283/5.8e-09/occludin-like; K06088 occludin	NA	NA	NA
CL327.Contig6_All	1570	0.01	27.32	11.4157	7.92e-152	Up	2.84e-153	gi|325303538|tpg|DAA34206.1|/2.8e-21/TPA_inf: hypothetical secreted protein 1972 [Amblyomma variegatum]	NA	NA	NA	NA	NA	NA
Unigene7806_All	1393	0.17	464.26	11.4152	0	Up	0	gi|241594397|ref|XP_002404337.1|/2.0e-55/valacyclovir hydrolase, putative [Ixodes scapularis] >gi|215500383|gb|EEC09877.1| valacyclovir hydrolase, putative, partial [Ixodes scapularis]	gi|157704079|gb|EU018133.1|/2.26185e-19/Rhipicephalus appendiculatus isolate RAHE_71a Ruka SINE elements	sp|Q8K4F5|ABHDB_MOUSE/5.5e-45/Alpha/beta hydrolase domain-containing protein 11 OS=Mus musculus GN=Abhd11 PE=1 SV=1	rno:360831/1.3e-45/Abhd11, Abhd11l1, Wbscr21; abhydrolase domain containing 11; K13703 abhydrolase domain-containing protein 11	7290805/2.7e-36/[R] KOG2382 Predicted alpha/beta hydrolase	PF00561/1.1E-20/alpha/beta hydrolase fold	NA
Unigene25328_All	382	0.01	27.2	11.4094	8.36e-27	Up	1.13e-27	gi|241315358|ref|XP_002408032.1|/4.6e-18/secreted GGY protein, putative [Ixodes scapularis] >gi|215497248|gb|EEC06742.1| secreted GGY protein, putative, partial [Ixodes scapularis]	NA	NA	NA	NA	NA	NA
Unigene28404_All	573	0.01	27.14	11.4062	1.19e-46	Up	1.1e-47	NA	NA	NA	NA	NA	NA	NA
Unigene23460_All	1296	0.18	485.05	11.3959	0	Up	0	gi|241802504|ref|XP_002414536.1|/3.3e-39/secreted protein, putative [Ixodes scapularis] >gi|215508747|gb|EEC18201.1| secreted protein, putative [Ixodes scapularis]	NA	NA	NA	NA	PTHR33964:SF1/9.5E-47/--	NA
Unigene26623_All	2806	0.01	26.85	11.3907	4.71e-278	Up	1.01e-279	NA	NA	NA	NA	NA	PF00041/1.7E-5/Fibronectin type III domain	NA
CL1529.Contig4_All	1859	0.01	26.83	11.3896	1.93e-179	Up	6.01e-181	gi|241112253|ref|XP_002399563.1|/4.8e-145/conserved hypothetical protein [Ixodes scapularis] >gi|215493012|gb|EEC02653.1| conserved hypothetical protein [Ixodes scapularis]	NA	NA	NA	NA	PTHR23506/1.3E-115/--	NA
CL6474.Contig2_All	935	0.01	26.66	11.3805	1.19e-82	Up	7.11e-84	NA	NA	NA	NA	NA	PF00014/5.8E-6/Kunitz/Bovine pancreatic trypsin inhibitor domain	NA
Unigene22980_All	758	0.01	26.49	11.3712	1.97e-64	Up	1.44e-65	gi|241150647|ref|XP_002406507.1|/1.7e-19/conserved hypothetical protein [Ixodes scapularis] >gi|215493857|gb|EEC03498.1| conserved hypothetical protein [Ixodes scapularis]	NA	NA	NA	NA	PF02098/6.1E-9/Tick histamine binding protein	NA
CL5931.Contig1_All	602	0.01	26.4	11.3663	2.41e-48	Up	2.18e-49	gi|158251767|gb|ABW23508.1|/5.8e-07/P27 protein [Hyalomma asiaticum]	NA	NA	NA	NA	NA	NA
Unigene17996_All	496	0.01	26.25	11.3581	2.38e-37	Up	2.56e-38	gi|241830772|ref|XP_002414828.1|/1.1e-06/secreted salivary gland peptide, putative [Ixodes scapularis] >gi|215509040|gb|EEC18493.1| secreted salivary gland peptide, putative [Ixodes scapularis]	NA	NA	NA	NA	NA	NA
CL3470.Contig3_All	681	0.01	25.98	11.3432	4.11e-55	Up	3.36e-56	gi|919026216|ref|XP_013396880.1|/3.2e-14/PREDICTED: equistatin-like [Lingula anatina]	NA	NA	NA	NA	PF12190/1.2E-6/Fungal protease inhibitor	NA
CL5950.Contig1_All	742	0.01	25.92	11.3399	4.83e-61	Up	3.68e-62	gi|241162243|ref|XP_002409081.1|/5.9e-09/hypothetical protein IscW_ISCW003352 [Ixodes scapularis] >gi|215494473|gb|EEC04114.1| hypothetical protein IscW_ISCW003352 [Ixodes scapularis]	NA	NA	NA	NA	NA	NA
CL1094.Contig4_All	1640	0.01	25.88	11.3376	5.59e-151	Up	2.02e-152	gi|241997630|ref|XP_002433464.1|/2.4e-07/conserved hypothetical protein [Ixodes scapularis] >gi|215490887|gb|EEC00528.1| conserved hypothetical protein [Ixodes scapularis]	NA	NA	NA	NA	NA	NA
Unigene20457_All	1433	0.01	25.82	11.3343	3.59e-130	Up	1.47e-131	gi|241698862|ref|XP_002411875.1|/6.4e-20/conserved hypothetical protein [Ixodes scapularis] >gi|215504806|gb|EEC14300.1| conserved hypothetical protein [Ixodes scapularis]	NA	NA	aqu:105312313/8.0e-06/TNF receptor-associated factor 4-like; K09848 TNF receptor-associated factor 4	NA	PS50089/9.229/Zinc finger RING-type profile.	NA
Unigene20281_All	430	0.01	25.8	11.3332	3.55e-30	Up	4.43e-31	NA	NA	NA	NA	NA	NA	NA
Unigene26278_All	349	0.01	25.77	11.3315	3.56e-22	Up	5.44e-23	NA	NA	NA	NA	NA	NA	NA
CL879.Contig3_All	1198	0.4	1026.04	11.3248	0	Up	0	gi|291481160|gb|ADE06667.1|/7.0e-20/insulin-like growth factor binding protein-related protein 6 long [Amblyomma americanum]	NA	NA	NA	NA	PTHR14186:SF18/6.2E-14/--	NA
Unigene24339_All	793	0.01	25.42	11.3117	2.8e-65	Up	2.03e-66	NA	NA	NA	NA	NA	NA	NA
Unigene53758_All	313	0.01	25.37	11.3089	2.16e-18	Up	3.69e-19	gi|212549820|gb|ACJ26770.1|/6.4e-42/alpha-2-macroglobiln splicing variant 1 precursor [Ixodes ricinus]	NA	NA	aga:AgaP_AGAP008364/5.4e-08/TEP15; AGAP008364-PA; K06530 CD109 antigen	7298259/4.2e-06/[O] KOG1366 Alpha-macroglobulin	PTHR11412:SF80/1.3E-16/--	biological_process:GO:0010951//negative regulation of endopeptidase activity;cellular_component:GO:0005615//extracellular space;molecular_function:GO:0004866//endopeptidase inhibitor activity;
CL4691.Contig3_All	279	0.01	25.18	11.2981	4.89e-15	Up	9.41e-16	NA	NA	NA	NA	NA	NA	NA
Unigene20358_All	1191	0.01	25.09	11.2929	5.28e-103	Up	2.6e-104	gi|294862412|sp|P83606.2|BMTI6_RHIMP/4.8e-53/RecName: Full=Kunitz-type serine protease inhibitor 6; Short=BmTI-6	NA	sp|P83606|BMTI6_RHIMP/3.9e-55/Kunitz-type serine protease inhibitor 6 (Fragment) OS=Rhipicephalus microplus PE=1 SV=2	rno:29436/3.2e-40/Tfpi; tissue factor pathway inhibitor; K03909 tissue factor pathway inhibitor	Hs5454114/3.2e-38/[O] KOG4295 Serine proteinase inhibitor (KU family)	NA	NA
CL6137.Contig2_All	2612	0.01	25.01	11.2883	3.23e-240	Up	7.86e-242	gi|241674125|ref|XP_002400534.1|/1.6e-61/sulfotransferase, putative [Ixodes scapularis] >gi|215506324|gb|EEC15818.1| sulfotransferase, putative, partial [Ixodes scapularis]	NA	sp|O46503|ST1C2_RABIT/1.0e-23/Sulfotransferase 1C2 OS=Oryctolagus cuniculus GN=SULT1C2 PE=1 SV=1	aqu:100638111/6.3e-25/sulfotransferase 1C4-like; K01025	CE23282/2.6e-24/[R] KOG1584 Sulfotransferase	PTHR11783:SF46/2.1E-97/--	NA
Unigene23291_All	1504	0.01	24.97	11.286	1.02e-132	Up	4.1e-134	NA	NA	NA	NA	NA	NA	NA
CL4483.Contig2_All	1190	0.07	173.76	11.2775	0	Up	0	gi|241568151|ref|XP_002402404.1|/4.6e-64/reductase, putative [Ixodes scapularis] >gi|215502005|gb|EEC11499.1| reductase, putative [Ixodes scapularis]	NA	sp|Q6MGB5|DHB8_RAT/2.1e-45/Estradiol 17-beta-dehydrogenase 8 OS=Rattus norvegicus GN=Hsd17b8 PE=3 SV=1	isc:IscW_ISCW009059/4.8e-65/reductase, putative (EC:1.1.1.100); K13370 17beta-estradiol 17-dehydrogenase / 3alpha(17beta)-hydroxysteroid dehydrogenase (NAD+) [EC:1.1.1.62 1.1.1.239]	Hs15277342/3.1e-41/[I] KOG1200 Mitochondrial/plastidial beta-ketoacyl-ACP reductase	PS00061/-/Short-chain dehydrogenases/reductases family signature.	NA
CL1818.Contig1_All	365	0.01	24.76	11.2738	1.35e-22	Up	2.04e-23	gi|241315358|ref|XP_002408032.1|/8.1e-12/secreted GGY protein, putative [Ixodes scapularis] >gi|215497248|gb|EEC06742.1| secreted GGY protein, putative, partial [Ixodes scapularis]	NA	sp|P86949|SLP1_PINMA/3.9e-06/Shematrin-like protein 1 OS=Pinctada maxima PE=1 SV=1	NA	NA	NA	NA
Unigene20019_All	1602	0.01	24.68	11.2691	2.32e-140	Up	8.89e-142	gi|325303126|tpg|DAA34299.1|/4.2e-36/TPA_inf: glutathione S-transferase [Amblyomma variegatum]	gi|301130833|gb|HM748961.1|/3.14529e-68/Rhipicephalus microplus papilin (Ppn) gene, partial cds; and pogo transposable element (pogo), hypothetical protein (E3G_000003), hypothetical protein (E3G_000004), endonuclease reverse transcriptase (E3G_000005), and SeRPin family member (srp) genes, complete cds, complete sequence	sp|O09131|GSTO1_MOUSE/6.2e-24/Glutathione S-transferase omega-1 OS=Mus musculus GN=Gsto1 PE=2 SV=2	crg:105318598/2.9e-25/gsto; glutathione S-transferase omega-1-like; K00799 glutathione S-transferase [EC:2.5.1.18]	Hs4758484/3.9e-23/[O] KOG0406 Glutathione S-transferase	PR01625/9.6E-7/Omega-class glutathione S-transferase signature	NA
Unigene26277_All	417	0.01	24.68	11.2691	1.2e-27	Up	1.59e-28	gi|74844209|sp|Q8WPI3.1|BOOG2_RHIMP/7.5e-14/RecName: Full=Boophilin-G2; Flags: Precursor >gi|17529564|emb|CAC82582.1| boophilin [Rhipicephalus microplus]	NA	sp|Q8WPI3|BOOG2_RHIMP/6.1e-16/Boophilin-G2 OS=Rhipicephalus microplus GN=G2 PE=1 SV=1	ocu:100358231/5.9e-10/APLP2; amyloid beta (A4) precursor-like protein 2; K08117 amyloid-like protein 2	Hs10863909/6.8e-12/[O] KOG4295 Serine proteinase inhibitor (KU family)	NA	biological_process:GO:0010466//negative regulation of peptidase activity;molecular_function:GO:0030414//peptidase inhibitor activity;
Unigene25457_All	426	0.01	24.67	11.2685	1.72e-28	Up	2.24e-29	gi|123430771|ref|XP_001307951.1|/1.4e-15/DNA-binding protein HU [Trichomonas vaginalis G3] >gi|634006247|gb|AHZ59576.1| DNA-binding protein [Trichomonas vaginalis] >gi|634006250|gb|AHZ59577.1| DNA-binding protein [Trichomonas vaginalis] >gi|634006252|gb|AHZ59578.1| DNA-binding protein [Trichomonas vaginalis] >gi|634006254|gb|AHZ59579.1| DNA-binding protein [Trichomonas vaginalis]	NA	NA	NA	NA	NA	biological_process:GO:1903506//regulation of nucleic acid-templated transcription;cellular_component:GO:0005829//cytosol;molecular_function:GO:0003677//DNA binding;
Unigene20461_All	571	0.01	24.53	11.2603	5.34e-42	Up	5.31e-43	NA	NA	NA	NA	NA	NA	NA
Unigene20412_All	510	0.01	24.43	11.2544	4.4e-36	Up	4.85e-37	NA	NA	NA	NA	NA	NA	NA
CL2666.Contig3_All	1525	0.2	488.34	11.2537	0	Up	0	gi|241705672|ref|XP_002403125.1|/5.3e-89/CRISP3: cysteine-rich secretory protein, putative [Ixodes scapularis] >gi|215504989|gb|EEC14483.1| CRISP3: cysteine-rich secretory protein, putative [Ixodes scapularis]	NA	sp|W4VS53|CRVP_TRILK/4.2e-54/CRISP/Allergen/PR-1 OS=Trittame loki PE=1 SV=1	bmor:101746572/5.0e-22/venom allergen 5-like; K19919 cysteine-rich secretory protein	CE05901/7.7e-21/[S] KOG3017 Defense-related protein containing SCP domain	PTHR10334/2.5E-54/--	NA
CL5187.Contig2_All	770	0.01	24.39	11.2521	3.4e-60	Up	2.61e-61	NA	NA	NA	NA	NA	NA	NA
CL5407.Contig2_All	1274	0.01	24.33	11.2485	3.01e-107	Up	1.44e-108	gi|241044066|ref|XP_002407164.1|/5.4e-188/phosphoribosylamidoimidazole-succinocarboxamide synthase, putative [Ixodes scapularis] >gi|215492118|gb|EEC01759.1| phosphoribosylamidoimidazole-succinocarboxamide synthase, putative, partial [Ixodes scapularis]	NA	sp|P38024|PUR6_CHICK/3.5e-139/Multifunctional protein ADE2 OS=Gallus gallus GN=AIRC PE=2 SV=1	crg:105333392/6.6e-153/multifunctional protein ADE2-like; K01587 phosphoribosylaminoimidazole carboxylase / phosphoribosylaminoimidazole-succinocarboxamide synthase [EC:4.1.1.21 6.3.2.6]	Hs5453539/9.7e-134/[F] KOG2835 Phosphoribosylamidoimidazole-succinocarboxamide synthase	PF01259/2.9E-36/SAICAR synthetase	biological_process:GO:0006189//'de novo' IMP biosynthetic process;GO:0046084//adenine biosynthetic process;cellular_component:GO:0005829//cytosol;molecular_function:GO:0004638//phosphoribosylaminoimidazole carboxylase activity;GO:0005524//ATP binding;GO:0004639//phosphoribosylaminoimidazolesuccinocarboxamide synthase activity;
Unigene22274_All	518	0.01	24.21	11.2414	1.66e-36	Up	1.82e-37	gi|241756012|ref|XP_002401375.1|/1.4e-06/secreted salivary gland peptide, putative [Ixodes scapularis] >gi|215508425|gb|EEC17879.1| secreted salivary gland peptide, putative, partial [Ixodes scapularis]	NA	NA	NA	NA	NA	NA
Unigene22113_All	460	0.01	24.13	11.2366	5.1e-31	Up	6.23e-32	gi|241780177|ref|XP_002400093.1|/4.4e-07/conserved hypothetical protein [Ixodes scapularis] >gi|215510677|gb|EEC20130.1| conserved hypothetical protein [Ixodes scapularis]	NA	NA	NA	NA	NA	NA
CL4698.Contig1_All	1464	0.01	23.62	11.2058	1.1e-121	Up	4.81e-123	gi|241799358|ref|XP_002400747.1|/1.9e-99/fatty acyl-CoA elongase, putative [Ixodes scapularis] >gi|215510836|gb|EEC20289.1| fatty acyl-CoA elongase, putative [Ixodes scapularis]	gi|317413769|dbj|AB571311.1|/5.15184e-16/Anguilla japonica eZPCe mRNA for egg envelope protein, complete cds	sp|Q1HRV8|ELVL1_AEDAE/1.2e-53/Elongation of very long chain fatty acids protein AAEL008004 OS=Aedes aegypti GN=AAEL008004 PE=2 SV=2	isc:IscW_ISCW015224/2.0e-100/fatty acyl-CoA elongase, putative; K10250 elongation of very long chain fatty acids protein 7 [EC:2.3.1.199]	Hs12232379/6.0e-47/[I] KOG3071 Fatty acyl-CoA elongase/Polyunsaturated fatty acid specific elongation enzyme	PTHR11157:SF47/1.1E-114/--	biological_process:GO:0006633//fatty acid biosynthetic process;cellular_component:GO:0016021//integral component of membrane;molecular_function:GO:0016740//transferase activity;
CL1268.Contig2_All	731	0.01	23.43	11.1941	2.88e-54	Up	2.39e-55	gi|241813586|ref|XP_002416513.1|/3.3e-49/cytochrome b5, putative [Ixodes scapularis] >gi|215510977|gb|EEC20430.1| cytochrome b5, putative [Ixodes scapularis]	NA	sp|Q9V4N3|CYB5_DROME/4.8e-16/Cytochrome b5 OS=Drosophila melanogaster GN=Cyt-b5 PE=2 SV=1	aqu:100632154/7.7e-13/fatty acid desaturase 2-like; K10226 acyl-CoA 6-desaturase (Delta-6 desaturase) [EC:1.14.19.3]	7298407/1.6e-19/[C] KOG0537 Cytochrome b5	PS50255/25.819/Cytochrome b5 family, heme-binding domain profile.	biological_process:GO:0055114//oxidation-reduction process;molecular_function:GO:0009703//nitrate reductase (NADH) activity;
Unigene21878_All	614	0.01	23.33	11.188	1.09e-43	Up	1.05e-44	gi|241804721|ref|XP_002414543.1|/2.7e-44/secreted salivary gland peptide, putative [Ixodes scapularis] >gi|215508754|gb|EEC18208.1| secreted salivary gland peptide, putative [Ixodes scapularis]	NA	sp|P24856|ANP_NOTNE/8.5e-14/Ice-structuring glycoprotein (Fragment) OS=Notothenia neglecta GN=afgp8 PE=1 SV=2	bta:789503/1.1e-12/MUC5B, MUC5AC, mucin-5B; mucin 5B, oligomeric mucus/gel-forming; K13908 mucin-5B	7291647/4.2e-10/[T] KOG3660 Sodium-neurotransmitter symporter	PTHR33289/1.5E-16/--	NA
Unigene24609_All	3754	0.02	46.44	11.1812	0	Up	0	gi|926627628|ref|XP_013779395.1|/9.9e-222/PREDICTED: neurotrypsin-like [Limulus polyphemus]	NA	sp|Q5G267|NETR_MACMU/3.9e-77/Neurotrypsin OS=Macaca mulatta GN=PRSS12 PE=3 SV=1	crg:105340743/1.5e-91/uncharacterized LOC105340743; K09624 neurotrypsin [EC:3.4.21.-]	Hs6633801_1/4.2e-36/[R] TWOG0712 Scavenger receptor Cys-rich domains	PTHR24258:SF109/4.1E-168/--	NA
CL5615.Contig1_All	2810	0.08	185.44	11.1787	0	Up	0	gi|227336874|gb|ACP21315.1|/1.3e-101/aspartic proteinase precursor [Rhipicephalus microplus]	gi|157704085|gb|EU018139.1|/1.23041e-49/Rhipicephalus appendiculatus isolate RAHF_80 Ruka SINE elements	sp|Q03168|ASPP_AEDAE/3.0e-90/Lysosomal aspartic protease OS=Aedes aegypti GN=AAEL006169 PE=1 SV=2	nvi:100114169/1.3e-92/lysosomal aspartic protease-like; K01379 cathepsin D [EC:3.4.23.5]	Hs4503143/4.2e-89/[O] KOG1339 Aspartyl protease	PS00141/-/Eukaryotic and viral aspartyl proteases active site.	NA
CL4587.Contig1_All	754	0.01	23.14	11.1762	1.55e-55	Up	1.26e-56	gi|27819105|gb|AAO23571.1|/7.5e-36/lysozyme [Dermacentor variabilis]	gi|28883556|gb|AY207371.1|/1.20035e-19/Dermacentor andersoni lysozyme mRNA, complete cds	sp|Q17005|LYSC1_ANOGA/1.1e-23/Lysozyme c-1 OS=Anopheles gambiae GN=AGAP007347 PE=2 SV=2	aga:AgaP_AGAP007347/1.4e-22/LYSC1_ANOGA; AGAP007347-PA; K13915 lysozyme C [EC:3.2.1.17]	7302970/6.3e-16/[V] TWOG0491 Lysozyme and related proteins	PS51348/23.431/Alpha-lactalbumin / lysozyme C family profile.	molecular_function:GO:0016787//hydrolase activity;
Unigene26998_All	1059	0.01	23.11	11.1743	4.49e-83	Up	2.67e-84	gi|213982809|ref|NP_001135467.1|/1.8e-27/fibroblast growth factor receptor 3 [Xenopus tropicalis]	NA	sp|Q96RW7|HMCN1_HUMAN/3.7e-17/Hemicentin-1 OS=Homo sapiens GN=HMCN1 PE=1 SV=2	obi:106868677/9.3e-28/fibroblast growth factor receptor 2-like; K05093 fibroblast growth factor receptor 2 [EC:2.7.10.1]	Hs20536571/2.8e-17/[RP] KOG4475 FOG: Immunoglobin and related proteins	PF07679/6.1E-19/Immunoglobulin I-set domain	NA
CL4698.Contig2_All	1452	0.01	23.1	11.1737	7.27e-118	Up	3.27e-119	gi|241799358|ref|XP_002400747.1|/1.8e-99/fatty acyl-CoA elongase, putative [Ixodes scapularis] >gi|215510836|gb|EEC20289.1| fatty acyl-CoA elongase, putative [Ixodes scapularis]	gi|768409051|ref|XM_011552490.1|/1.10582e-12/PREDICTED: Plutella xylostella elongation of very long chain fatty acids protein AAEL008004 (LOC105382566), transcript variant X3, mRNA	sp|Q1HRV8|ELVL1_AEDAE/1.2e-53/Elongation of very long chain fatty acids protein AAEL008004 OS=Aedes aegypti GN=AAEL008004 PE=2 SV=2	isc:IscW_ISCW015224/1.9e-100/fatty acyl-CoA elongase, putative; K10250 elongation of very long chain fatty acids protein 7 [EC:2.3.1.199]	Hs12232379/6.0e-47/[I] KOG3071 Fatty acyl-CoA elongase/Polyunsaturated fatty acid specific elongation enzyme	PTHR11157:SF47/1.1E-114/--	biological_process:GO:0006633//fatty acid biosynthetic process;cellular_component:GO:0016021//integral component of membrane;molecular_function:GO:0016740//transferase activity;
Unigene23150_All	5629	0.01	23.05	11.1706	0	Up	0	gi|110190113|gb|AAZ31260.3|/0.0e+00/vitellogenin receptor [Dermacentor variabilis]	gi|110190112|gb|DQ103506.4|/0/Dermacentor variabilis vitellogenin receptor (VgR) mRNA, complete cds	sp|Q6X0I2|VGR_SOLIN/1.2e-226/Vitellogenin receptor OS=Solenopsis invicta GN=VgR PE=2 SV=1	tup:102493262/5.3e-247/LRP2; low density lipoprotein receptor-related protein 2; K06233 low density lipoprotein-related protein 2	7292960/1.1e-234/[T] KOG1215 Low-density lipoprotein receptors containing Ca2+-binding EGF-like domains	PS01209/-/LDL-receptor class A (LDLRA) domain signature.	cellular_component:GO:0016020//membrane;molecular_function:GO:0016740//transferase activity;
Unigene25358_All	508	0.01	22.82	11.1561	1.5e-33	Up	1.74e-34	NA	NA	NA	NA	NA	NA	NA
Unigene23270_All	280	0.01	22.8	11.1548	8.85e-14	Up	1.78e-14	NA	NA	NA	NA	NA	NA	NA
Unigene22697_All	1967	0.04	91.2	11.1548	0	Up	0	gi|556729810|ref|XP_005960611.1|/7.6e-32/PREDICTED: mucin-2-like [Pantholops hodgsonii]	NA	sp|Q02817|MUC2_HUMAN/2.2e-23/Mucin-2 OS=Homo sapiens GN=MUC2 PE=1 SV=2	chx:102187474/1.7e-30/mucin-5B-like; K13908 mucin-5B	Hs4505285/1.6e-23/[WV] KOG1216 von Willebrand factor and related coagulation proteins	NA	NA
Unigene23224_All	717	0.01	22.74	11.151	9.92e-52	Up	8.56e-53	NA	NA	NA	NA	NA	NA	NA
CL6413.Contig3_All	320	0.01	22.73	11.1504	1.03e-16	Up	1.86e-17	NA	NA	NA	NA	NA	NA	NA
CL6180.Contig2_All	3322	0.06	136.32	11.1497	0	Up	0	gi|325303530|tpg|DAA34201.1|/4.8e-18/TPA_inf: hypothetical secreted protein 193 [Amblyomma variegatum]	NA	NA	NA	CE00800/3.8e-12/[R] KOG1075 FOG: Reverse transcriptase	NA	NA
Unigene19974_All	1214	0.01	22.66	11.1459	6e-95	Up	3.2e-96	gi|241156638|ref|XP_002407832.1|/2.2e-58/Sec14 cytosolic factor, putative [Ixodes scapularis] >gi|215494232|gb|EEC03873.1| Sec14 cytosolic factor, putative [Ixodes scapularis]	NA	sp|Q9D3D0|TTPAL_MOUSE/1.0e-31/Alpha-tocopherol transfer protein-like OS=Mus musculus GN=Ttpal PE=2 SV=3	mze:101483584/1.4e-32/retinaldehyde-binding protein 1-like; K19625 retinaldehyde-binding protein 1	7298581/2.6e-35/[I] KOG1471 Phosphatidylinositol transfer protein SEC14 and related proteins	PTHR10174:SF139/8.1E-93/--	NA
Unigene24581_All	1038	0.01	22.56	11.1396	2.94e-79	Up	1.81e-80	NA	NA	NA	NA	NA	NA	NA
CL2126.Contig1_All	731	0.01	22.51	11.1364	3.75e-52	Up	3.21e-53	gi|768450441|ref|XP_011567363.1|/2.8e-64/PREDICTED: uncharacterized protein LOC105397053 [Plutella xylostella]	gi|768450440|ref|XM_011569061.1|/3.78539e-89/PREDICTED: Plutella xylostella uncharacterized LOC105397053 (LOC105397053), mRNA	NA	NA	NA	PTHR35892:SF3/1.7E-106/--	NA
Unigene19960_All	1021	0.01	22.5	11.1357	1.46e-77	Up	9.15e-79	gi|325303506|tpg|DAA34190.1|/6.1e-25/TPA_inf: hypothetical secreted protein 1844 [Amblyomma variegatum]	NA	NA	NA	NA	NA	NA
CL1946.Contig2_All	974	0.01	22.21	11.117	1.78e-72	Up	1.18e-73	gi|749712835|gb|KII62395.1|/9.6e-161/Outer membrane protein A [Thelohanellus kitauei]	NA	NA	NA	NA	PTHR30128/3.3E-117/--	NA
Unigene10791_All	2313	0.01	22.2	11.1163	1.62e-187	Up	4.89e-189	NA	NA	NA	NA	NA	NA	NA
Unigene24577_All	524	0.01	22.18	11.115	5.67e-34	Up	6.52e-35	gi|68264899|dbj|BAE02708.1|/6.1e-13/hypothetical protein [Haemaphysalis longicornis]	NA	sp|Q868Z9|PPN_DROME/1.0e-07/Papilin OS=Drosophila melanogaster GN=Ppn PE=1 SV=2	lcm:102362500/4.8e-09/COL6A3; collagen, type VI, alpha 3; K06238 collagen, type VI, alpha	7301679/7.5e-08/[O] KOG4597 Serine proteinase inhibitor (KU family) with thrombospondin repeats	SM00131/0.039/BPTI/Kunitz family of serine protease inhibitors.	NA
CL545.Contig2_All	757	0.01	22.16	11.1137	2.02e-53	Up	1.7e-54	NA	NA	NA	NA	NA	NA	NA
Unigene9625_All	954	0.8	1771.26	11.1125	0	Up	0	gi|241719264|ref|XP_002413597.1|/1.6e-06/secreted salivary gland peptide, putative [Ixodes scapularis] >gi|215507413|gb|EEC16905.1| secreted salivary gland peptide, putative, partial [Ixodes scapularis]	NA	NA	NA	NA	NA	NA
CL1101.Contig3_All	1059	0.01	22.08	11.1085	2.94e-79	Up	1.81e-80	gi|241849230|ref|XP_002415669.1|/8.7e-75/ixoderin precursor, putative [Ixodes scapularis] >gi|215509883|gb|EEC19336.1| ixoderin precursor, putative [Ixodes scapularis]	gi|765131636|ref|XM_011479728.1|/1.03401e-11/PREDICTED: Oryzias latipes fibrinogen C domain containing 1 (fibcd1), mRNA	sp|O00602|FCN1_HUMAN/1.1e-48/Ficolin-1 OS=Homo sapiens GN=FCN1 PE=1 SV=2	ggo:101131023/1.4e-47/FCN1; ficolin-1; K10104 ficolin	Hs8051584/7.9e-49/[R] KOG2579 Ficolin and related extracellular proteins	PF00147/2.7E-56/Fibrinogen beta and gamma chains, C-terminal globular domain	NA
CL1010.Contig1_All	2483	0.01	22.05	11.1066	1.09e-200	Up	3.1e-202	gi|391330707|ref|XP_003739796.1|/7.4e-133/PREDICTED: plasma kallikrein-like [Metaseiulus occidentalis]	gi|241997765|ref|XM_002433487.1|/0/Ixodes scapularis serine protease, putative, mRNA	sp|P03952|KLKB1_HUMAN/2.0e-45/Plasma kallikrein OS=Homo sapiens GN=KLKB1 PE=1 SV=1	ggo:101142617/6.8e-45/KLKB1; plasma kallikrein; K01324 plasma kallikrein [EC:3.4.21.34]	7303962/1.1e-67/[E] KOG3627 Trypsin	PTHR24256:SF103/7.2E-106/--	biological_process:GO:0006508//proteolysis;molecular_function:GO:0004252//serine-type endopeptidase activity;
CL471.Contig3_All	1254	0.01	22.03	11.1053	8.51e-96	Up	4.5e-97	gi|646697828|gb|KDR09314.1|/1.3e-82/Trans-1,2-dihydrobenzene-1,2-diol dehydrogenase [Zootermopsis nevadensis]	NA	sp|Q6DF30|DHDH_XENTR/1.2e-75/Trans-1,2-dihydrobenzene-1,2-diol dehydrogenase OS=Xenopus tropicalis GN=dhdh PE=2 SV=1	ame:412231/8.1e-79/GB13821; trans-1,2-dihydrobenzene-1,2-diol dehydrogenase-like; K00078 dihydrodiol dehydrogenase / D-xylose 1-dehydrogenase (NADP) [EC:1.3.1.20 1.1.1.179]	7295964/2.2e-69/[GQ] KOG2741 Dimeric dihydrodiol dehydrogenase	PF01408/8.5E-20/Oxidoreductase family, NAD-binding Rossmann fold	NA
CL3240.Contig2_All	372	0.01	22.01	11.1039	6.51e-21	Up	1.03e-21	NA	NA	NA	NA	NA	NA	NA
CL5523.Contig2_All	852	0.01	21.91	11.0974	4.83e-61	Up	3.68e-62	NA	NA	NA	NA	NA	NA	NA
Unigene10870_All	954	0.01	21.8	11.0901	1.63e-69	Up	1.12e-70	NA	NA	NA	NA	NA	NA	NA
CL327.Contig20_All	1497	0.01	21.69	11.0828	1.82e-114	Up	8.32e-116	gi|325303538|tpg|DAA34206.1|/2.7e-21/TPA_inf: hypothetical secreted protein 1972 [Amblyomma variegatum]	NA	NA	NA	NA	NA	NA
CL3343.Contig5_All	1094	0.01	21.62	11.0782	1.57e-80	Up	9.57e-82	gi|241569871|ref|XP_002402732.1|/2.2e-36/arylformamidase, putative [Ixodes scapularis] >gi|215500103|gb|EEC09597.1| arylformamidase, putative [Ixodes scapularis]	NA	sp|Q8K4H1|KFA_MOUSE/7.0e-19/Kynurenine formamidase OS=Mus musculus GN=Afmid PE=1 SV=1	cge:100773211/1.0e-21/Afmid; arylformamidase; K01432 arylformamidase [EC:3.5.1.9]	Hs22066395/2.8e-17/[E] KOG4627 Kynurenine formamidase	PTHR23024:SF163/2.6E-24/--	biological_process:GO:0008152//metabolic process;
CL1417.Contig2_All	962	0.01	21.59	11.0761	1.63e-69	Up	1.12e-70	NA	NA	NA	NA	NA	PF02098/3.0E-11/Tick histamine binding protein	NA
CL854.Contig1_All	993	0.01	21.44	11.0661	3.32e-71	Up	2.23e-72	gi|325303844|tpg|DAA34596.1|/2.1e-17/TPA_inf: secreted salivary protein 1024 [Amblyomma variegatum]	NA	NA	NA	NA	NA	NA
Unigene24841_All	327	0.01	21.42	11.0647	1.03e-16	Up	1.86e-17	NA	NA	NA	NA	NA	NA	NA
Unigene24927_All	237	0.01	21.29	11.056	1.33e-09	Up	3.23e-10	NA	NA	NA	NA	NA	NA	NA
Unigene7869_All	243	0.01	21.22	11.0512	5.11e-10	Up	1.21e-10	NA	NA	NA	NA	NA	NA	NA
Unigene23890_All	319	0.01	21.16	11.0471	7.1e-16	Up	1.32e-16	gi|241756012|ref|XP_002401375.1|/1.9e-20/secreted salivary gland peptide, putative [Ixodes scapularis] >gi|215508425|gb|EEC17879.1| secreted salivary gland peptide, putative, partial [Ixodes scapularis]	gi|241604453|ref|XM_002405841.1|/6.18265e-19/Ixodes scapularis Gly rich protein, putative, mRNA	NA	NA	NA	NA	NA
CL588.Contig1_All	1614	0.01	21.05	11.0396	7.77e-121	Up	3.42e-122	NA	NA	NA	NA	NA	NA	NA
Unigene24523_All	288	0.01	21.04	11.0389	2.32e-13	Up	4.75e-14	NA	NA	NA	NA	NA	NA	NA
CL3663.Contig3_All	630	0.01	21	11.0362	9.93e-41	Up	1.01e-41	NA	NA	NA	NA	NA	NA	NA
CL4224.Contig2_All	2391	0.01	20.82	11.0238	5.43e-182	Up	1.68e-183	gi|241721842|ref|XP_002404144.1|/5.8e-175/flavin-containing monooxygenase, putative [Ixodes scapularis] >gi|215505331|gb|EEC14825.1| flavin-containing monooxygenase, putative [Ixodes scapularis]	gi|241721841|ref|XM_002404100.1|/0/Ixodes scapularis flavin-containing monooxygenase, putative, mRNA	sp|Q8K4C0|FMO5_RAT/2.9e-142/Dimethylaniline monooxygenase [N-oxide-forming] 5 OS=Rattus norvegicus GN=Fmo5 PE=1 SV=3	pss:102458541/1.5e-145/dimethylaniline monooxygenase [N-oxide-forming] 5-like; K00485 dimethylaniline monooxygenase (N-oxide forming) [EC:1.14.13.8]	Hs4503761/1.2e-140/[Q] KOG1399 Flavin-containing monooxygenase	PF00743/2.9E-181/Flavin-binding monooxygenase-like	biological_process:GO:0055114//oxidation-reduction process;cellular_component:GO:0016020//membrane;GO:0043231//intracellular membrane-bounded organelle;molecular_function:GO:0050660//flavin adenine dinucleotide binding;GO:0004499//N,N-dimethylaniline monooxygenase activity;GO:0050661//NADP binding;
CL4382.Contig2_All	2067	0.01	20.66	11.0126	8.42e-155	Up	2.97e-156	gi|242000788|ref|XP_002435037.1|/2.5e-41/topoisomerase TOP1-interacting protein BTBD1, putative [Ixodes scapularis] >gi|215498367|gb|EEC07861.1| topoisomerase TOP1-interacting protein BTBD1, putative [Ixodes scapularis]	NA	sp|A9JRD8|BTB6A_DANRE/3.2e-20/BTB/POZ domain-containing protein 6-A OS=Danio rerio GN=btbd6a PE=1 SV=1	tru:105417526/9.7e-21/BTB/POZ domain-containing protein 6-B-like; K10478 BTB/POZ domain-containing protein 3/6	Hs13376848/6.2e-13/[S] KOG2075 Topoisomerase TOP1-interacting protein BTBD1	PF00651/1.1E-15/BTB/POZ domain	NA
Unigene22930_All	2919	0.01	20.65	11.0119	8.64e-223	Up	2.25e-224	gi|242003321|ref|XP_002436153.1|/3.0e-117/antigen 5/SCP domain-containing protein, putative [Ixodes scapularis] >gi|215499489|gb|EEC08983.1| antigen 5/SCP domain-containing protein, putative [Ixodes scapularis]	NA	sp|P35778|VA3_SOLIN/2.9e-35/Venom allergen 3 OS=Solenopsis invicta PE=1 SV=2	cfo:105250563/7.5e-51/venom allergen 5-like; K19919 cysteine-rich secretory protein	7299732/3.4e-41/[S] KOG3017 Defense-related protein containing SCP domain	PTHR10334/1.9E-80/--	cellular_component:GO:0005576//extracellular region;
Unigene24838_All	1039	0.01	20.61	11.0091	1.78e-72	Up	1.18e-73	gi|241802504|ref|XP_002414536.1|/4.7e-49/secreted protein, putative [Ixodes scapularis] >gi|215508747|gb|EEC18201.1| secreted protein, putative [Ixodes scapularis]	NA	NA	NA	NA	PTHR33964:SF1/7.6E-54/--	NA
Unigene27763_All	368	0.01	20.55	11.0049	3.13e-19	Up	5.2e-20	NA	NA	NA	NA	NA	NA	NA
Unigene20177_All	993	0.01	20.43	10.9965	3.04e-68	Up	2.13e-69	gi|926649300|ref|XP_013791103.1|/1.4e-45/PREDICTED: dnaJ protein homolog 1-like [Limulus polyphemus]	NA	sp|Q24133|DNAJ1_DROME/1.5e-39/DnaJ protein homolog 1 OS=Drosophila melanogaster GN=DnaJ-1 PE=1 SV=3	crg:105323151/5.7e-43/dnaJ homolog subfamily B member 4-like; K09511 DnaJ homolog subfamily B member 5	7295437/1.1e-39/[O] KOG0714 Molecular chaperone (DnaJ superfamily)	PF01556/8.6E-29/DnaJ C terminal domain	NA
CL2097.Contig1_All	3992	0.01	20.31	10.988	1.45e-303	Up	2.86e-305	gi|111559370|gb|ABH10604.1|/7.8e-07/neutrophil elastase inhibitor [Rhipicephalus microplus]	gi|111559369|gb|DQ822071.1|/8.45678e-23/Boophilus microplus neutrophil elastase inhibitor mRNA, complete cds	NA	NA	NA	NA	NA
Unigene26626_All	1770	0.01	20.19	10.9794	4.75e-128	Up	1.98e-129	gi|296051289|gb|ADG86641.1|/3.8e-30/lysosomal acid phosphatase [Haemaphysalis longicornis]	NA	sp|Q3KQG9|PPAT_XENLA/4.6e-28/Testicular acid phosphatase homolog OS=Xenopus laevis GN=acpt PE=2 SV=1	xtr:779653/2.4e-28/acp2; acid phosphatase 2, lysosomal (EC:3.1.3.2); K14410 lysosomal acid phosphatase [EC:3.1.3.2]	Hs4557010/1.8e-24/[I] KOG3720 Lysosomal & prostatic acid phosphatases	PF00328/2.2E-11/Histidine phosphatase superfamily (branch 2)	NA
CL1089.Contig1_All	1430	0.01	19.83	10.9535	1.3e-99	Up	6.63e-101	gi|325303176|tpg|DAA34416.1|/2.3e-126/TPA_inf: alternative splicing factor ASF/SF2 [Amblyomma variegatum]	gi|325303175|tpg|BK007476.1|/0/TPA_inf: Amblyomma variegatum alternative splicing factor ASF/SF2 mRNA, partial cds	sp|Q6NYA0|SRS1B_DANRE/4.6e-87/Serine/arginine-rich splicing factor 1B OS=Danio rerio GN=srsf1b PE=2 SV=1	nvi:100121801/3.1e-103/serine/arginine-rich splicing factor 1B; K12890 splicing factor, arginine/serine-rich 1/9	7300132/3.0e-91/[A] KOG0105 Alternative splicing factor ASF/SF2 (RRM superfamily)	SM00360/8.3E-22/RNA recognition motif	molecular_function:GO:0003676//nucleic acid binding;GO:0000166//nucleotide binding;
CL327.Contig13_All	1546	0.01	19.41	10.9226	5.66e-106	Up	2.72e-107	gi|325303538|tpg|DAA34206.1|/2.8e-21/TPA_inf: hypothetical secreted protein 1972 [Amblyomma variegatum]	NA	NA	NA	NA	NA	NA
CL3414.Contig1_All	1593	0.01	19.32	10.9159	6.02e-109	Up	2.85e-110	gi|241737465|ref|XP_002414029.1|/3.0e-10/hypothetical protein IscW_ISCW011889 [Ixodes scapularis] >gi|215507883|gb|EEC17337.1| hypothetical protein IscW_ISCW011889 [Ixodes scapularis]	NA	NA	NA	NA	NA	NA
CL1417.Contig1_All	646	0.01	19.29	10.9136	1.29e-38	Up	1.35e-39	NA	NA	NA	NA	NA	PF02098/1.2E-9/Tick histamine binding protein	NA
CL6158.Contig1_All	1909	0.01	19.23	10.9091	7.19e-132	Up	2.91e-133	gi|241622407|ref|XP_002408954.1|/5.2e-203/conserved hypothetical protein [Ixodes scapularis] >gi|215503096|gb|EEC12590.1| conserved hypothetical protein, partial [Ixodes scapularis]	NA	sp|Q5R8D8|DNJC7_PONAB/8.2e-140/DnaJ homolog subfamily C member 7 OS=Pongo abelii GN=DNAJC7 PE=2 SV=1	crg:105321004/7.8e-142/dnaJ homolog subfamily C member 7-like; K09527 DnaJ homolog subfamily C member 7	Hs4507713/6.1e-140/[O] KOG0550 Molecular chaperone (DnaJ superfamily)	PS50005/5.989/TPR repeat profile.	NA
CL5898.Contig2_All	787	0.01	19.22	10.9084	9.12e-49	Up	8.18e-50	gi|78707386|gb|ABB46494.1|/2.0e-55/putative glutathione S-transferase [Dermacentor variabilis]	NA	sp|P67805|GSTT1_DROSI/5.2e-24/Glutathione S-transferase 1-1 OS=Drosophila simulans GN=GstD1 PE=2 SV=2	isc:IscW_ISCW009608/1.4e-44/glutathione S-transferase, putative (EC:2.5.1.18); K00799 glutathione S-transferase [EC:2.5.1.18]	7302620/1.5e-23/[O] KOG0867 Glutathione S-transferase	PTHR11260/2.6E-64/--	molecular_function:GO:0016740//transferase activity;
Unigene22438_All	293	0.01	19.11	10.9001	1.6e-12	Up	3.37e-13	NA	NA	NA	NA	NA	NA	NA
Unigene20859_All	305	0.01	19.09	10.8986	2.32e-13	Up	4.75e-14	gi|241315358|ref|XP_002408032.1|/5.5e-22/secreted GGY protein, putative [Ixodes scapularis] >gi|215497248|gb|EEC06742.1| secreted GGY protein, putative, partial [Ixodes scapularis]	NA	NA	NA	NA	NA	NA
Unigene20609_All	785	0.01	19.05	10.8956	2.41e-48	Up	2.18e-49	gi|241569444|ref|XP_002402589.1|/3.0e-56/Niemann-Pick type C1 domain-containing protein, putative [Ixodes scapularis] >gi|215502030|gb|EEC11524.1| Niemann-Pick type C1 domain-containing protein, putative, partial [Ixodes scapularis]	NA	sp|P14328|SP96_DICDI/4.9e-06/Spore coat protein SP96 OS=Dictyostelium discoideum GN=cotA PE=1 SV=2	xtr:100494646/2.5e-17/npc1, npca1; Niemann-Pick disease, type C1; K12385 Niemann-Pick C1 protein	YPL006w/2.9e-11/[I] KOG1933 Cholesterol transport protein (Niemann-Pick C disease protein)	PF16414/3.6E-37/Niemann-Pick C1 N terminus	NA
Unigene26917_All	1451	0.01	19	10.8918	4.56e-97	Up	2.38e-98	NA	NA	NA	NA	NA	NA	NA
Unigene27146_All	522	0.01	18.95	10.888	6.51e-29	Up	8.39e-30	NA	NA	NA	NA	NA	NA	NA
CL1820.Contig5_All	856	0.01	18.94	10.8872	5.34e-53	Up	4.52e-54	gi|391348237|ref|XP_003748355.1|/1.3e-20/PREDICTED: uncharacterized protein LOC100906380 [Metaseiulus occidentalis]	NA	NA	NA	NA	NA	NA
Unigene24611_All	1160	0.01	18.83	10.8788	5.11e-75	Up	3.28e-76	gi|241836653|ref|XP_002415124.1|/1.8e-28/conserved hypothetical protein [Ixodes scapularis] >gi|215509336|gb|EEC18789.1| conserved hypothetical protein [Ixodes scapularis]	NA	NA	NA	NA	PF02098/1.7E-7/Tick histamine binding protein	NA
Unigene4454_All	1424	0.01	18.63	10.8634	2.99e-93	Up	1.61e-94	gi|692139781|gb|AIR95100.1|/1.3e-92/glycosyl hydrolase 18-like chitinase long isoform [Amblyomma americanum]	NA	sp|P36362|CHIT_MANSE/2.7e-63/Endochitinase OS=Manduca sexta PE=2 SV=1	cqu:CpipJ_CPIJ013082/1.5e-68/chitinase; K01183 chitinase [EC:3.2.1.14]	7299808/6.9e-64/[G] KOG2806 Chitinase	PTHR11177/6.3E-122/--	biological_process:GO:0006032//chitin catabolic process;cellular_component:GO:0005576//extracellular region;molecular_function:GO:0004568//chitinase activity;GO:0008061//chitin binding;
CL314.Contig7_All	304	0.01	18.57	10.8588	6.08e-13	Up	1.27e-13	gi|241861590|ref|XP_002416333.1|/1.2e-32/alpha-macroglobulin, putative [Ixodes scapularis] >gi|215510547|gb|EEC20000.1| alpha-macroglobulin, putative, partial [Ixodes scapularis]	NA	sp|Q63041|A1M_RAT/2.3e-12/Alpha-1-macroglobulin OS=Rattus norvegicus GN=A1m PE=1 SV=1	dre:100006972/1.6e-09/a2ml; alpha-2-macroglobulin-like; K03910 alpha-2-macroglobulin	Hs4506355/3.9e-09/[O] KOG1366 Alpha-macroglobulin	PTHR11412/3.4E-19/--	biological_process:GO:0010951//negative regulation of endopeptidase activity;cellular_component:GO:0005615//extracellular space;molecular_function:GO:0004866//endopeptidase inhibitor activity;
Unigene5727_All	1022	0.08	148.22	10.8555	0	Up	0	gi|779992344|ref|XP_011670427.1|/8.6e-19/PREDICTED: LOW QUALITY PROTEIN: splicing regulatory glutamine/lysine-rich protein 1-like [Strongylocentrotus purpuratus]	NA	sp|Q52KI8|SRRM1_MOUSE/6.5e-19/Serine/arginine repetitive matrix protein 1 OS=Mus musculus GN=Srrm1 PE=1 SV=2	spu:584338/9.0e-20/splicing regulatory glutamine/lysine-rich protein 1-like; K13165 splicing factor, arginine/serine-rich 12	Hs19923466/4.5e-17/[A] KOG1869 Splicing coactivator SRm160/300, subunit SRm300	NA	NA
CL5187.Contig1_All	706	0.01	18.49	10.8525	3.75e-41	Up	3.77e-42	NA	NA	NA	NA	NA	NA	NA
CL4321.Contig2_All	5684	0.01	18.48	10.8517	0	Up	0	gi|669175051|gb|AII02148.1|/1.8e-219/limulus factor C-related multidomain serine protease precursor [Ixodes ricinus]	NA	sp|P28175|LFC_TACTR/7.5e-197/Limulus clotting factor C OS=Tachypleus tridentatus PE=1 SV=1	ocu:100009493/1.7e-46/MASP1, MASP-1/3; mannan-binding lectin serine peptidase 1 (C4/C2 activating component of Ra-reactive factor); K03992 mannan-binding lectin serine protease 1 [EC:3.4.21.-]	Hs20557227/3.6e-55/[E] KOG3627 Trypsin	PS50923/9.867/Sushi/CCP/SCR domain profile.	molecular_function:GO:0016787//hydrolase activity;
CL1085.Contig3_All	629	0.01	18.36	10.8424	3.07e-35	Up	3.45e-36	gi|241749569|ref|XP_002405835.1|/1.8e-75/dynactin subunit P25, putative [Ixodes scapularis] >gi|215505982|gb|EEC15476.1| dynactin subunit P25, putative [Ixodes scapularis]	NA	sp|Q9QZB9|DCTN5_MOUSE/4.8e-65/Dynactin subunit 5 OS=Mus musculus GN=Dctn5 PE=1 SV=1	ggo:101141857/5.7e-65/DCTN5; dynactin subunit 5 isoform 1; K10427 dynactin 5	Hs14210488/4.7e-65/[Z] KOG3121 Dynactin, subunit p25	PTHR13061/1.8E-77/--	molecular_function:GO:0008780//acyl-[acyl-carrier-protein]-UDP-N-acetylglucosamine O-acyltransferase activity;
CL2927.Contig1_All	845	0.01	18.26	10.8345	1.84e-50	Up	1.62e-51	NA	NA	NA	NA	NA	NA	NA
CL4942.Contig2_All	809	0.01	18.26	10.8345	6.39e-48	Up	5.81e-49	gi|241999644|ref|XP_002434465.1|/1.1e-21/conserved hypothetical protein [Ixodes scapularis] >gi|215497795|gb|EEC07289.1| conserved hypothetical protein [Ixodes scapularis]	NA	sp|Q9NPJ3|ACO13_HUMAN/1.4e-11/Acyl-coenzyme A thioesterase 13 OS=Homo sapiens GN=ACOT13 PE=1 SV=1	cjc:100415328/2.5e-12/ACOT13; acyl-CoA thioesterase 13; K17362 acyl-coenzyme A thioesterase 13 [EC:3.1.2.-]	Hs8923812/1.0e-11/[R] KOG3328 HGG motif-containing thioesterase	PF03061/7.3E-12/Thioesterase superfamily	NA
CL1783.Contig1_All	580	0.01	18.22	10.8313	7.29e-32	Up	8.78e-33	NA	NA	NA	NA	NA	NA	NA
Unigene22270_All	277	0.01	18.16	10.8265	7.48e-11	Up	1.7e-11	NA	NA	NA	NA	NA	NA	NA
Unigene28128_All	1320	0.01	18.14	10.825	1.69e-83	Up	1e-84	gi|241862464|ref|XP_002416376.1|/8.6e-80/sulfotransferase, putative [Ixodes scapularis] >gi|215510590|gb|EEC20043.1| sulfotransferase, putative [Ixodes scapularis]	NA	sp|O46640|ST3A1_RABIT/2.5e-31/Amine sulfotransferase OS=Oryctolagus cuniculus GN=SULT3A1 PE=1 SV=1	aqu:100636576/1.7e-34/sulfotransferase 1C4-like; K01025	CE23282/4.0e-34/[R] KOG1584 Sulfotransferase	PTHR11783:SF46/8.9E-125/--	molecular_function:GO:0016740//transferase activity;
Unigene20286_All	3003	0.01	18.13	10.8242	1.54e-201	Up	4.36e-203	gi|697452731|gb|KGL90797.1|/1.5e-07/Protein NLRC3, partial [Charadrius vociferus]	NA	sp|Q5DU56|NLRC3_MOUSE/9.9e-07/Protein NLRC3 OS=Mus musculus GN=Nlrc3 PE=2 SV=2	NA	NA	PTHR24106/1.2E-12/--	NA
CL559.Contig4_All	311	0.01	18.1	10.8218	6.08e-13	Up	1.27e-13	NA	NA	NA	NA	NA	NA	NA
CL3386.Contig1_All	309	0.01	18.08	10.8202	6.09e-13	Up	1.27e-13	gi|241653184|ref|XP_002410462.1|/8.6e-23/cytochrome P450, putative [Ixodes scapularis] >gi|215501647|gb|EEC11141.1| cytochrome P450, putative [Ixodes scapularis]	NA	sp|Q27594|CP6A9_DROME/1.0e-15/Cytochrome P450 6a9 OS=Drosophila melanogaster GN=Cyp6a9 PE=2 SV=3	der:Dere_GG22386/1.5e-15/GG22386 gene product from transcript GG22386-RA (EC:1.14.-.-); K14999 cytochrome P450, family 6 [EC:1.14.-.-]	7303123/7.5e-16/[Q] KOG0158 Cytochrome P450 CYP3/CYP5/CYP6/CYP9 subfamilies	PF00067/2.7E-20/Cytochrome P450	molecular_function:GO:0004497//monooxygenase activity;GO:0046872//metal ion binding;GO:0016705//oxidoreductase activity, acting on paired donors, with incorporation or reduction of molecular oxygen;
CL3858.Contig2_All	2928	0.01	18.07	10.8194	1.36e-195	Up	3.98e-197	gi|768413792|ref|XP_011569030.1|/3.9e-32/PREDICTED: putative gamma-glutamylcyclotransferase CG2811 isoform X1 [Plutella xylostella]	NA	sp|Q0VFX9|GGACT_BOVIN/6.9e-21/Gamma-glutamylaminecyclotransferase OS=Bos taurus GN=GGACT PE=2 SV=1	pxy:105398592/4.1e-33/putative gamma-glutamylcyclotransferase CG2811; K19761 gamma-glutamylaminecyclotransferase [EC:2.3.2.-]	7291878/1.9e-23/[S] KOG4450 Uncharacterized conserved protein	PTHR12510/8.5E-44/--	NA
CL3900.Contig5_All	2083	0.01	18	10.8138	1.09e-135	Up	4.29e-137	gi|325303580|tpg|DAA34229.1|/2.1e-112/TPA_inf: nucleoside diphosphate-sugar hydrolase [Amblyomma variegatum]	NA	sp|Q9UKK9|NUDT5_HUMAN/1.3e-37/ADP-sugar pyrophosphatase OS=Homo sapiens GN=NUDT5 PE=1 SV=1	tup:102481118/6.1e-39/NUDT5; nudix (nucleoside diphosphate linked moiety X)-type motif 5; K13987 ADP-sugar pyrophosphatase / 8-oxo-dGDP phosphatase [EC:3.6.1.13 3.6.1.58 3.6.1.-]	Hs7657403/1.1e-36/[L] KOG3041 Nucleoside diphosphate-sugar hydrolase of the MutT (NUDIX) family	PS51462/8.863/Nudix hydrolase domain profile.	molecular_function:GO:0047631//ADP-ribose diphosphatase activity;
CL1449.Contig1_All	589	0.09	161.94	10.8132	1.12e-288	Up	2.28e-290	NA	NA	NA	NA	NA	NA	NA
CL1449.Contig2_All	589	0.09	161.94	10.8132	1.12e-288	Up	2.28e-290	NA	NA	NA	NA	NA	NA	NA
Unigene21661_All	1630	0.01	17.98	10.8122	2.82e-104	Up	1.38e-105	gi|241999304|ref|XP_002434295.1|/2.0e-57/alpha 1,3-fucosyltransferase, putative [Ixodes scapularis] >gi|215496054|gb|EEC05695.1| alpha 1,3-fucosyltransferase, putative [Ixodes scapularis]	NA	sp|P56434|FUT6_PANTR/5.9e-14/Alpha-(1,3)-fucosyltransferase 6 OS=Pan troglodytes GN=FUT6 PE=3 SV=1	crg:105326742/9.7e-24/glycoprotein 3-alpha-L-fucosyltransferase A-like; K00753 glycoprotein 3-alpha-L-fucosyltransferase [EC:2.4.1.214]	7294308/5.7e-14/[GE] KOG2619 Fucosyltransferase	PTHR11929/2.0E-34/--	NA
Unigene21879_All	1918	0.01	17.97	10.8114	3.12e-124	Up	1.34e-125	gi|241618045|ref|XP_002408287.1|/6.1e-58/conserved hypothetical protein [Ixodes scapularis] >gi|215502954|gb|EEC12448.1| conserved hypothetical protein [Ixodes scapularis]	NA	sp|Q80Z37|TOPRS_MOUSE/4.8e-15/E3 ubiquitin-protein ligase Topors OS=Mus musculus GN=Topors PE=1 SV=1	nvi:100116176/1.5e-36/E3 ubiquitin-protein ligase Topors; K10631 E3 ubiquitin-protein ligase Topors [EC:2.3.2.27]	Hs5032191/4.7e-15/[K] KOG4430 Topoisomerase I-binding arginine-serine-rich protein	PTHR22937:SF39/7.2E-30/--	NA
CL3597.Contig2_All	1148	0.01	17.97	10.8114	8.77e-71	Up	5.93e-72	gi|556765198|ref|XP_005977864.1|/1.1e-25/PREDICTED: arylamine N-acetyltransferase 1-like [Pantholops hodgsonii]	NA	sp|P13913|ARY1_CHICK/2.4e-09/Arylamine N-acetyltransferase, pineal gland isozyme NAT-10 OS=Gallus gallus PE=2 SV=1	xma:102231038/1.3e-11/arylamine N-acetyltransferase, pineal gland isozyme NAT-10-like; K00622 arylamine N-acetyltransferase [EC:2.3.1.5]	Hs4505335/1.1e-08/[V] LSE2836 H Arylamine N-acetyltransferase	PR01543/1.5E-5/Arylamine N-acetyltransferase signature	NA
CL2394.Contig2_All	550	0.01	17.95	10.8098	2.47e-29	Up	3.15e-30	gi|40888893|gb|AAR97292.1|/4.0e-23/hebreain [Amblyomma hebraeum]	NA	sp|Q86LE5|MPSIN_RHIMP/4.0e-23/Antimicrobial peptide microplusin OS=Rhipicephalus microplus PE=1 SV=1	NA	NA	NA	biological_process:GO:0050830//defense response to Gram-positive bacterium;GO:0050832//defense response to fungus;cellular_component:GO:0005576//extracellular region;molecular_function:GO:0046911//metal chelating activity;GO:0005506//iron ion binding;GO:0016531//copper chaperone activity;
CL559.Contig5_All	299	0.01	17.83	10.8001	4.17e-12	Up	8.99e-13	NA	NA	NA	NA	NA	NA	NA
CL4009.Contig3_All	792	0.01	17.78	10.796	2.21e-45	Up	2.08e-46	gi|241836653|ref|XP_002415124.1|/8.1e-25/conserved hypothetical protein [Ixodes scapularis] >gi|215509336|gb|EEC18789.1| conserved hypothetical protein [Ixodes scapularis]	NA	NA	NA	NA	PF02098/2.6E-12/Tick histamine binding protein	NA
Unigene22684_All	1531	0.01	17.68	10.7879	8.51e-96	Up	4.5e-97	gi|929232476|ref|XP_013992758.1|/9.6e-06/PREDICTED: nuclear envelope pore membrane protein POM 121-like isoform X3 [Salmo salar]	NA	NA	NA	NA	NA	NA
CL3075.Contig3_All	589	0.01	17.62	10.783	1.93e-31	Up	2.34e-32	NA	NA	NA	NA	NA	NA	NA
CL4711.Contig3_All	236	0.01	17.56	10.7781	6.1e-08	Up	1.63e-08	NA	NA	NA	NA	NA	NA	NA
Unigene26522_All	745	0.01	17.44	10.7682	1.42e-41	Up	1.42e-42	NA	NA	NA	NA	NA	NA	NA
Unigene22254_All	2129	0.01	17.44	10.7682	7.71e-135	Up	3.05e-136	gi|241749898|ref|XP_002412481.1|/1.4e-143/acyl-CoA reductase, putative [Ixodes scapularis] >gi|215505989|gb|EEC15483.1| acyl-CoA reductase, putative, partial [Ixodes scapularis]	NA	sp|Q7ZXF5|FACR1_XENLA/5.8e-118/Fatty acyl-CoA reductase 1 OS=Xenopus laevis GN=far1 PE=2 SV=1	dme:Dmel_CG5065/1.9e-120/CG5065 gene product from transcript CG5065-RA (EC:1.2.1.50); K13356 alcohol-forming fatty acyl-CoA reductase [EC:1.2.1.84]	7302902/1.1e-121/[I] KOG1221 Acyl-CoA reductase	PF03015/3.3E-29/Male sterility protein	biological_process:GO:0010025//wax biosynthetic process;GO:0035336//long-chain fatty-acyl-CoA metabolic process;cellular_component:GO:0005777//peroxisome;molecular_function:GO:0080019//fatty-acyl-CoA reductase (alcohol-forming) activity;
CL3306.Contig3_All	368	0.01	17.36	10.7616	2.71e-16	Up	4.97e-17	gi|241315358|ref|XP_002408032.1|/3.0e-14/secreted GGY protein, putative [Ixodes scapularis] >gi|215497248|gb|EEC06742.1| secreted GGY protein, putative, partial [Ixodes scapularis]	NA	sp|P86949|SLP1_PINMA/6.6e-06/Shematrin-like protein 1 OS=Pinctada maxima PE=1 SV=1	NA	NA	NA	NA
CL1101.Contig2_All	1073	0.01	17.34	10.7599	3.68e-63	Up	2.74e-64	gi|241849230|ref|XP_002415669.1|/1.8e-75/ixoderin precursor, putative [Ixodes scapularis] >gi|215509883|gb|EEC19336.1| ixoderin precursor, putative [Ixodes scapularis]	gi|765131636|ref|XM_011479728.1|/1.04814e-11/PREDICTED: Oryzias latipes fibrinogen C domain containing 1 (fibcd1), mRNA	sp|O00602|FCN1_HUMAN/8.3e-49/Ficolin-1 OS=Homo sapiens GN=FCN1 PE=1 SV=2	hsa:2219/1.1e-47/FCN1, FCNM; ficolin 1; K10104 ficolin	Hs8051584/6.2e-49/[R] KOG2579 Ficolin and related extracellular proteins	SM00186/4.0E-61/Fibrinogen-related domains (FReDs)	NA
Unigene4485_All	2122	0.01	17.29	10.7557	3.84e-133	Up	1.54e-134	gi|391347066|ref|XP_003747786.1|/1.7e-98/PREDICTED: kynureninase-like [Metaseiulus occidentalis]	NA	sp|A7SCH8|KYNU_NEMVE/4.7e-96/Kynureninase OS=Nematostella vectensis GN=kynu PE=3 SV=1	fab:101818718/2.7e-98/KYNU; kynureninase; K01556 kynureninase [EC:3.7.1.3]	Hs4504937/2.5e-86/[E] KOG3846 L-kynurenine hydrolase	PTHR14084/5.2E-186/--	biological_process:GO:0006082//organic acid metabolic process;GO:0034641//cellular nitrogen compound metabolic process;GO:0046483//heterocycle metabolic process;GO:1901360//organic cyclic compound metabolic process;GO:1901564//organonitrogen compound metabolic process;GO:0006725//cellular aromatic compound metabolic process;GO:0044249//cellular biosynthetic process;GO:1901576//organic substance b…
Unigene26953_All	592	0.01	17.27	10.7541	5.1e-31	Up	6.23e-32	NA	NA	NA	NA	NA	NA	NA
Unigene23992_All	416	0.01	17.14	10.7432	3.13e-19	Up	5.2e-20	gi|443698243|gb|ELT98332.1|/1.2e-19/hypothetical protein CAPTEDRAFT_89684 [Capitella teleta]	NA	NA	NA	NA	NA	NA
CL4521.Contig4_All	1489	0.01	17.07	10.7372	1.95e-89	Up	1.1e-90	NA	NA	NA	NA	NA	PS50096/6.577/IQ motif profile.	NA
CL3912.Contig3_All	773	0.01	17.05	10.7356	2.02e-42	Up	1.99e-43	NA	NA	NA	NA	NA	NA	NA
CL5376.Contig1_All	514	0.01	17.01	10.7322	4.04e-25	Up	5.69e-26	gi|73620968|sp|P83516.2|IXCI_RHIMP/1.4e-17/RecName: Full=Chymotrypsin-elastase inhibitor ixodidin	NA	sp|P83516|IXCI_RHIMP/1.1e-19/Chymotrypsin-elastase inhibitor ixodidin OS=Rhipicephalus microplus PE=1 SV=2	NA	CE08075/1.6e-10/[S] LSE0566 C Uncharacterized protein	NA	NA
CL6397.Contig3_All	4264	0.01	16.96	10.7279	7.98e-271	Up	1.74e-272	gi|817250750|emb|CFW94192.1|/9.7e-149/Csa-PI kinase, partial [Cupiennius salei]	gi|242000347|ref|XM_002434772.1|/0/Ixodes scapularis carboxypeptidase m, putative, mRNA	sp|Q80V42|CBPM_MOUSE/1.4e-102/Carboxypeptidase M OS=Mus musculus GN=Cpm PE=2 SV=2	gga:417843/1.2e-105/CPM; carboxypeptidase M; K01296 carboxypeptidase M [EC:3.4.17.12]	7293271/9.1e-136/[R] KOG2649 Zinc carboxypeptidase	PS00133/-/Zinc carboxypeptidases, zinc-binding region 2 signature.	biological_process:GO:0016485//protein processing;GO:0006518//peptide metabolic process;cellular_component:GO:0005615//extracellular space;molecular_function:GO:0008270//zinc ion binding;GO:0004181//metallocarboxypeptidase activity;GO:0004185//serine-type carboxypeptidase activity;
CL6704.Contig2_All	2394	0.01	16.9	10.7228	1.4e-147	Up	5.14e-149	gi|926621955|ref|XP_013776340.1|/2.9e-102/PREDICTED: fatty-acid amide hydrolase 2-like, partial [Limulus polyphemus]	gi|241696192|ref|XM_002413037.1|/1.83912e-12/Ixodes scapularis fatty-acid amide hydrolase 2-A, putative, mRNA	sp|Q6DH69|FAH2A_DANRE/4.8e-89/Fatty-acid amide hydrolase 2-A OS=Danio rerio GN=faah2a PE=2 SV=1	dan:Dana_GF12071/1.7e-101/GF12071 gene product from transcript GF12071-RA (EC:6.3.5.-); K19176 fatty acid amide hydrolase 2 [EC:3.5.1.99]	7303473/3.5e-100/[JIT] KOG1212 Amidases	PF01425/3.0E-76/Amidase	NA
CL31.Contig2_All	2935	0.01	16.89	10.722	2.88e-183	Up	8.85e-185	gi|241723068|ref|XP_002404268.1|/6.1e-09/conserved hypothetical protein [Ixodes scapularis] >gi|215505369|gb|EEC14863.1| conserved hypothetical protein [Ixodes scapularis]	NA	NA	NA	NA	NA	NA
CL2213.Contig2_All	1726	0.01	16.83	10.7168	7.5e-104	Up	3.67e-105	gi|241655193|ref|XP_002411359.1|/5.0e-35/acid methyltransferase, putative [Ixodes scapularis] >gi|215503989|gb|EEC13483.1| acid methyltransferase, putative [Ixodes scapularis]	NA	NA	isc:IscW_ISCW008748/5.2e-36/acid methyltransferase, putative (EC:2.1.1.144); K10718 juvenile hormone acid methyltransferase [EC:2.1.1.-]	NA	PTHR10108:SF811/1.6E-25/--	molecular_function:GO:0008168//methyltransferase activity;
Unigene22687_All	2280	0.01	16.78	10.7125	1.64e-139	Up	6.31e-141	gi|391338138|ref|XP_003743418.1|/1.0e-64/PREDICTED: nose resistant to fluoxetine protein 6-like [Metaseiulus occidentalis]	NA	sp|Q09225|NRF6_CAEEL/2.4e-37/Nose resistant to fluoxetine protein 6 OS=Caenorhabditis elegans GN=nrf-6 PE=1 SV=3	api:100169337/1.0e-26/nose resistant to fluoxetine protein 6; K01183 chitinase [EC:3.2.1.14]	7291079/1.5e-44/[R] KOG3700 Predicted acyltransferase	SM00703/3.7E-6/N-terminal domain in C. elegans NRF-6 (Nose Resistant to Fluoxetine-4) and NDG-4 (resistant to nordihydroguaiaretic acid-4).	NA
Unigene20069_All	3736	0.01	16.67	10.703	1.45e-232	Up	3.62e-234	NA	NA	NA	NA	NA	NA	NA
CL1946.Contig1_All	971	0.01	16.65	10.7013	7.61e-54	Up	6.36e-55	gi|749712835|gb|KII62395.1|/1.2e-163/Outer membrane protein A [Thelohanellus kitauei]	gi|153915883|dbj|AK255294.1|/6.9541e-48/Gryllus bimaculatus mRNA, GBcontig02155	NA	NA	NA	PTHR30128:SF16/3.7E-120/--	NA
CL3037.Contig1_All	446	0.01	16.57	10.6944	1.72e-20	Up	2.75e-21	gi|241648486|ref|XP_002410066.1|/3.1e-42/GTP cyclohydrolase I, putative [Ixodes scapularis] >gi|215501502|gb|EEC10996.1| GTP cyclohydrolase I, putative [Ixodes scapularis]	NA	sp|P30793|GCH1_HUMAN/1.8e-37/GTP cyclohydrolase 1 OS=Homo sapiens GN=GCH1 PE=1 SV=1	spu:583737/1.6e-37/GTP cyclohydrolase 1; K01495 GTP cyclohydrolase I [EC:3.5.4.16]	Hs4503949/1.3e-37/[H] KOG2698 GTP cyclohydrolase I	PS00859/-/GTP cyclohydrolase I signature 1.	biological_process:GO:0046654//tetrahydrofolate biosynthetic process;GO:0006729//tetrahydrobiopterin biosynthetic process;cellular_component:GO:0005737//cytoplasm;molecular_function:GO:0005525//GTP binding;GO:0008270//zinc ion binding;GO:0003934//GTP cyclohydrolase I activity;
Unigene24314_All	3583	0.02	33.1	10.6926	0	Up	0	gi|926609999|ref|XP_013786419.1|/3.9e-82/PREDICTED: kin of IRRE-like protein 3 [Limulus polyphemus]	NA	sp|Q96RW7|HMCN1_HUMAN/8.2e-08/Hemicentin-1 OS=Homo sapiens GN=HMCN1 PE=1 SV=2	dya:Dyak_GE22978/4.6e-10/dyak_GLEANR_6743; GE22978 gene product from transcript GE22978-RC; K15144 mediator of RNA polymerase II transcription subunit 1	7292983/3.4e-59/[T] KOG3510 FOG: Immunoglobulin C-2 Type/fibronectin type III domains	PS50835/12.332/Ig-like domain profile.	NA
Unigene27132_All	2565	0.01	16.53	10.6909	1.19e-155	Up	4.18e-157	gi|240976181|ref|XP_002402307.1|/1.8e-09/Lrrc34 protein, putative [Ixodes scapularis] >gi|215491137|gb|EEC00778.1| Lrrc34 protein, putative [Ixodes scapularis]	NA	NA	NA	NA	NA	NA
Unigene796_All	922	1.11	1833.26	10.6896	0	Up	0	gi|194246081|gb|ACF35532.1|/9.4e-33/mucin-like protein [Dermacentor variabilis]	NA	NA	nvi:100120806/6.1e-07/mucin-19-like; K17582 antigen KI-67	NA	PS50940/14.014/Chitin-binding type-2 domain profile.	NA
Unigene21733_All	1055	0.01	16.46	10.6847	6.35e-59	Up	4.95e-60	gi|241635066|ref|XP_002410551.1|/3.2e-53/glutathione S-transferase, putative [Ixodes scapularis] >gi|215503456|gb|EEC12950.1| glutathione S-transferase, putative [Ixodes scapularis]	NA	sp|P30104|GSTT1_DROER/1.6e-20/Glutathione S-transferase 1-1 OS=Drosophila erecta GN=GstD1 PE=3 SV=2	isc:IscW_ISCW009608/3.4e-54/glutathione S-transferase, putative (EC:2.5.1.18); K00799 glutathione S-transferase [EC:2.5.1.18]	7298846/1.6e-20/[O] KOG0867 Glutathione S-transferase	PS50404/17.143/Soluble glutathione S-transferase N-terminal domain profile.	biological_process:GO:0006749//glutathione metabolic process;cellular_component:GO:0005737//cytoplasm;molecular_function:GO:0004364//glutathione transferase activity;
CL1820.Contig2_All	799	0.01	16.44	10.683	2.02e-42	Up	1.99e-43	gi|391348237|ref|XP_003748355.1|/9.3e-21/PREDICTED: uncharacterized protein LOC100906380 [Metaseiulus occidentalis]	NA	NA	NA	NA	NA	NA
CL1058.Contig11_All	1907	0.01	16.42	10.6812	9.09e-113	Up	4.2e-114	gi|902951535|sp|C0HJN9.1|CO1A1_EQUSP/2.4e-14/RecName: Full=Collagen alpha-1(I) chain; AltName: Full=Alpha-1 type I collagen	NA	sp|O93484|CO1A2_ONCMY/1.5e-13/Collagen alpha-2(I) chain OS=Oncorhynchus mykiss GN=col1a2 PE=2 SV=2	lcm:102345220/1.7e-16/COL3A1; collagen, type III, alpha 1; K19720 collagen, type III, alpha	Hs4502947/2.0e-13/[W] KOG3544 Collagens (type IV and type XIII), and related proteins	NA	NA
CL325.Contig5_All	423	0.01	16.38	10.6777	8.22e-19	Up	1.39e-19	NA	NA	NA	NA	NA	NA	NA
CL3663.Contig2_All	618	0.01	16.36	10.676	5.1e-31	Up	6.23e-32	NA	NA	NA	NA	NA	NA	NA
Unigene19858_All	383	0.01	16.34	10.6742	2.71e-16	Up	4.97e-17	gi|212549820|gb|ACJ26770.1|/1.8e-06/alpha-2-macroglobiln splicing variant 1 precursor [Ixodes ricinus]	NA	NA	NA	NA	NA	NA
Unigene20190_All	720	0.01	16.32	10.6724	2.38e-37	Up	2.56e-38	gi|45360102|gb|AAS59160.1|/8.5e-90/lipocalin-like protein [Rhipicephalus microplus]	NA	sp|O77422|HBPM_RHIAP/9.6e-09/Male-specific histamine-binding salivary protein OS=Rhipicephalus appendiculatus PE=2 SV=1	NA	NA	PF02098/2.5E-27/Tick histamine binding protein	NA
Unigene26485_All	1971	0.01	16.2	10.6618	2.56e-115	Up	1.17e-116	gi|241713693|ref|XP_002413493.1|/1.8e-20/cuticle protein, putative [Ixodes scapularis] >gi|215507307|gb|EEC16801.1| cuticle protein, putative [Ixodes scapularis]	NA	sp|P84251|CU109_IXORI/5.0e-15/Cuticle protein 10.9 OS=Ixodes ricinus PE=1 SV=1	isc:IscW_ISCW005090/3.4e-07/calcium-binding protein, putative; K01053 gluconolactonase [EC:3.1.1.17]	NA	NA	NA
Unigene24994_All	311	0.01	16.1	10.6528	1.09e-11	Up	2.4e-12	NA	NA	NA	NA	NA	NA	NA
CL5703.Contig2_All	3197	0.01	16.06	10.6493	1.72e-190	Up	5.12e-192	gi|926638231|ref|XP_013785124.1|/2.3e-267/PREDICTED: moesin/ezrin/radixin homolog 1-like [Limulus polyphemus]	gi|765155072|ref|XM_011489232.1|/0/PREDICTED: Oryzias latipes radixin (LOC101156778), mRNA	sp|Q29GR8|MOEH_DROPS/1.1e-242/Moesin/ezrin/radixin homolog 1 OS=Drosophila pseudoobscura pseudoobscura GN=Moe PE=3 SV=3	mde:101889356/1.4e-244/moesin/ezrin/radixin homolog 1; K05762 radixin	7290977/3.5e-217/[R] KOG3529 Radixin, moesin and related proteins of the ERM family	PF09380/1.9E-25/FERM C-terminal PH-like domain	cellular_component:GO:0005737//cytoplasm;GO:0005856//cytoskeleton;GO:0019898//extrinsic component of membrane;molecular_function:GO:0008092//cytoskeletal protein binding;
CL450.Contig2_All	1126	0.01	16.04	10.6475	1.82e-61	Up	1.38e-62	gi|391331961|ref|XP_003740407.1|/2.8e-71/PREDICTED: phenazine biosynthesis-like domain-containing protein-like [Metaseiulus occidentalis]	NA	sp|Q2HJF4|PBLD_BOVIN/4.0e-70/Phenazine biosynthesis-like domain-containing protein OS=Bos taurus GN=PBLD PE=2 SV=1	NA	Hs11545857/3.4e-58/[R] KOG3033 Predicted PhzC/PhzF-type epimerase	PTHR13774/1.5E-115/--	NA
Unigene20361_All	285	0.01	15.89	10.6339	5.11e-10	Up	1.21e-10	NA	gi|31339879|gb|AC123540.3|/1.26971e-144/Oryctolagus cuniculus clone LB1-151A4, complete sequence	NA	NA	NA	NA	NA
CL1534.Contig3_All	867	0.01	15.83	10.6284	5.84e-45	Up	5.56e-46	NA	NA	NA	NA	NA	NA	NA
Unigene22847_All	2557	0.01	15.82	10.6275	1.97e-148	Up	7.23e-150	gi|241812868|ref|XP_002414615.1|/2.9e-15/immunoglobulin-binding protein, putative [Ixodes scapularis] >gi|215508826|gb|EEC18280.1| immunoglobulin-binding protein, putative, partial [Ixodes scapularis]	NA	NA	NA	NA	NA	NA
CL5834.Contig2_All	2986	0.01	15.82	10.6275	2.42e-174	Up	7.73e-176	gi|240952166|ref|XP_002399334.1|/3.7e-22/hypothetical protein IscW_ISCW016237 [Ixodes scapularis] >gi|215490540|gb|EEC00183.1| hypothetical protein IscW_ISCW016237 [Ixodes scapularis]	NA	NA	NA	NA	NA	NA
Unigene20507_All	1237	1.18	1866.46	10.6273	0	Up	0	gi|241104728|ref|XP_002409984.1|/5.3e-55/Inducible metalloproteinase, putative [Ixodes scapularis] >gi|215492848|gb|EEC02489.1| Inducible metalloproteinase, putative, partial [Ixodes scapularis]	NA	sp|P56682|AMCI_APIME/4.8e-08/Chymotrypsin inhibitor OS=Apis mellifera PE=1 SV=1	mze:101471083/1.8e-06/mucin-2-like; K10955 intestinal mucin-2	CE24574/1.5e-19/[T] KOG1217 Fibrillins and related proteins containing Ca2+-binding EGF-like domains	PTHR23259/2.9E-27/--	NA
Unigene22671_All	364	0.01	15.79	10.6248	1.29e-14	Up	2.51e-15	NA	NA	NA	NA	NA	NA	NA
Unigene24051_All	357	0.01	15.79	10.6248	3.37e-14	Up	6.69e-15	gi|985422461|ref|XP_015376671.1|/1.1e-08/PREDICTED: glycine-rich cell wall structural protein 2-like [Diuraphis noxia]	NA	sp|O70133|DHX9_MOUSE/8.1e-09/ATP-dependent RNA helicase A OS=Mus musculus GN=Dhx9 PE=1 SV=2	mcc:699567/4.7e-08/KRT2; keratin 2, type II; K07605 type II keratin, basic	Hs17318569/1.6e-06/[Z] LSE0158 H Keratin-1/Keratin-3/Keratin-4/Keratin-5/Keratin-6	NA	NA
CL3049.Contig1_All	660	0.01	15.78	10.6239	2.76e-32	Up	3.29e-33	gi|68264899|dbj|BAE02708.1|/7.2e-11/hypothetical protein [Haemaphysalis longicornis]	NA	sp|Q08E66|WFKN2_BOVIN/4.1e-06/WAP, Kazal, immunoglobulin, Kunitz and NTR domain-containing protein 2 OS=Bos taurus GN=WFIKKN2 PE=2 SV=1	tru:101064693/2.3e-08/col6a6; collagen, type VI, alpha 6; K06238 collagen, type VI, alpha	7301679/5.2e-06/[O] KOG4597 Serine proteinase inhibitor (KU family) with thrombospondin repeats	SM00131/2.3E-7/BPTI/Kunitz family of serine protease inhibitors.	NA
Unigene20611_All	3919	0.01	15.75	10.6211	7.28e-231	Up	1.83e-232	gi|546687042|gb|ERL95962.1|/0.0e+00/hypothetical protein D910_00694, partial [Dendroctonus ponderosae]	gi|689888197|emb|LM364861.1|/0/Strongylus vulgaris genome assembly S_vulgaris_Kentucky ,scaffold SVUK_contig0080676	sp|O21245|EFTU_RECAM/1.8e-170/Elongation factor Tu, mitochondrial OS=Reclinomonas americana GN=TUFA PE=3 SV=1	dvi:Dvir_GJ17621/8.2e-162/GJ17621 gene product from transcript GJ17621-RA; K02355 elongation factor G	At1g62750/1.3e-237/[J] KOG0465 Mitochondrial elongation factor	PTHR23115/0.0/--	NA
CL3020.Contig9_All	789	0.01	15.73	10.6193	6.95e-40	Up	7.14e-41	NA	NA	NA	NA	NA	NA	NA
CL5506.Contig2_All	1201	0.01	15.7	10.6165	7.44e-65	Up	5.42e-66	gi|241580405|ref|XP_002403761.1|/9.6e-70/hypothetical protein IscW_ISCW007033 [Ixodes scapularis] >gi|215500260|gb|EEC09754.1| hypothetical protein IscW_ISCW007033 [Ixodes scapularis]	NA	NA	NA	NA	NA	NA
CL5873.Contig2_All	1844	0.01	15.58	10.6055	5.28e-103	Up	2.6e-104	gi|241573642|ref|XP_002403199.1|/3.3e-130/cytochrome P450, putative [Ixodes scapularis] >gi|215500190|gb|EEC09684.1| cytochrome P450, putative [Ixodes scapularis]	NA	sp|P15392|CP2A4_MOUSE/1.4e-75/Cytochrome P450 2A4 OS=Mus musculus GN=Cyp2a4 PE=2 SV=3	aml:100465091/1.6e-75/cytochrome P450 2A13; K17685 cytochrome P450, family 2, subfamily A, polypeptide 13 [EC:1.14.14.1]	Hs15147326/2.1e-73/[Q] KOG0156 Cytochrome P450 CYP2 subfamily	PF00067/1.5E-97/Cytochrome P450	molecular_function:GO:0005488//binding;GO:0008395//steroid hydroxylase activity;
Unigene24716_All	1855	0.01	15.57	10.6046	7.49e-104	Up	3.67e-105	gi|675383137|gb|KFM76034.1|/2.5e-72/Cytochrome P450 3A24, partial [Stegodyphus mimosarum]	NA	sp|Q8AXY5|C356_FUNHE/2.4e-56/Cytochrome P450 3A56 OS=Fundulus heteroclitus GN=cyp3a56 PE=2 SV=1	crg:105325143/1.8e-58/cytochrome P450 3A24-like; K07424 cytochrome P450, family 3, subfamily A [EC:1.14.14.1]	Hs16933533/2.2e-49/[Q] KOG0158 Cytochrome P450 CYP3/CYP5/CYP6/CYP9 subfamilies	PF00067/9.6E-68/Cytochrome P450	molecular_function:GO:0016491//oxidoreductase activity;
Unigene20076_All	221	0.01	15.55	10.6027	2.76e-06	Up	8.22e-07	NA	NA	NA	NA	NA	NA	NA
Unigene28354_All	2696	0.01	15.52	10.5999	5.95e-154	Up	2.11e-155	gi|241714583|ref|XP_002413514.1|/2.1e-133/cytochrome P450, putative [Ixodes scapularis] >gi|215507328|gb|EEC16822.1| cytochrome P450, putative [Ixodes scapularis]	NA	sp|P08684|CP3A4_HUMAN/2.5e-70/Cytochrome P450 3A4 OS=Homo sapiens GN=CYP3A4 PE=1 SV=4	lcm:102350410/9.5e-77/TBXAS1; thromboxane A synthase 1 (platelet); K01832 thromboxane-A synthase [EC:5.3.99.5]	Hs4503229/3.8e-71/[Q] KOG0158 Cytochrome P450 CYP3/CYP5/CYP6/CYP9 subfamilies	PF00067/3.2E-103/Cytochrome P450	molecular_function:GO:0016705//oxidoreductase activity, acting on paired donors, with incorporation or reduction of molecular oxygen;GO:0005488//binding;GO:0004497//monooxygenase activity;
CL5197.Contig4_All	1779	0.01	15.48	10.5962	2.43e-98	Up	1.26e-99	gi|242001516|ref|XP_002435401.1|/2.6e-111/firefly luciferase, putative [Ixodes scapularis] >gi|215498737|gb|EEC08231.1| firefly luciferase, putative, partial [Ixodes scapularis]	NA	sp|Q54P78|4CL2_DICDI/8.3e-62/Probable 4-coumarate--CoA ligase 2 OS=Dictyostelium discoideum GN=4cl2 PE=3 SV=1	soc:105204338/7.0e-36/4-coumarate--CoA ligase 1-like; K01904 4-coumarate--CoA ligase [EC:6.2.1.12]	At4g05160/2.5e-55/[I] KOG1176 Acyl-CoA synthetase	PTHR24096/1.4E-148/--	molecular_function:GO:0003824//catalytic activity;
CL3885.Contig2_All	2653	0.01	15.4	10.5887	3.96e-150	Up	1.43e-151	gi|241999034|ref|XP_002434160.1|/7.6e-51/hypothetical protein IscW_ISCW004809 [Ixodes scapularis] >gi|215495919|gb|EEC05560.1| hypothetical protein IscW_ISCW004809 [Ixodes scapularis]	NA	sp|A4IFW2|PTPRF_DANRE/8.8e-07/Receptor-type tyrosine-protein phosphatase F OS=Danio rerio GN=ptprf PE=2 SV=1	dre:140819/1.6e-07/ptprfa, LAR, ptprf; protein tyrosine phosphatase, receptor type, f, a (EC:3.1.3.48); K05695 receptor-type tyrosine-protein phosphatase F [EC:3.1.3.48]	NA	SM00060/2.3/Fibronectin type 3 domain	NA
Unigene23809_All	713	0.01	15.39	10.5878	8.11e-35	Up	9.18e-36	NA	NA	NA	NA	NA	NA	NA
Unigene1033_All	1221	0.01	15.31	10.5803	1.98e-64	Up	1.44e-65	gi|241849230|ref|XP_002415669.1|/5.7e-78/ixoderin precursor, putative [Ixodes scapularis] >gi|215509883|gb|EEC19336.1| ixoderin precursor, putative [Ixodes scapularis]	gi|151935644|gb|EF490692.1|/1.24395e-165/Rhipicephalus sanguineus FREP A1 mRNA, partial cds	sp|Q9U8W8|TL5A_TACTR/6.8e-55/Techylectin-5A OS=Tachypleus tridentatus PE=1 SV=1	mdo:100019669/5.5e-48/FCN2; ficolin-2; K10104 ficolin	Hs8051584/3.3e-46/[R] KOG2579 Ficolin and related extracellular proteins	PF00147/1.8E-58/Fibrinogen beta and gamma chains, C-terminal globular domain	NA
Unigene19996_All	1835	0.01	15.3	10.5793	1.85e-100	Up	9.34e-102	NA	NA	NA	NA	NA	NA	NA
Unigene22708_All	379	0.01	15.29	10.5784	4.89e-15	Up	9.41e-16	NA	NA	NA	NA	NA	NA	NA
Unigene26624_All	1215	0.01	15.25	10.5746	5.24e-64	Up	3.85e-65	gi|241028123|ref|XP_002406325.1|/6.5e-58/sulfotransferase, putative [Ixodes scapularis] >gi|215491923|gb|EEC01564.1| sulfotransferase, putative [Ixodes scapularis]	NA	sp|O75897|ST1C4_HUMAN/1.5e-17/Sulfotransferase 1C4 OS=Homo sapiens GN=SULT1C4 PE=1 SV=2	aqu:100636576/6.3e-20/sulfotransferase 1C4-like; K01025	CE23282/8.9e-20/[R] KOG1584 Sulfotransferase	PTHR11783:SF46/1.6E-64/--	molecular_function:GO:0016740//transferase activity;
Unigene20436_All	315	0.01	15.18	10.568	2.86e-11	Up	6.39e-12	gi|325303718|tpg|DAA34370.1|/5.5e-09/TPA_inf: acyl-CoA synthetase [Amblyomma variegatum]	NA	NA	NA	NA	NA	molecular_function:GO:0003824//catalytic activity;
CL2927.Contig3_All	924	0.01	15.17	10.567	1.19e-46	Up	1.1e-47	NA	NA	NA	NA	NA	NA	NA
Unigene26476_All	1051	0.01	15.11	10.5613	7.6e-54	Up	6.36e-55	NA	NA	NA	NA	NA	NA	NA
Unigene26475_All	2623	0.01	15.09	10.5594	1.87e-145	Up	6.91e-147	gi|635552550|sp|W4VS99.1|NEP_TRILK/1.2e-101/RecName: Full=Neprilysin-1; Flags: Precursor [Trittame loki]	NA	sp|W4VS99|NEP_TRILK/9.9e-104/Neprilysin-1 OS=Trittame loki PE=1 SV=1	crg:105338735/6.2e-97/neprilysin-2-like; K08635 membrane metallo-endopeptidase-like 1	Hs15991813/3.4e-93/[E] KOG3624 M13 family peptidase	PF01431/1.2E-68/Peptidase family M13	NA
CL2186.Contig1_All	429	0.01	15.07	10.5575	1.49e-17	Up	2.62e-18	NA	NA	NA	NA	NA	NA	NA
Unigene22345_All	1286	0.01	15.07	10.5575	2.15e-67	Up	1.51e-68	gi|970917967|ref|XP_015125539.1|/1.7e-96/PREDICTED: outer membrane pore protein E-like [Diachasma alloeum]	NA	NA	fch:102055915/9.4e-06/sarcoplasmic/endoplasmic reticulum calcium ATPase 1-like; K05853 Ca2+ transporting ATPase, sarcoplasmic/endoplasmic reticulum [EC:3.6.3.8]	NA	PF00267/6.0E-125/Gram-negative porin	NA
CL1439.Contig2_All	2138	0.01	15.07	10.5575	5.13e-117	Up	2.32e-118	gi|241652734|ref|XP_002411296.1|/6.8e-10/hypothetical protein IscW_ISCW009381 [Ixodes scapularis] >gi|215503926|gb|EEC13420.1| hypothetical protein IscW_ISCW009381 [Ixodes scapularis]	NA	sp|Q02817|MUC2_HUMAN/4.1e-07/Mucin-2 OS=Homo sapiens GN=MUC2 PE=1 SV=2	cfr:102517695/8.8e-09/mucin-2-like; K10955 intestinal mucin-2	Hs4505285/3.1e-07/[WV] KOG1216 von Willebrand factor and related coagulation proteins	PS50026/10.718/EGF-like domain profile.	cellular_component:GO:0016021//integral component of membrane;
CL1499.Contig1_All	13822	0.01	14.91	10.5421	0	Up	0	gi|815925958|ref|XP_012247580.1|/2.9e-186/PREDICTED: protein translocase subunit SecY-like [Bombus impatiens]	gi|350424453|ref|XM_003493753.1|/8.56477e-172/PREDICTED: Bombus impatiens 50S ribosomal protein L2, chloroplastic-like (LOC100743080), mRNA	sp|O21247|RM02_RECAM/1.8e-71/60S ribosomal protein L2, mitochondrial OS=Reclinomonas americana GN=RPL2 PE=3 SV=2	obi:106867598/4.8e-31/39S ribosomal protein L2, mitochondrial-like; K02886 large subunit ribosomal protein L2	AtCh063/7.2e-65/[J] KOG0438 Mitochondrial/chloroplast ribosomal protein L2	PTHR10906:SF2/1.3E-236/--	NA
Unigene15965_All	635	0.16	236.69	10.5307	0	Up	0	gi|241688308|ref|XP_002412853.1|/6.1e-15/conserved hypothetical protein [Ixodes scapularis] >gi|215506655|gb|EEC16149.1| conserved hypothetical protein [Ixodes scapularis]	NA	NA	NA	NA	NA	NA
Unigene10239_All	338	0.01	14.59	10.5108	4.17e-12	Up	8.99e-13	NA	NA	NA	NA	NA	NA	NA
CL2900.Contig3_All	1014	0.01	14.59	10.5108	1.3e-49	Up	1.15e-50	gi|78707386|gb|ABB46494.1|/1.1e-61/putative glutathione S-transferase [Dermacentor variabilis]	NA	sp|P46433|GSTT4_MUSDO/1.0e-27/Glutathione S-transferase 4 OS=Musca domestica GN=Gst4 PE=2 SV=1	isc:IscW_ISCW005805/4.4e-59/glutathione S-transferase, putative (EC:2.5.1.18); K00799 glutathione S-transferase [EC:2.5.1.18]	7302618/1.9e-28/[O] KOG0867 Glutathione S-transferase	PF02798/3.1E-17/Glutathione S-transferase, N-terminal domain	biological_process:GO:0006749//glutathione metabolic process;cellular_component:GO:0005737//cytoplasm;molecular_function:GO:0004364//glutathione transferase activity;
Unigene54818_All	331	0.01	14.55	10.5068	1.09e-11	Up	2.4e-12	gi|212549820|gb|ACJ26770.1|/1.3e-48/alpha-2-macroglobiln splicing variant 1 precursor [Ixodes ricinus]	NA	sp|Q6YHK3|CD109_HUMAN/7.7e-14/CD109 antigen OS=Homo sapiens GN=CD109 PE=1 SV=2	hst:105187657/7.4e-16/murinoglobulin-1-like; K03910 alpha-2-macroglobulin	Hs19424130/5.7e-14/[O] KOG1366 Alpha-macroglobulin	PTHR11412:SF80/4.3E-34/--	biological_process:GO:0010951//negative regulation of endopeptidase activity;cellular_component:GO:0005615//extracellular space;molecular_function:GO:0004866//endopeptidase inhibitor activity;
CL6714.Contig3_All	1555	0.01	14.54	10.5058	4.17e-80	Up	2.55e-81	gi|696123067|gb|AIT40222.1|/5.5e-25/Tumor necrosis factor receptor-associated factor-like protein [Rhipicephalus microplus]	NA	NA	cge:100756323/3.3e-13/Traf3; TNF receptor-associated factor 3; K03174 TNF receptor-associated factor 3	NA	PS50145/8.555/Zinc finger TRAF-type profile.	NA
Unigene24313_All	991	0.01	14.54	10.5058	2.41e-48	Up	2.18e-49	gi|241153717|ref|XP_002407145.1|/6.6e-40/lysophospholipase, putative [Ixodes scapularis] >gi|215494060|gb|EEC03701.1| lysophospholipase, putative [Ixodes scapularis]	NA	sp|Q8R431|MGLL_RAT/2.9e-32/Monoglyceride lipase OS=Rattus norvegicus GN=Mgll PE=1 SV=1	bta:505290/8.2e-34/MGLL; monoglyceride lipase (EC:3.1.1.23); K01054 acylglycerol lipase [EC:3.1.1.23]	Hs6005786/7.0e-31/[I] KOG1455 Lysophospholipase	PF12146/5.4E-35/Serine aminopeptidase, S33	biological_process:GO:0009966//regulation of signal transduction;GO:0006629//lipid metabolic process;cellular_component:GO:0016020//membrane;molecular_function:GO:0047372//acylglycerol lipase activity;
Unigene46830_All	237	0.01	14.52	10.5038	1.07e-06	Up	3.08e-07	NA	NA	NA	NA	NA	NA	NA
CL5972.Contig1_All	864	0.4	578.9	10.4991	0	Up	0	gi|545879363|gb|AGW80662.1|/3.2e-67/cystatin 2a [Rhipicephalus appendiculatus]	gi|545879362|gb|KC816584.1|/1.86955e-167/Rhipicephalus appendiculatus cystatin 2a (cys2a) mRNA, complete cds	sp|B1P1J3|CYT_CHIGU/1.5e-08/Cystatin JZTX-75 OS=Chilobrachys guangxiensis PE=2 SV=1	xtr:100127591/4.8e-06/ctsf; cathepsin F (EC:3.4.22.41); K01373 cathepsin F [EC:3.4.22.41]	NA	PTHR11413/4.2E-17/--	NA
CL3278.Contig1_All	340	0.01	14.46	10.4979	4.18e-12	Up	8.99e-13	NA	NA	NA	NA	NA	NA	NA
CL2703.Contig2_All	925	0.01	14.46	10.4979	1.55e-44	Up	1.48e-45	gi|657807922|ref|XP_008331192.1|/1.4e-44/PREDICTED: histone H2AX-like [Cynoglossus semilaevis]	NA	sp|Q7ZUY3|H2AX_DANRE/1.3e-45/Histone H2AX OS=Danio rerio GN=h2afx PE=2 SV=3	ola:101160258/3.3e-45/histone H2AX; K11251 histone H2A	Hs4504239/2.3e-44/[B] KOG1756 Histone 2A	PR00620/3.02E-47/Histone H2A signature	NA
CL1275.Contig1_All	1052	0.01	14.39	10.4909	2.63e-51	Up	2.28e-52	gi|241748573|ref|XP_002405708.1|/1.4e-19/GABA transporter, putative [Ixodes scapularis] >gi|215505954|gb|EEC15448.1| GABA transporter, putative [Ixodes scapularis]	NA	sp|P31649|S6A13_MOUSE/4.0e-11/Sodium- and chloride-dependent GABA transporter 2 OS=Mus musculus GN=Slc6a13 PE=1 SV=1	tru:101075497/7.1e-12/sodium- and chloride-dependent GABA transporter 2-like; K05039 solute carrier family 6 (neurotransmitter transporter, GABA) member 6/8/11/12/13	Hs21361581/6.5e-11/[T] KOG3660 Sodium-neurotransmitter symporter	PTHR11616/1.2E-17/--	biological_process:GO:0055085//transmembrane transport;GO:0006836//neurotransmitter transport;cellular_component:GO:0005887//integral component of plasma membrane;molecular_function:GO:0005328//neurotransmitter:sodium symporter activity;
CL3625.Contig1_All	1680	0.01	14.37	10.4888	4.83e-86	Up	2.79e-87	gi|944354589|ref|XP_014379763.1|/3.4e-190/PREDICTED: cystathionine beta-synthase isoform X3 [Alligator sinensis]	gi|241650611|ref|XM_002411192.1|/1.48277e-91/Ixodes scapularis cysteine synthase, putative, mRNA	sp|Q58H57|CBS_MACFA/1.3e-186/Cystathionine beta-synthase OS=Macaca fascicularis GN=CBS PE=2 SV=3	asn:102379548/3.6e-191/CBS; cystathionine beta-synthase; K01697 cystathionine beta-synthase [EC:4.2.1.22]	Hs4557415/2.9e-186/[E] KOG1252 Cystathionine beta-synthase and related enzymes	PS51371/6.112/CBS domain profile.	NA
Unigene28379_All	1544	0.01	14.34	10.4858	2.07e-78	Up	1.29e-79	gi|401430331|ref|XP_003886552.1|/3.2e-25/uncharacterized protein, partial [Leishmania mexicana MHOM/GT/2001/U1103]	NA	sp|P97399|DSPP_MOUSE/2.1e-16/Dentin sialophosphoprotein OS=Mus musculus GN=Dspp PE=1 SV=2	dre:100148804/7.0e-16/muc5.1, muc5ac; mucin 5.1, oligomeric mucus/gel-forming; K10955 intestinal mucin-2	YKR092c/3.6e-18/[Y] KOG2992 Nucleolar GTPase/ATPase p130	NA	NA
Unigene20287_All	4325	0.01	14.33	10.4848	1.45e-232	Up	3.62e-234	gi|241729451|ref|XP_002412260.1|/3.5e-85/translation initiation factor 2C, putative [Ixodes scapularis] >gi|215505489|gb|EEC14983.1| translation initiation factor 2C, putative [Ixodes scapularis]	NA	sp|Q9VUQ5|AGO2_DROME/2.2e-60/Protein argonaute-2 OS=Drosophila melanogaster GN=AGO2 PE=1 SV=3	aam:106482269/3.9e-72/AGO2; argonaute RISC catalytic component 2; K11593 eukaryotic translation initiation factor 2C	At1g69440/9.4e-72/[J] KOG1041 Translation initiation factor 2C (eIF-2C) and related proteins	PF02171/6.1E-77/Piwi domain	NA
Unigene27472_All	621	0.01	14.25	10.4767	3.16e-27	Up	4.23e-28	NA	NA	NA	NA	NA	NA	NA
Unigene22266_All	1792	0.01	14.21	10.4727	3.93e-91	Up	2.17e-92	gi|696123067|gb|AIT40222.1|/3.2e-45/Tumor necrosis factor receptor-associated factor-like protein [Rhipicephalus microplus]	NA	sp|B5DF45|TRAF6_RAT/8.5e-06/TNF receptor-associated factor 6 OS=Rattus norvegicus GN=Traf6 PE=2 SV=1	lcm:102353931/6.4e-13/TRAF6; TNF receptor-associated factor 6, E3 ubiquitin protein ligase; K03175 TNF receptor-associated factor 6 [EC:2.3.2.27]	NA	PTHR10131/2.0E-19/--	NA
Unigene10289_All	3050	0.01	14.2	10.4717	2.54e-160	Up	8.67e-162	gi|823270841|dbj|BAR80873.1|/1.1e-133/cytochrome P450 [Ornithodoros moubata]	NA	sp|Q9VRM7|CP307_DROME/5.8e-71/Cytochrome P450 307a1 OS=Drosophila melanogaster GN=spo PE=1 SV=3	tca:658081/3.1e-84/CYP307A1; cytochrome P450 307A1; K14939 cytochrome P450, family 307, subfamily A	Hs4503223/1.2e-49/[Q] KOG0156 Cytochrome P450 CYP2 subfamily	PTHR24300/2.1E-104/--	NA
CL3383.Contig3_All	1149	0.01	14.19	10.4707	1.55e-55	Up	1.26e-56	NA	NA	NA	NA	NA	NA	NA
Unigene21789_All	523	0.01	14.17	10.4686	9.38e-22	Up	1.45e-22	NA	NA	NA	NA	NA	NA	NA
CL4372.Contig2_All	2391	0.01	14.16	10.4676	2.21e-123	Up	9.53e-125	gi|241640583|ref|XP_002409271.1|/5.0e-102/acyl-CoA synthetase, putative [Ixodes scapularis] >gi|215501323|gb|EEC10817.1| acyl-CoA synthetase, putative [Ixodes scapularis]	NA	sp|Q54P78|4CL2_DICDI/1.1e-45/Probable 4-coumarate--CoA ligase 2 OS=Dictyostelium discoideum GN=4cl2 PE=3 SV=1	phd:102333849/1.9e-36/malonate--CoA ligase-like; K18661 malonyl-CoA/methylmalonyl-CoA synthetase [EC:6.2.1.-]	At3g21240/2.2e-46/[I] KOG1176 Acyl-CoA synthetase	PTHR24096/9.7E-150/--	molecular_function:GO:0003824//catalytic activity;
Unigene21448_All	940	0.01	14.06	10.4574	4.09e-44	Up	3.95e-45	gi|241851481|ref|XP_002415772.1|/2.4e-39/secreted protein, putative [Ixodes scapularis] >gi|215509986|gb|EEC19439.1| secreted protein, putative [Ixodes scapularis]	NA	NA	NA	NA	NA	NA
Unigene23332_All	1450	0.01	14.02	10.4533	3.32e-71	Up	2.23e-72	gi|241778957|ref|XP_002399813.1|/1.4e-30/acid methyltransferase, putative [Ixodes scapularis] >gi|215510627|gb|EEC20080.1| acid methyltransferase, putative [Ixodes scapularis]	NA	NA	isc:IscW_ISCW023837/1.5e-31/acid methyltransferase, putative; K10718 juvenile hormone acid methyltransferase [EC:2.1.1.-]	NA	PTHR10108:SF811/4.1E-22/--	molecular_function:GO:0016740//transferase activity;
Unigene20540_All	512	0.01	14.01	10.4522	6.5e-21	Up	1.03e-21	NA	NA	NA	NA	NA	NA	NA
CL5121.Contig5_All	307	0.01	14.01	10.4522	5.09e-10	Up	1.21e-10	gi|675389463|gb|KFM82360.1|/1.6e-24/Peptidase M20 domain-containing protein 2, partial [Stegodyphus mimosarum]	NA	sp|A3KG59|P20D2_MOUSE/6.3e-18/Peptidase M20 domain-containing protein 2 OS=Mus musculus GN=Pm20d2 PE=2 SV=1	NA	NA	PF01546/1.4E-5/Peptidase family M20/M25/M40	NA
CL1079.Contig3_All	1499	0.01	13.93	10.444	9.52e-74	Up	6.21e-75	gi|241698862|ref|XP_002411875.1|/1.3e-15/conserved hypothetical protein [Ixodes scapularis] >gi|215504806|gb|EEC14300.1| conserved hypothetical protein [Ixodes scapularis]	NA	NA	myd:102771530/4.7e-09/TRAF3; TNF receptor associated factor 3; K03174 TNF receptor-associated factor 3	NA	NA	NA
CL857.Contig1_All	2461	0.01	13.81	10.4315	3.12e-124	Up	1.34e-125	gi|241163091|ref|XP_002409227.1|/1.1e-104/secreted salivary gland peptide, putative [Ixodes scapularis] >gi|215494502|gb|EEC04143.1| secreted salivary gland peptide, putative [Ixodes scapularis]	NA	sp|Q05319|STUB_DROME/2.0e-53/Serine proteinase stubble OS=Drosophila melanogaster GN=Sb PE=2 SV=2	dan:Dana_GF11616/2.2e-48/GF11616 gene product from transcript GF11616-RA (EC:3.4.21.-); K09640 transmembrane protease serine 9 [EC:3.4.21.-]	7293767/5.7e-58/[E] KOG3627 Trypsin	PF00089/3.2E-66/Trypsin	NA
CL904.Contig10_All	716	0.01	13.79	10.4294	5.1e-31	Up	6.23e-32	gi|241647943|ref|XP_002410000.1|/5.5e-73/exosomal 3'-5' exoribonuclease complex, subunit ski4, putative [Ixodes scapularis] >gi|215501492|gb|EEC10986.1| exosomal 3'-5' exoribonuclease complex, subunit ski4, putative [Ixodes scapularis]	NA	sp|Q9DAA6|EXOS1_MOUSE/1.4e-39/Exosome complex component CSL4 OS=Mus musculus GN=Exosc1 PE=2 SV=1	ame:552072/2.6e-50/GB16270; 3'-5' exoribonuclease CSL4 homolog; K07573 exosome complex component CSL4	7297825/2.0e-40/[J] KOG3409 Exosomal 3'-5' exoribonuclease complex, subunit ski4 (Csl4)	NA	cellular_component:GO:0005737//cytoplasm;GO:0000176//nuclear exosome (RNase complex);molecular_function:GO:0003723//RNA binding;
Unigene19131_All	2784	0.01	13.76	10.4263	3.3e-141	Up	1.25e-142	gi|241705134|ref|XP_002411990.1|/4.1e-164/stearoyl-CoA desaturase, putative [Ixodes scapularis] >gi|215504985|gb|EEC14479.1| stearoyl-CoA desaturase, putative [Ixodes scapularis]	gi|317453184|emb|FN868643.1|/1.25386e-29/Dicentrarchus labrax mRNA for stearoyl CoA 9-desatrurase (scd gene)	sp|P13516|ACOD1_MOUSE/3.5e-99/Acyl-CoA desaturase 1 OS=Mus musculus GN=Scd1 PE=1 SV=2	bmor:692568/4.8e-108/Desat3; acyl-CoA desaturase (EC:1.14.19.1); K00507 stearoyl-CoA desaturase (Delta-9 desaturase) [EC:1.14.19.1]	7299635/1.9e-105/[I] KOG1600 Fatty acid desaturase	PR00075/2.1E-65/Fatty acid desaturase family 1 signature	biological_process:GO:0055114//oxidation-reduction process;GO:0006633//fatty acid biosynthetic process;cellular_component:GO:0016021//integral component of membrane;molecular_function:GO:0004768//stearoyl-CoA 9-desaturase activity;
CL2033.Contig3_All	1454	0.01	13.76	10.4263	2.32e-70	Up	1.58e-71	gi|241741553|ref|XP_002414134.1|/5.6e-205/cytohesin 1, 2, 3, putative [Ixodes scapularis] >gi|215507988|gb|EEC17442.1| cytohesin 1, 2, 3, putative, partial [Ixodes scapularis]	gi|241741552|ref|XM_002414089.1|/0/Ixodes scapularis cytohesin 1, 2, 3, putative, mRNA	sp|Q76MZ1|CYH1_CHLAE/3.9e-158/Cytohesin-1 OS=Chlorocebus aethiops GN=CYTH1 PE=2 SV=1	api:100162397/2.5e-180/cytohesin-1; K18441 cytohesin	7302131/2.6e-159/[U] KOG0930 Guanine nucleotide exchange factor Cytohesin, contains PH and Sec7 domains	PF01369/3.6E-65/Sec7 domain	biological_process:GO:0043547//positive regulation of GTPase activity;GO:0032012//regulation of ARF protein signal transduction;molecular_function:GO:0005086//ARF guanyl-nucleotide exchange factor activity;
CL516.Contig3_All	2604	0.01	13.54	10.403	2.53e-129	Up	1.04e-130	gi|669219031|emb|CDW59663.1|/2.1e-114/ribosomal protein lp; ribosomal protein chloropl astic [Trichuris trichiura]	gi|602716100|ref|XM_007468187.1|/2.43101e-56/PREDICTED: Lipotes vexillifer 50S ribosomal protein L10, chloroplastic-like (LOC103088516), mRNA	sp|O21234|RM11_RECAM/2.8e-26/60S ribosomal protein L11, mitochondrial OS=Reclinomonas americana GN=RPL11 PE=3 SV=1	cqu:CpipJ_CPIJ013673/1.4e-24/39S ribosomal protein L11, mitochondrial; K02867 large subunit ribosomal protein L11	At3g63490/5.0e-52/[J] KOG1569 50S ribosomal protein L1	NA	NA
Unigene22094_All	721	0.01	13.52	10.4009	5.1e-31	Up	6.23e-32	NA	NA	NA	NA	NA	NA	NA
Unigene20223_All	1120	0.01	13.5	10.3987	9.92e-52	Up	8.56e-53	gi|241153657|ref|XP_002407124.1|/5.7e-32/Niemann-Pick type C2 domain-containing protein, putative [Ixodes scapularis] >gi|215494039|gb|EEC03680.1| Niemann-Pick type C2 domain-containing protein, putative [Ixodes scapularis]	NA	sp|O97763|NPC2_PIG/1.7e-15/Epididymal secretory protein E1 OS=Sus scrofa GN=NPC2 PE=1 SV=1	hmg:100198792/1.9e-15/epididymal secretory protein E1-like; K13443 Niemann-Pick C2 protein	Hs5453678/6.1e-15/[S] KOG4063 Major epididymal secretory protein HE1	SM00737/5.1E-16/Domain involved in innate immunity and lipid metabolism.	NA
Unigene24310_All	3220	0.26	348.53	10.3886	0	Up	0	gi|926609477|ref|XP_013783519.1|/2.3e-57/PREDICTED: uncharacterized protein LOC106467686 [Limulus polyphemus]	NA	NA	NA	NA	PS50835/7.486/Ig-like domain profile.	NA
Unigene21037_All	834	0.01	13.37	10.3848	1.66e-36	Up	1.82e-37	gi|923133737|ref|XP_013760334.1|/4.9e-89/ADP-ribosylation factor 1 [Thecamonas trahens ATCC 50062] >gi|906553312|gb|KNC46555.1| ADP-ribosylation factor 1 [Thecamonas trahens ATCC 50062]	gi|291190527|ref|NM_001173559.1|/1.98959e-97/Salmo salar ADP-ribosylation factor 1 like (arf1l), mRNA	sp|P84082|ARF2_RAT/1.9e-88/ADP-ribosylation factor 2 OS=Rattus norvegicus GN=Arf2 PE=2 SV=1	sko:100377650/3.7e-88/ADP-ribosylation factor 1-like; K07937 ADP-ribosylation factor 1	At5g14670/1.0e-99/[U] KOG0070 GTP-binding ADP-ribosylation factor Arf1	SM00177/5.9E-136/ARF-like small GTPases; ARF, ADP-ribosylation factor	biological_process:GO:0007264//small GTPase mediated signal transduction;cellular_component:GO:0005622//intracellular;molecular_function:GO:0005525//GTP binding;
CL2219.Contig4_All	408	0.01	13.32	10.3794	1.29e-14	Up	2.51e-15	NA	NA	NA	NA	NA	NA	NA
CL3192.Contig1_All	688	0.01	13.28	10.375	1.72e-28	Up	2.24e-29	gi|871240369|ref|XP_012939388.1|/9.9e-11/PREDICTED: threonine-rich protein-like [Aplysia californica]	NA	sp|P16053|NFM_CHICK/1.3e-07/Neurofilament medium polypeptide OS=Gallus gallus GN=NEFM PE=2 SV=2	gga:396206/1.7e-06/NEFM, NEF3; neurofilament, medium polypeptide; K04573 neurofilament medium polypeptide (neurofilament 3)	NA	NA	NA
CL2219.Contig5_All	275	0.01	13.24	10.3707	6.08e-08	Up	1.63e-08	NA	NA	NA	NA	NA	NA	NA
CL5813.Contig1_All	2851	0.01	13.22	10.3685	1.16e-138	Up	4.49e-140	gi|926618219|ref|XP_013774307.1|/6.7e-146/PREDICTED: uncharacterized protein LOC106459254 isoform X2 [Limulus polyphemus]	NA	NA	NA	NA	PTHR10974:SF1/6.2E-135/--	NA
CL6027.Contig1_All	1969	0.01	13.16	10.3619	2.99e-93	Up	1.61e-94	gi|241156047|ref|XP_002407680.1|/4.9e-79/monocarboxylate transporter, putative [Ixodes scapularis] >gi|215494184|gb|EEC03825.1| monocarboxylate transporter, putative [Ixodes scapularis]	NA	sp|Q6GM59|MOT12_XENLA/9.3e-22/Monocarboxylate transporter 12 OS=Xenopus laevis GN=slc16a12 PE=2 SV=1	isc:IscW_ISCW017242/5.1e-80/monocarboxylate transporter, putative; K11810 MFS transporter, MCP family, solute carrier family 16 (monocarboxylic acid transporters), member 12	Hs20559959/1.1e-19/[G] KOG2504 Monocarboxylate transporter	PTHR11360:SF86/3.4E-97/--	cellular_component:GO:0016021//integral component of membrane;molecular_function:GO:0008028//monocarboxylic acid transmembrane transporter activity;
Unigene19256_All	896	0.01	13.15	10.3608	4.85e-39	Up	5.07e-40	gi|241104728|ref|XP_002409984.1|/9.8e-11/Inducible metalloproteinase, putative [Ixodes scapularis] >gi|215492848|gb|EEC02489.1| Inducible metalloproteinase, putative, partial [Ixodes scapularis]	gi|923118925|ref|XM_013897483.1|/1.88231e-08/Thecamonas trahens ATCC 50062 hypothetical protein partial mRNA	NA	NA	NA	NA	NA
Unigene23824_All	638	0.01	13.13	10.3587	5.81e-26	Up	8.02e-27	NA	NA	NA	NA	NA	NA	NA
Unigene12225_All	422	0.01	13.06	10.3509	4.9e-15	Up	9.41e-16	gi|241715454|ref|XP_002412128.1|/1.5e-17/secreted salivary gland peptide, putative [Ixodes scapularis] >gi|215505215|gb|EEC14709.1| secreted salivary gland peptide, putative, partial [Ixodes scapularis]	NA	NA	NA	NA	NA	NA
CL1207.Contig1_All	812	0.01	13	10.3443	2.14e-34	Up	2.45e-35	NA	NA	NA	NA	NA	NA	NA
CL1914.Contig4_All	369	0.01	12.94	10.3376	4.18e-12	Up	8.99e-13	gi|51011404|gb|AAT92111.1|/4.1e-19/NPL-2 [Ixodes pacificus]	NA	sp|O44662|NLP31_CAEEL/3.8e-17/Neuropeptide-like protein 31 OS=Caenorhabditis elegans GN=nlp-31 PE=2 SV=1	bmor:101746301/1.5e-09/probable H/ACA ribonucleoprotein complex subunit 1; K11128 H/ACA ribonucleoprotein complex subunit 1	At5g40490/2.8e-09/[R] KOG0118 FOG: RRM domain	NA	biological_process:GO:0031640//killing of cells of other organism;GO:0050832//defense response to fungus;GO:0042742//defense response to bacterium;GO:0007218//neuropeptide signaling pathway;cellular_component:GO:0005576//extracellular region;
Unigene20016_All	485	0.01	12.91	10.3343	5.69e-18	Up	9.85e-19	gi|241852473|ref|XP_002415834.1|/1.3e-36/cuticle protein, putative [Ixodes scapularis] >gi|215510048|gb|EEC19501.1| cuticle protein, putative [Ixodes scapularis]	NA	sp|P80686|CUH1C_TENMO/6.7e-06/Larval/pupal cuticle protein H1C OS=Tenebrio molitor GN=LPCP-22 PE=1 SV=2	dan:Dana_GF13610/2.7e-06/GF13610 gene product from transcript GF13610-RA (EC:2.4.-.-); K08098 phosphatidylinositol glycan, class Z [EC:2.4.1.-]	NA	NA	NA
CL4230.Contig1_All	1065	0.01	12.89	10.332	1.19e-46	Up	1.1e-47	gi|241561010|ref|XP_002401146.1|/2.5e-45/alpha-macroglobulin, putative [Ixodes scapularis] >gi|215501835|gb|EEC11329.1| alpha-macroglobulin, putative [Ixodes scapularis]	NA	sp|Q0ZZJ6|VCO31_AUSSU/3.7e-17/A.superbus venom factor 1 OS=Austrelaps superbus PE=1 SV=1	mdo:100020034/1.3e-16/C3; complement component 3; K03990 complement component 3	Hs4557385/6.4e-14/[O] KOG1366 Alpha-macroglobulin	PTHR11412/2.5E-33/--	NA
Unigene20958_All	776	0.01	12.88	10.3309	2.76e-32	Up	3.29e-33	NA	NA	NA	NA	NA	PF02098/4.9E-5/Tick histamine binding protein	NA
Unigene21730_All	607	0.01	12.84	10.3264	7.39e-24	Up	1.08e-24	gi|325459340|gb|ADZ13687.1|/9.9e-31/secretory eggshell protein precursor [Clonorchis sinensis]	gi|241671097|ref|XM_002399939.1|/5.79217e-12/Ixodes scapularis secreted salivary gland peptide, putative, mRNA	sp|P86950|SLP2_PINMA/4.6e-20/Shematrin-like protein 2 OS=Pinctada maxima PE=1 SV=1	cfr:102511432/1.2e-24/FAM98B; family with sequence similarity 98, member B; K15434 protein FAM98B	At2g05510/2.6e-20/[WV] LSE1342 A Glycine-rich extracellular protein involved in pathogenesis-related process, and related proteins	NA	NA
Unigene13374_All	315	0.01	12.84	10.3264	1.33e-09	Up	3.23e-10	gi|593756612|ref|XP_007117139.1|/9.0e-12/PREDICTED: formin-like protein 5-like [Physeter catodon]	NA	sp|Q7TQM5|KPRP_RAT/7.1e-09/Keratinocyte proline-rich protein OS=Rattus norvegicus GN=Kprp PE=2 SV=1	fab:101816525/2.4e-08/SREBF1; sterol regulatory element binding transcription factor 1; K07197 sterol regulatory element-binding transcription factor 1	CE28322/9.3e-06/[Z] KOG2418 Microtubule-associated protein TAU	NA	NA
CL1633.Contig1_All	669	0.01	12.8	10.3219	8.35e-27	Up	1.13e-27	NA	NA	NA	NA	NA	NA	NA
CL1318.Contig1_All	2868	0.01	12.78	10.3197	2.9e-135	Up	1.14e-136	gi|242003233|ref|XP_002436144.1|/2.2e-72/salivary sulfotransferase, putative [Ixodes scapularis] >gi|215499480|gb|EEC08974.1| salivary sulfotransferase, putative, partial [Ixodes scapularis]	NA	sp|O46503|ST1C2_RABIT/2.2e-27/Sulfotransferase 1C2 OS=Oryctolagus cuniculus GN=SULT1C2 PE=1 SV=1	mdo:100015166/1.6e-29/sulfotransferase family cytosolic 2B member 1-like; K01015 alcohol sulfotransferase [EC:2.8.2.2]	CE23282/2.1e-27/[R] KOG1584 Sulfotransferase	PTHR11783:SF46/6.6E-99/--	NA
Unigene23233_All	1190	0.01	12.71	10.3117	3.75e-52	Up	3.21e-53	NA	gi|194319794|gb|EU204907.2|/6.87112e-24/Dermacentor variabilis vitellogenin-2 precursor (Vg-2) mRNA, complete cds	NA	NA	NA	NA	NA
Unigene26627_All	1528	0.01	12.7	10.3106	1.15e-68	Up	7.98e-70	gi|242003233|ref|XP_002436144.1|/1.1e-73/salivary sulfotransferase, putative [Ixodes scapularis] >gi|215499480|gb|EEC08974.1| salivary sulfotransferase, putative, partial [Ixodes scapularis]	NA	sp|P52847|ST1B1_RAT/3.0e-28/Sulfotransferase family cytosolic 1B member 1 OS=Rattus norvegicus GN=Sult1b1 PE=1 SV=2	aqu:100640839/1.2e-28/amine sulfotransferase-like; K01025	CE23282/3.1e-30/[R] KOG1584 Sulfotransferase	PF00685/2.3E-37/Sulfotransferase domain	NA
Unigene20547_All	673	0.01	12.69	10.3095	8.36e-27	Up	1.13e-27	NA	NA	NA	NA	NA	NA	NA
CL3886.Contig1_All	1264	0.06	76.08	10.3083	0	Up	0	gi|241160116|ref|XP_002408681.1|/3.5e-62/conserved hypothetical protein [Ixodes scapularis] >gi|215494378|gb|EEC04019.1| conserved hypothetical protein, partial [Ixodes scapularis]	NA	NA	bfo:BRAFLDRAFT_120654/2.3e-28/hypothetical protein; K03018 DNA-directed RNA polymerase III subunit RPC1 [EC:2.7.7.6]	NA	PF04199/1.6E-28/Putative cyclase	biological_process:GO:0019441//tryptophan catabolic process to kynurenine;molecular_function:GO:0004061//arylformamidase activity;
Unigene10607_All	2580	0.03	37.83	10.3004	0	Up	0	gi|696123067|gb|AIT40222.1|/6.2e-66/Tumor necrosis factor receptor-associated factor-like protein [Rhipicephalus microplus]	gi|157704081|gb|EU018135.1|/1.54471e-08/Rhipicephalus appendiculatus isolate RAHF_73 Ruka SINE elements	sp|Q2KHN1|RN151_HUMAN/2.0e-08/RING finger protein 151 OS=Homo sapiens GN=RNF151 PE=2 SV=1	aqu:105313826/3.7e-09/TNF receptor-associated factor 4-like; K09848 TNF receptor-associated factor 4	NA	PS50089/8.904/Zinc finger RING-type profile.	NA
Unigene3863_All	337	0.01	12.57	10.2958	1.95e-10	Up	4.54e-11	NA	gi|749778628|ref|XM_011145688.1|/8.62048e-08/PREDICTED: Harpegnathos saltator uncharacterized LOC105185861 (LOC105185861), transcript variant X1, mRNA	NA	NA	NA	NA	NA
CL3020.Contig6_All	859	0.01	12.51	10.2889	3.07e-35	Up	3.45e-36	NA	NA	NA	NA	NA	NA	NA
CL418.Contig3_All	2344	0.01	12.49	10.2866	8.01e-107	Up	3.84e-108	gi|241154894|ref|XP_002407409.1|/1.8e-277/IMP-GMP specific 5'-nucleotidase, putative [Ixodes scapularis] >gi|215494113|gb|EEC03754.1| IMP-GMP specific 5'-nucleotidase, putative, partial [Ixodes scapularis]	gi|241154893|ref|XM_002407365.1|/0/Ixodes scapularis IMP-GMP specific 5&apos;-nucleotidase, putative, mRNA	sp|Q3V1L4|5NTC_MOUSE/2.1e-185/Cytosolic purine 5'-nucleotidase OS=Mus musculus GN=Nt5c2 PE=1 SV=2	aec:105151673/1.6e-205/cytosolic purine 5'-nucleotidase; K01081 5'-nucleotidase [EC:3.1.3.5]	7293456/1.6e-187/[F] KOG2469 IMP-GMP specific 5'-nucleotidase	PTHR12103:SF15/9.4E-269/--	biological_process:GO:0016311//dephosphorylation;molecular_function:GO:0046872//metal ion binding;GO:0008253//5'-nucleotidase activity;
Unigene4494_All	321	0.01	12.45	10.2819	1.33e-09	Up	3.23e-10	gi|241640816|ref|XP_002410941.1|/2.0e-14/conserved hypothetical protein [Ixodes scapularis] >gi|215503639|gb|EEC13133.1| conserved hypothetical protein [Ixodes scapularis]	NA	NA	NA	NA	PTHR10574:SF295/1.8E-12/--	NA
CL4745.Contig2_All	588	0.01	12.41	10.2773	3.56e-22	Up	5.44e-23	NA	NA	NA	NA	NA	NA	NA
Unigene23456_All	1294	0.24	297.41	10.2752	0	Up	0	gi|225717994|gb|ACO14843.1|/3.7e-27/Lysosomal aspartic protease precursor [Caligus clemensi]	NA	sp|Q29078|PAG1_PIG/6.1e-22/Pregnancy-associated glycoprotein 1 OS=Sus scrofa PE=2 SV=1	dan:Dana_GF19728/3.7e-26/GF19728 gene product from transcript GF19728-RA (EC:3.4.23.-); K01379 cathepsin D [EC:3.4.23.5]	7297766/4.9e-24/[O] KOG1339 Aspartyl protease	PF00026/1.6E-38/Eukaryotic aspartyl protease	NA
Unigene16535_All	4753	0.01	12.34	10.2691	3.73e-218	Up	9.86e-220	gi|642091955|emb|CDQ81448.1|/3.2e-07/unnamed protein product [Oncorhynchus mykiss]	gi|797056882|tpe|HG314000.1|/2.18152e-19/TPA_asm: Oryzias latipes strain Hd-rR, complete genome assembly, chromosome 22	NA	dre:100331906/3.1e-06/phlpp1, si:ch73-40a17.1; PH domain and leucine rich repeat protein phosphatase 1; K16340 PH domain and leucine-rich repeat-containing protein phosphatase [EC:3.1.3.16]	NA	PTHR10131/7.3E-19/--	biological_process:GO:0006810//transport;
Unigene20265_All	1518	0.01	12.32	10.2668	4e-66	Up	2.86e-67	gi|556773699|ref|XP_005981997.1|/1.4e-36/PREDICTED: 50S ribosomal protein L9, chloroplastic-like [Pantholops hodgsonii]	gi|83025231|gb|AC167663.3|/2.89373e-88/Culex pipiens quinquefasciatus, clone Culex pipiens quinquefasciatus-3940143D9, complete sequence	sp|B1X3I0|RR18_PAUCH/3.7e-10/30S ribosomal protein S18, organellar chromatophore OS=Paulinella chromatophora GN=rpl36 PE=3 SV=1	NA	At3g44890/1.8e-14/[J] KOG4607 Mitochondrial ribosomal protein L9	NA	NA
Unigene12127_All	378	0.01	12.28	10.2621	4.17e-12	Up	8.99e-13	NA	NA	NA	NA	NA	NA	NA
Unigene23083_All	477	0.01	12.27	10.2609	1.03e-16	Up	1.86e-17	NA	NA	NA	NA	NA	NA	NA
Unigene5901_All	811	0.11	134.86	10.2597	0	Up	0	gi|926630662|ref|XP_013781029.1|/3.8e-46/PREDICTED: natterin-3-like [Limulus polyphemus]	NA	NA	NA	NA	NA	NA
CL1219.Contig3_All	1961	0.01	12.17	10.2491	4.83e-86	Up	2.79e-87	NA	NA	NA	NA	NA	NA	NA
Unigene22901_All	1247	0.01	12.16	10.2479	1.41e-52	Up	1.21e-53	gi|241804721|ref|XP_002414543.1|/5.9e-38/secreted salivary gland peptide, putative [Ixodes scapularis] >gi|215508754|gb|EEC18208.1| secreted salivary gland peptide, putative [Ixodes scapularis]	NA	sp|P24856|ANP_NOTNE/1.2e-09/Ice-structuring glycoprotein (Fragment) OS=Notothenia neglecta GN=afgp8 PE=1 SV=2	bta:789503/2.1e-10/MUC5B, MUC5AC, mucin-5B; mucin 5B, oligomeric mucus/gel-forming; K13908 mucin-5B	NA	NA	NA
Unigene25705_All	1401	0.01	12.16	10.2479	9.03e-60	Up	6.97e-61	NA	NA	NA	NA	NA	NA	NA
CL2582.Contig1_All	707	0.01	12.14	10.2456	3.16e-27	Up	4.23e-28	NA	NA	NA	NA	NA	NA	NA
CL6213.Contig2_All	232	0.01	12.1	10.2408	1.82e-05	Up	5.84e-06	NA	NA	NA	NA	NA	NA	NA
CL4838.Contig1_All	748	0.01	11.96	10.224	1.72e-28	Up	2.24e-29	NA	NA	NA	NA	NA	PF02098/4.6E-5/Tick histamine binding protein	NA
CL3146.Contig1_All	320	0.01	11.94	10.2216	9.02e-09	Up	2.29e-09	NA	NA	NA	NA	NA	NA	NA
Unigene24886_All	810	0.01	11.91	10.218	1.93e-31	Up	2.34e-32	NA	NA	NA	NA	NA	NA	NA
Unigene20222_All	1023	0.01	11.9	10.2167	3.75e-41	Up	3.77e-42	gi|970918071|ref|XP_015125609.1|/1.1e-69/PREDICTED: cell division protein ZapE-like [Diachasma alloeum]	gi|970918070|ref|XM_015270123.1|/8.06911e-162/PREDICTED: Diachasma alloeum cell division protein ZapE-like (LOC107047358), mRNA	sp|Q9BYD1|RM13_HUMAN/5.6e-18/39S ribosomal protein L13, mitochondrial OS=Homo sapiens GN=MRPL13 PE=1 SV=1	spu:585375/1.1e-20/39S ribosomal protein L13, mitochondrial; K02871 large subunit ribosomal protein L13	At1g78630/1.5e-36/[J] KOG3203 Mitochondrial/chloroplast ribosomal protein L13	PTHR11545/1.1E-81/--	NA
Unigene20640_All	1124	0.01	11.9	10.2167	8.34e-46	Up	7.82e-47	gi|350422174|ref|XP_003493080.1|/4.8e-164/PREDICTED: glyceraldehyde-3-phosphate dehydrogenase, cytosolic-like [Bombus impatiens]	gi|15878083|emb|AJ333665.1|/4.25634e-140/Homo sapiens genomic sequence surrounding NotI site, clone HSJ-BJ2RS	sp|P10097|G3PC_TRYBB/1.1e-155/Glyceraldehyde-3-phosphate dehydrogenase, cytosolic OS=Trypanosoma brucei brucei PE=1 SV=3	cin:100186457/4.9e-128/glyceraldehyde-3-phosphate dehydrogenase-like; K00134 glyceraldehyde 3-phosphate dehydrogenase [EC:1.2.1.12]	SPBC32F12.11/1.7e-126/[G] KOG0657 Glyceraldehyde 3-phosphate dehydrogenase	PS00071/-/Glyceraldehyde 3-phosphate dehydrogenase active site.	NA
Unigene24311_All	1210	0.01	11.87	10.2131	1.3e-49	Up	1.15e-50	gi|241244281|ref|XP_002402265.1|/7.4e-70/GTPase Rho, putative [Ixodes scapularis] >gi|215496297|gb|EEC05937.1| GTPase Rho, putative, partial [Ixodes scapularis]	NA	sp|Q22038|RHO1_CAEEL/1.5e-59/Ras-like GTP-binding protein rhoA OS=Caenorhabditis elegans GN=rho-1 PE=1 SV=1	cel:CELE_Y51H4A.3/2.0e-58/rho-1; Ras-like GTP-binding protein RhoA; K04513 Ras homolog gene family, member A	CE25369/1.1e-59/[R] KOG0393 Ras-related small GTPase, Rho type	PS51420/22.907/small GTPase Rho family profile.	biological_process:GO:0007264//small GTPase mediated signal transduction;cellular_component:GO:0005622//intracellular;molecular_function:GO:0004767//sphingomyelin phosphodiesterase activity;GO:0005525//GTP binding;
CL3020.Contig2_All	996	0.01	11.82	10.207	1.84e-39	Up	1.9e-40	NA	NA	NA	NA	NA	NA	NA
Unigene23179_All	602	0.01	11.81	10.2058	9.38e-22	Up	1.45e-22	NA	NA	NA	NA	NA	NA	NA
Unigene27833_All	780	0.01	11.79	10.2033	9.35e-30	Up	1.18e-30	gi|194362129|dbj|BAG56005.1|/2.3e-24/cement protein 64P-BA1 [Rhipicephalus appendiculatus]	NA	sp|Q54CL3|PEX13_DICDI/3.2e-10/Probable peroxisomal membrane protein PEX13 OS=Dictyostelium discoideum GN=pex13 PE=3 SV=1	cfr:102511432/3.7e-13/FAM98B; family with sequence similarity 98, member B; K15434 protein FAM98B	At2g33410/1.4e-10/[A] KOG4205 RNA-binding protein musashi/mRNA cleavage and polyadenylation factor I complex, subunit HRP1	NA	NA
CL1578.Contig1_All	1468	0.01	11.79	10.2033	1.28e-60	Up	9.81e-62	gi|241674125|ref|XP_002400534.1|/1.2e-111/sulfotransferase, putative [Ixodes scapularis] >gi|215506324|gb|EEC15818.1| sulfotransferase, putative, partial [Ixodes scapularis]	NA	sp|O35400|ST2B1_MOUSE/2.6e-37/Sulfotransferase family cytosolic 2B member 1 OS=Mus musculus GN=Sult2b1 PE=2 SV=2	aqu:100638111/1.9e-42/sulfotransferase 1C4-like; K01025	CE23282/4.6e-47/[R] KOG1584 Sulfotransferase	PTHR11783/1.3E-149/--	molecular_function:GO:0008146//sulfotransferase activity;
Unigene20220_All	622	0.01	11.78	10.2021	1.35e-22	Up	2.04e-23	gi|954201915|gb|KRX12216.1|/9.8e-34/Non-specific lipid-transfer protein [Trichinella nelsoni]	NA	NA	NA	At5g59320/2.8e-30/[I] LSE0123 A Lipid transfer protein type 1	NA	NA
Unigene25055_All	1642	0.01	11.75	10.1984	1.15e-68	Up	7.98e-70	gi|241640583|ref|XP_002409271.1|/7.0e-63/acyl-CoA synthetase, putative [Ixodes scapularis] >gi|215501323|gb|EEC10817.1| acyl-CoA synthetase, putative [Ixodes scapularis]	NA	sp|Q27757|LUCI_PHOPE/3.7e-40/Luciferin 4-monooxygenase OS=Photuris pennsylvanica PE=2 SV=2	soc:105204338/2.0e-24/4-coumarate--CoA ligase 1-like; K01904 4-coumarate--CoA ligase [EC:6.2.1.12]	At1g65060/7.8e-35/[I] KOG1176 Acyl-CoA synthetase	PF13193/2.6E-7/AMP-binding enzyme C-terminal domain	NA
Unigene26804_All	855	0.01	11.63	10.1836	1.05e-32	Up	1.24e-33	NA	NA	NA	NA	NA	NA	NA
CL1439.Contig1_All	1182	0.01	11.56	10.1749	4.49e-47	Up	4.13e-48	gi|241652736|ref|XP_002411297.1|/3.1e-20/hypothetical protein IscW_ISCW009382 [Ixodes scapularis] >gi|215503927|gb|EEC13421.1| hypothetical protein IscW_ISCW009382 [Ixodes scapularis]	NA	sp|Q02817|MUC2_HUMAN/2.3e-07/Mucin-2 OS=Homo sapiens GN=MUC2 PE=1 SV=2	cfr:102517695/4.9e-09/mucin-2-like; K10955 intestinal mucin-2	Hs4505285/1.7e-07/[WV] KOG1216 von Willebrand factor and related coagulation proteins	NA	NA
CL325.Contig6_All	625	0.01	11.54	10.1724	3.56e-22	Up	5.44e-23	NA	NA	NA	NA	NA	NA	NA
CL1083.Contig3_All	7964	0.01	11.54	10.1724	0	Up	0	gi|241997714|ref|XP_002433506.1|/0.0e+00/spectrin alpha chain, putative [Ixodes scapularis] >gi|215490929|gb|EEC00570.1| spectrin alpha chain, putative [Ixodes scapularis]	gi|241997713|ref|XM_002433461.1|/0/Ixodes scapularis spectrin alpha chain, putative, mRNA	sp|P13395|SPTCA_DROME/0.0e+00/Spectrin alpha chain OS=Drosophila melanogaster GN=alpha-Spec PE=1 SV=2	tca:662567/0.0e+00/alpha-Spec; spectrin alpha chain; K06114 spectrin alpha	7292157/0.0e+00/[Z] KOG0040 Ca2+-binding actin-bundling protein (spectrin), alpha chain (EF-Hand protein superfamily)	PTHR11915/0.0/--	biological_process:GO:0035335//peptidyl-tyrosine dephosphorylation;molecular_function:GO:0005509//calcium ion binding;GO:0004725//protein tyrosine phosphatase activity;
Unigene23822_All	510	0.01	11.49	10.1662	3.91e-17	Up	7e-18	gi|884984235|ref|XP_012988345.1|/1.5e-08/PREDICTED: formin-2-like [Esox lucius]	NA	sp|Q8R4X3|RBM12_MOUSE/2.2e-07/RNA-binding protein 12 OS=Mus musculus GN=Rbm12 PE=1 SV=3	mdo:100617929/5.7e-07/NADSYN1; NAD synthetase 1; K01950 NAD+ synthase (glutamine-hydrolysing) [EC:6.3.5.1]	Hs19923345/2.1e-07/[R] KOG4307 RNA binding protein RBM12/SWAN	NA	NA
CL1318.Contig2_All	2834	0.01	11.48	10.1649	1.46e-119	Up	6.47e-121	gi|242003233|ref|XP_002436144.1|/2.2e-72/salivary sulfotransferase, putative [Ixodes scapularis] >gi|215499480|gb|EEC08974.1| salivary sulfotransferase, putative, partial [Ixodes scapularis]	NA	sp|O46503|ST1C2_RABIT/2.1e-27/Sulfotransferase 1C2 OS=Oryctolagus cuniculus GN=SULT1C2 PE=1 SV=1	mdo:100015166/1.6e-29/sulfotransferase family cytosolic 2B member 1-like; K01015 alcohol sulfotransferase [EC:2.8.2.2]	CE23282/2.1e-27/[R] KOG1584 Sulfotransferase	PTHR11783:SF46/6.6E-99/--	NA
Unigene13569_All	1095	0.01	11.47	10.1636	7.62e-43	Up	7.47e-44	NA	NA	NA	NA	NA	NA	NA
CL6473.Contig2_All	2121	0.01	11.46	10.1624	3.65e-88	Up	2.08e-89	NA	NA	NA	NA	NA	NA	NA
CL3663.Contig1_All	647	0.01	11.42	10.1573	5.13e-23	Up	7.66e-24	NA	NA	NA	NA	NA	NA	NA
CL2698.Contig1_All	523	0.01	11.39	10.1536	1.49e-17	Up	2.62e-18	NA	NA	NA	NA	NA	NA	NA
Unigene15422_All	581	0.01	11.39	10.1536	4.52e-20	Up	7.32e-21	gi|241705116|ref|XP_002411982.1|/4.2e-31/secreted salivary gland peptide, putative [Ixodes scapularis] >gi|215504977|gb|EEC14471.1| secreted salivary gland peptide, putative [Ixodes scapularis]	NA	sp|Q6IG02|K22E_RAT/3.4e-12/Keratin, type II cytoskeletal 2 epidermal OS=Rattus norvegicus GN=Krt2 PE=3 SV=1	spu:583110/1.9e-14/ATP-dependent RNA helicase A; K13184 ATP-dependent RNA helicase A [EC:3.6.4.13]	Hs18587823/1.4e-10/[Z] LSE0592 H Keratins	NA	NA
CL3773.Contig2_All	721	0.65	738.98	10.1509	0	Up	0	gi|164448672|ref|NP_001106733.1|/7.1e-28/fibroin heavy chain precursor [Bombyx mori] >gi|9087216|sp|P05790.4|FIBH_BOMMO RecName: Full=Fibroin heavy chain; Short=Fib-H; AltName: Full=H-fibroin; Flags: Precursor >gi|8572061|gb|AAF76983.1|AF226688_1 fibroin heavy chain Fib-H [Bombyx mori]	gi|325303311|tpg|BK007224.1|/1.8632e-37/TPA_exp: Amblyomma variegatum hypothetical glycine-rich secreted cement protein mRNA, partial cds	sp|P05790|FIBH_BOMMO/5.8e-30/Fibroin heavy chain OS=Bombyx mori GN=FIBH PE=1 SV=4	rno:65191/1.6e-26/Gabre; gamma-aminobutyric acid type A receptor epsilon subunit; K05185 gamma-aminobutyric acid receptor subunit epsilon	CE28321/1.2e-16/[Z] KOG2418 Microtubule-associated protein TAU	NA	biological_process:GO:0007165//signal transduction;GO:0006811//ion transport;molecular_function:GO:0099600//transmembrane receptor activity;
CL3740.Contig3_All	673	0.01	11.34	10.1472	7.39e-24	Up	1.08e-24	NA	NA	NA	NA	NA	NA	NA
CL4438.Contig1_All	391	0.01	11.34	10.1472	1.09e-11	Up	2.4e-12	NA	NA	NA	NA	NA	SM00131/0.0054/BPTI/Kunitz family of serine protease inhibitors.	NA
CL588.Contig3_All	436	0.29	328.52	10.1457	0	Up	0	NA	NA	NA	NA	NA	NA	NA
Unigene20248_All	2697	0.01	11.32	10.1447	2.42e-112	Up	1.12e-113	gi|410929581|ref|XP_003978178.1|/2.0e-14/PREDICTED: tenascin-like [Takifugu rubripes]	NA	sp|P10039|TENA_CHICK/2.9e-13/Tenascin OS=Gallus gallus GN=TNC PE=1 SV=2	tru:101064666/2.1e-15/tenascin-like; K06252 tenascin	Hs20536645_1/1.1e-09/[TW] KOG1225 Teneurin-1 and related extracellular matrix proteins, contain EGF-like repeats	PS50853/8.411/Fibronectin type-III domain profile.	NA
CL899.Contig2_All	1589	0.01	11.27	10.1383	1.39e-63	Up	1.03e-64	gi|241998454|ref|XP_002433870.1|/2.4e-20/dynein light chain, putative [Ixodes scapularis] >gi|215495629|gb|EEC05270.1| dynein light chain, putative [Ixodes scapularis]	NA	NA	aqu:100635838/5.4e-11/TNF receptor-associated factor 5-like; K09848 TNF receptor-associated factor 4	NA	PS50089/8.89/Zinc finger RING-type profile.	NA
Unigene7568_All	1943	0.01	11.19	10.128	2.07e-78	Up	1.29e-79	gi|766931942|ref|XP_011498176.1|/8.4e-15/PREDICTED: zinc finger CCCH domain-containing protein 13-like [Ceratosolen solmsi marchali]	NA	sp|Q9HC84|MUC5B_HUMAN/4.3e-11/Mucin-5B OS=Homo sapiens GN=MUC5B PE=1 SV=3	pss:106732736/1.1e-13/mucin-2-like; K10955 intestinal mucin-2	Hs19923466/2.1e-10/[A] KOG1869 Splicing coactivator SRm160/300, subunit SRm300	NA	NA
CL210.Contig1_All	775	0.01	11.13	10.1202	1.2e-27	Up	1.59e-28	gi|926614259|ref|XP_013772168.1|/2.5e-26/PREDICTED: gamma-glutamylcyclotransferase-like [Limulus polyphemus]	NA	sp|Q9D7X8|GGCT_MOUSE/1.6e-17/Gamma-glutamylcyclotransferase OS=Mus musculus GN=Ggct PE=1 SV=1	aec:105150314/1.3e-18/gamma-glutamylcyclotransferase-like; K00682 gamma-glutamylcyclotransferase [EC:2.3.2.4]	CE02545/6.3e-19/[S] KOG4059 Uncharacterized conserved protein	PTHR12935/8.5E-35/--	NA
Unigene25723_All	839	0.01	11.12	10.1189	1.34e-30	Up	1.66e-31	NA	NA	NA	NA	NA	NA	NA
CL5377.Contig1_All	1010	0.01	11.09	10.115	8.98e-38	Up	9.61e-39	gi|576294892|gb|AHH29555.1|/4.7e-86/glutathione S-transferase [Rhipicephalus microplus]	gi|576294891|gb|KF784792.1|/6.15581e-163/Rhipicephalus microplus glutathione S-transferase mRNA, complete cds	sp|P30106|GSTT1_DROSE/2.6e-28/Glutathione S-transferase 1-1 OS=Drosophila sechellia GN=GstD1 PE=3 SV=2	isc:IscW_ISCW005805/2.6e-59/glutathione S-transferase, putative (EC:2.5.1.18); K00799 glutathione S-transferase [EC:2.5.1.18]	7302598/8.7e-29/[O] KOG0867 Glutathione S-transferase	PF14497/1.4E-12/Glutathione S-transferase, C-terminal domain	biological_process:GO:0006749//glutathione metabolic process;cellular_component:GO:0005737//cytoplasm;molecular_function:GO:0004364//glutathione transferase activity;
Unigene22260_All	2129	0.01	11.08	10.1137	1.28e-85	Up	7.44e-87	gi|242001880|ref|XP_002435583.1|/1.4e-71/conserved hypothetical protein [Ixodes scapularis] >gi|215498919|gb|EEC08413.1| conserved hypothetical protein [Ixodes scapularis]	NA	sp|P47980|TIS1_DROME/2.3e-18/Protein TIS11 OS=Drosophila melanogaster GN=Tis11 PE=2 SV=2	aqu:100633552/8.5e-20/zinc finger protein 36, C3H1 type-like 2-A; K18753 butyrate response factor 1	7292800/1.7e-18/[R] KOG1677 CCCH-type Zn-finger protein	PS50103/13.45/Zinc finger C3H1-type profile.	NA
CL3071.Contig1_All	1349	0.06	66.44	10.1129	4.15376274597548e-311	Up	8.029060000002e-313	gi|926630662|ref|XP_013781029.1|/1.7e-46/PREDICTED: natterin-3-like [Limulus polyphemus]	NA	sp|Q66S13|NATT4_THANI/2.9e-06/Natterin-4 OS=Thalassophryne nattereri PE=2 SV=1	NA	NA	PTHR31649:SF1/4.3E-56/--	NA
Unigene26220_All	545	0.01	11.06	10.1111	5.69e-18	Up	9.85e-19	gi|13936427|gb|AAK49813.1|/4.4e-22/unknown [Amblyomma americanum]	NA	NA	NA	NA	NA	NA
CL386.Contig6_All	937	0.01	11.06	10.1111	2.14e-34	Up	2.45e-35	NA	NA	NA	NA	NA	NA	NA
CL6696.Contig2_All	2732	0.01	11.06	10.1111	4.54e-111	Up	2.12e-112	gi|241998454|ref|XP_002433870.1|/2.2e-29/dynein light chain, putative [Ixodes scapularis] >gi|215495629|gb|EEC05270.1| dynein light chain, putative [Ixodes scapularis]	NA	sp|Q60803|TRAF3_MOUSE/1.1e-07/TNF receptor-associated factor 3 OS=Mus musculus GN=Traf3 PE=1 SV=2	gja:107109261/9.8e-13/RING finger protein 151-like; K11981 E3 ubiquitin-protein ligase NRDP1 [EC:2.3.2.27]	HsM4507679/1.9e-09/[T] KOG0297 TNF receptor-associated factor	PS50089/9.716/Zinc finger RING-type profile.	NA
Unigene22267_All	670	0.01	11.06	10.1111	5.13e-23	Up	7.66e-24	gi|696123067|gb|AIT40222.1|/6.6e-20/Tumor necrosis factor receptor-associated factor-like protein [Rhipicephalus microplus]	NA	NA	isc:IscW_ISCW011773/2.3e-08/hypothetical protein; K03175 TNF receptor-associated factor 6 [EC:2.3.2.27]	NA	NA	NA
Unigene16683_All	2160	0.01	11.02	10.1059	1.82e-86	Up	1.05e-87	NA	NA	NA	NA	NA	NA	NA
CL1820.Contig1_All	888	0.01	11	10.1033	2.76e-32	Up	3.29e-33	gi|391348237|ref|XP_003748355.1|/1.2e-21/PREDICTED: uncharacterized protein LOC100906380 [Metaseiulus occidentalis]	NA	NA	NA	NA	NA	NA
Unigene27283_All	327	0.01	10.99	10.102	9.02e-09	Up	2.29e-09	NA	NA	NA	NA	NA	PF13991/3.5E-36/BssS protein family	NA
CL5027.Contig2_All	1644	0.69	756.71	10.0989	0	Up	0	gi|114153046|gb|ABI52689.1|/3.1e-34/GGY domain protein [Argas monolakensis]	NA	sp|P05790|FIBH_BOMMO/3.0e-13/Fibroin heavy chain OS=Bombyx mori GN=FIBH PE=1 SV=4	gja:107125606/3.1e-14/keratin, type II cytoskeletal 1-like; K07605 type II keratin, basic	At5g40490/1.3e-13/[R] KOG0118 FOG: RRM domain	NA	NA
CL3278.Contig4_All	295	0.01	10.95	10.0967	4.11e-07	Up	1.16e-07	NA	NA	NA	NA	NA	NA	NA
Unigene23823_All	1495	0.01	10.92	10.0928	1.18e-57	Up	9.37e-59	gi|241671830|ref|XP_002411420.1|/3.6e-66/hypothetical protein IscW_ISCW021690 [Ixodes scapularis] >gi|215504069|gb|EEC13563.1| hypothetical protein IscW_ISCW021690 [Ixodes scapularis]	NA	NA	NA	NA	NA	NA
CL2219.Contig2_All	298	0.01	10.89	10.0888	1.58e-07	Up	4.34e-08	NA	NA	NA	NA	NA	NA	NA
Unigene20275_All	1258	0.01	10.88	10.0875	1.7e-47	Up	1.55e-48	gi|242001116|ref|XP_002435201.1|/3.4e-150/isocitrate dehydrogenase, putative [Ixodes scapularis] >gi|215498531|gb|EEC08025.1| isocitrate dehydrogenase, putative, partial [Ixodes scapularis]	gi|195345720|ref|XM_002039381.1|/2.06619e-09/Drosophila sechellia GM22739 (Dsec\GM22739), mRNA	sp|P41564|IDH3G_MACFA/3.6e-104/Isocitrate dehydrogenase [NAD] subunit gamma, mitochondrial (Fragment) OS=Macaca fascicularis GN=IDH3G PE=2 SV=1	aec:105146122/4.0e-118/isocitrate dehydrogenase [NAD] subunit gamma, mitochondrial; K00030 isocitrate dehydrogenase (NAD+) [EC:1.1.1.41]	7301367/1.6e-112/[E] KOG0784 Isocitrate dehydrogenase, gamma subunit	PTHR11835/3.4E-221/--	biological_process:GO:0006099//tricarboxylic acid cycle;molecular_function:GO:0000287//magnesium ion binding;GO:0004449//isocitrate dehydrogenase (NAD+) activity;GO:0051287//NAD binding;
CL5154.Contig1_All	1048	0.01	10.84	10.0821	3.4e-38	Up	3.6e-39	gi|926634786|ref|XP_013783257.1|/9.6e-58/PREDICTED: 3-oxoacyl-[acyl-carrier-protein] reductase FabG-like [Limulus polyphemus]	NA	sp|Q5RCF8|DHRS4_PONAB/2.8e-25/Dehydrogenase/reductase SDR family member 4 OS=Pongo abelii GN=DHRS4 PE=2 SV=3	mde:101891977/2.7e-27/dehydrogenase/reductase SDR family member 4; K11147 dehydrogenase/reductase SDR family member 4 [EC:1.1.-.-]	7296705/7.4e-47/[R] KOG0725 Reductases with broad range of substrate specificities	PR00081/7.8E-35/Glucose/ribitol dehydrogenase family signature	NA
CL3020.Contig1_All	933	0.01	10.72	10.0661	3.96e-33	Up	4.63e-34	NA	NA	NA	NA	NA	NA	NA
Unigene24096_All	724	0.01	10.68	10.0607	1.07e-24	Up	1.52e-25	gi|242003405|ref|XP_002436166.1|/6.5e-29/secreted protein, putative [Ixodes scapularis] >gi|215499502|gb|EEC08996.1| secreted protein, putative [Ixodes scapularis]	NA	NA	NA	NA	NA	NA
Unigene26778_All	334	0.01	10.62	10.0526	9.03e-09	Up	2.29e-09	gi|241999898|ref|XP_002434592.1|/1.9e-07/hypothetical protein IscW_ISCW006130 [Ixodes scapularis] >gi|215497922|gb|EEC07416.1| hypothetical protein IscW_ISCW006130 [Ixodes scapularis]	NA	NA	isc:IscW_ISCW011824/7.5e-08/hypothetical protein; K08471 gustatory receptor	NA	NA	cellular_component:GO:0016020//membrane;
CL3721.Contig3_All	568	0.01	10.61	10.0512	5.68e-18	Up	9.85e-19	gi|944342151|ref|XP_014375823.1|/2.4e-10/PREDICTED: neural Wiskott-Aldrich syndrome protein isoform X2 [Alligator sinensis]	NA	sp|Q91YD9|WASL_MOUSE/2.1e-11/Neural Wiskott-Aldrich syndrome protein OS=Mus musculus GN=Wasl PE=1 SV=1	amj:102573657/2.5e-11/WASL; Wiskott-Aldrich syndrome-like; K05747 Wiskott-Aldrich syndrome protein	CE25278/1.9e-12/[U] KOG3834 Golgi reassembly stacking protein GRASP65, contains PDZ domain	NA	NA
Unigene20696_All	1258	0.01	10.59	10.0485	3.15e-46	Up	2.93e-47	gi|241150647|ref|XP_002406507.1|/4.1e-31/conserved hypothetical protein [Ixodes scapularis] >gi|215493857|gb|EEC03498.1| conserved hypothetical protein [Ixodes scapularis]	NA	NA	NA	NA	PF02098/1.0E-8/Tick histamine binding protein	NA
Unigene26287_All	647	0.01	10.58	10.0471	2.47e-21	Up	3.87e-22	NA	NA	NA	NA	NA	PF02098/2.2E-5/Tick histamine binding protein	NA
Unigene20421_All	991	0.01	10.56	10.0444	3.07e-35	Up	3.45e-36	gi|241836653|ref|XP_002415124.1|/1.0e-24/conserved hypothetical protein [Ixodes scapularis] >gi|215509336|gb|EEC18789.1| conserved hypothetical protein [Ixodes scapularis]	NA	NA	NA	NA	PF02098/1.1E-9/Tick histamine binding protein	NA
Unigene24810_All	2248	0.01	10.56	10.0444	1.82e-86	Up	1.05e-87	gi|241254385|ref|XP_002404034.1|/7.0e-114/serine carboxypeptidase, putative [Ixodes scapularis] >gi|215496583|gb|EEC06223.1| serine carboxypeptidase, putative, partial [Ixodes scapularis]	NA	sp|C9WMM5|VCP_APIME/1.8e-101/Venom serine carboxypeptidase OS=Apis mellifera PE=2 SV=1	nvi:100119114/2.7e-101/venom serine carboxypeptidase; K09645 vitellogenic carboxypeptidase-like protein [EC:3.4.16.-]	Hs22027516/2.0e-97/[OE] KOG1282 Serine carboxypeptidases (lysosomal cathepsin A)	PTHR11802:SF98/4.8E-184/--	biological_process:GO:0006508//proteolysis;molecular_function:GO:0004180//carboxypeptidase activity;
Unigene15242_All	711	0.01	10.55	10.043	7.38e-24	Up	1.08e-24	gi|242000170|ref|XP_002434728.1|/1.1e-41/secreted protein, putative [Ixodes scapularis] >gi|215498058|gb|EEC07552.1| secreted protein, putative [Ixodes scapularis]	NA	NA	NA	NA	NA	NA
Unigene21694_All	732	0.01	10.54	10.0417	1.07e-24	Up	1.52e-25	gi|242003397|ref|XP_002436164.1|/5.2e-18/secreted protein, putative [Ixodes scapularis] >gi|215499500|gb|EEC08994.1| secreted protein, putative [Ixodes scapularis]	NA	NA	NA	NA	NA	NA
CL5761.Contig1_All	1740	0.01	10.51	10.0375	2.81e-65	Up	2.03e-66	gi|926611618|ref|XP_013794032.1|/1.4e-138/PREDICTED: sphingomyelin phosphodiesterase-like, partial [Limulus polyphemus]	NA	sp|Q0VD19|ASM_BOVIN/5.9e-129/Sphingomyelin phosphodiesterase OS=Bos taurus GN=SMPD1 PE=2 SV=1	ame:727146/1.0e-132/sphingomyelin phosphodiesterase-like; K12350 sphingomyelin phosphodiesterase [EC:3.1.4.12]	7291768/2.1e-131/[I] KOG3770 Acid sphingomyelinase and PHM5 phosphate metabolism protein	PF00149/8.3E-21/Calcineurin-like phosphoesterase	molecular_function:GO:0016787//hydrolase activity;
CL458.Contig4_All	661	0.01	10.51	10.0375	9.37e-22	Up	1.45e-22	NA	NA	NA	NA	NA	NA	NA
Unigene20527_All	578	0.01	10.49	10.0348	2.16e-18	Up	3.69e-19	NA	NA	NA	NA	NA	NA	NA
CL6292.Contig1_All	1050	0.01	10.48	10.0334	2.38e-37	Up	2.56e-38	NA	NA	NA	NA	NA	NA	NA
CL3020.Contig8_All	746	0.01	10.46	10.0307	1.07e-24	Up	1.52e-25	NA	NA	NA	NA	NA	NA	NA
Unigene21127_All	822	0.01	10.44	10.0279	4.54e-28	Up	5.96e-29	NA	NA	NA	NA	NA	NA	NA
Unigene13447_All	852	2.58	2685.96	10.0239	0	Up	0	gi|908414834|ref|XP_013068620.1|/1.1e-06/PREDICTED: mucin-5AC-like [Biomphalaria glabrata]	NA	sp|P14328|SP96_DICDI/3.3e-08/Spore coat protein SP96 OS=Dictyostelium discoideum GN=cotA PE=1 SV=2	dpo:Dpse_GA30019/3.3e-07/GA30019 gene product from transcript GA30019-RF; K11584 serine/threonine-protein phosphatase 2A regulatory subunit B'	7290240/8.7e-06/[K] TWOG0091 FOG: C4-type Zn-finger	SM00494/1.5E-7/Chitin-binding domain type 2	NA
CL2467.Contig2_All	1916	0.01	10.38	10.0196	1.25e-71	Up	8.35e-73	gi|241618045|ref|XP_002408287.1|/6.7e-65/conserved hypothetical protein [Ixodes scapularis] >gi|215502954|gb|EEC12448.1| conserved hypothetical protein [Ixodes scapularis]	NA	sp|Q9V8P9|TOPRS_DROME/1.0e-36/E3 ubiquitin-protein ligase Topors OS=Drosophila melanogaster GN=Topors PE=1 SV=1	bmor:101739792/7.3e-47/E3 ubiquitin-protein ligase Topors-like; K10631 E3 ubiquitin-protein ligase Topors [EC:2.3.2.27]	7302531/7.4e-37/[K] KOG4430 Topoisomerase I-binding arginine-serine-rich protein	PTHR22937:SF39/1.1E-53/--	NA
CL6111.Contig1_All	1473	0.01	10.37	10.0182	7.61e-54	Up	6.36e-55	NA	NA	NA	NA	NA	NA	NA
CL2187.Contig3_All	1714	0.01	10.34	10.014	3.68e-63	Up	2.74e-64	gi|612408887|gb|AHX02952.1|/1.1e-95/actin-related protein 2/3 complex subunit 3 [Dermacentor variabilis]	gi|612408886|gb|KF780488.1|/0/Dermacentor variabilis actin-related protein 2/3 complex subunit 3 (ARPC3) mRNA, complete cds	sp|Q9JM76|ARPC3_MOUSE/1.7e-67/Actin-related protein 2/3 complex subunit 3 OS=Mus musculus GN=Arpc3 PE=1 SV=3	aga:AgaP_AGAP001712/9.4e-70/AGAP001712-PA; K05756 actin related protein 2/3 complex, subunit 3	Hs5031597/1.6e-67/[Z] KOG3155 Actin-related protein Arp2/3 complex, subunit ARPC3	PF04062/7.7E-78/ARP2/3 complex ARPC3 (21 kDa) subunit	biological_process:GO:0034314//Arp2/3 complex-mediated actin nucleation;cellular_component:GO:0005885//Arp2/3 protein complex;GO:0005737//cytoplasm;molecular_function:GO:0003779//actin binding;
CL4515.Contig1_All	542	0.01	10.34	10.014	1.03e-16	Up	1.86e-17	gi|325303486|tpg|DAA34162.1|/7.9e-56/TPA_inf: hypothetical secreted protein 139 [Amblyomma variegatum]	NA	sp|P83992|CU16A_LOCMI/9.8e-14/Cuticle protein 16.5, isoform A OS=Locusta migratoria PE=1 SV=1	tru:101067221/5.9e-10/nup62; nucleoporin 62kDa; K14306 nuclear pore complex protein Nup62	NA	PTHR33289/2.7E-40/--	NA
Unigene24570_All	789	0.01	10.3	10.0084	2.2e-26	Up	3.01e-27	NA	NA	NA	NA	NA	NA	NA
Unigene19946_All	1334	0.01	10.29	10.007	6.4e-48	Up	5.81e-49	gi|241156638|ref|XP_002407832.1|/8.2e-70/Sec14 cytosolic factor, putative [Ixodes scapularis] >gi|215494232|gb|EEC03873.1| Sec14 cytosolic factor, putative [Ixodes scapularis]	NA	sp|Q9D3D0|TTPAL_MOUSE/2.0e-36/Alpha-tocopherol transfer protein-like OS=Mus musculus GN=Ttpal PE=2 SV=3	shr:100932475/4.3e-30/RLBP1; retinaldehyde binding protein 1; K19625 retinaldehyde-binding protein 1	7298581/4.5e-33/[I] KOG1471 Phosphatidylinositol transfer protein SEC14 and related proteins	SM00516/1.4E-18/Domain in homologues of a S. cerevisiae phosphatidylinositol transfer protein (Sec14p)	NA
CL3732.Contig1_All	482	0.01	10.29	10.007	3.37e-14	Up	6.69e-15	NA	NA	NA	NA	NA	NA	NA
Unigene20472_All	2797	0.01	10.2	9.99435	4e-105	Up	1.94e-106	gi|241153593|ref|XP_002407102.1|/4.0e-143/gamma-glutamyltransferase, putative [Ixodes scapularis] >gi|215494031|gb|EEC03672.1| gamma-glutamyltransferase, putative [Ixodes scapularis]	NA	sp|P07314|GGT1_RAT/1.8e-103/Gamma-glutamyltranspeptidase 1 OS=Rattus norvegicus GN=Ggt1 PE=1 SV=4	dgr:Dgri_GH12038/1.7e-108/GH12038 gene product from transcript GH12038-RA; K18592 gamma-glutamyltranspeptidase / glutathione hydrolase / leukotriene-C4 hydrolase [EC:2.3.2.2 3.4.19.13 3.4.19.14]	7289305/1.1e-105/[E] KOG2410 Gamma-glutamyltransferase	PF01019/6.8E-153/Gamma-glutamyltranspeptidase	molecular_function:GO:0016740//transferase activity;
Unigene20103_All	1712	0.01	10.19	9.99294	2.59e-62	Up	1.94e-63	NA	NA	NA	NA	NA	NA	NA
CL1000.Contig1_All	664	0.01	10.18	9.99152	6.51e-21	Up	1.03e-21	gi|241156043|ref|XP_002407678.1|/3.9e-12/hypothetical protein IscW_ISCW017240 [Ixodes scapularis] >gi|215494182|gb|EEC03823.1| hypothetical protein IscW_ISCW017240, partial [Ixodes scapularis]	NA	NA	NA	NA	NA	cellular_component:GO:0016021//integral component of membrane;molecular_function:GO:0008028//monocarboxylic acid transmembrane transporter activity;
CL463.Contig1_All	2069	0.01	10.18	9.99152	7.27e-76	Up	4.62e-77	gi|325303448|tpg|DAA34138.1|/7.6e-91/TPA_inf: cuticular protein-like protein [Amblyomma variegatum]	gi|325303447|tpg|BK007106.1|/3.5407e-168/TPA_inf: Amblyomma variegatum cuticular protein-like protein mRNA, partial cds	sp|O08816|WASL_RAT/3.9e-10/Neural Wiskott-Aldrich syndrome protein OS=Rattus norvegicus GN=Wasl PE=1 SV=2	mze:101481911/1.2e-13/histone-lysine N-methyltransferase 2C; K09188 histone-lysine N-methyltransferase MLL3 [EC:2.1.1.43]	At5g07750/1.3e-15/[ZR] LSE0118 A Protein possibly involved in cytoskeleton rearrangements, contains FH domain	PS51155/11.939/Chitin-binding type R&R domain profile.	NA
Unigene7820_All	243	0.01	10.15	9.98726	4.66e-05	Up	1.56e-05	NA	gi|194246086|gb|EU551638.1|/5.83844e-23/Dermacentor variabilis isolate DvM 129 ribosomal protein L38 mRNA, complete cds	NA	NA	NA	NA	NA
Unigene20851_All	1125	0.01	10.13	9.98442	4.86e-39	Up	5.07e-40	gi|167533467|ref|XP_001748413.1|/2.4e-06/hypothetical protein [Monosiga brevicollis MX1] >gi|163773225|gb|EDQ86868.1| predicted protein [Monosiga brevicollis MX1]	NA	sp|Q05049|MUC1_XENLA/9.1e-06/Integumentary mucin C.1 (Fragment) OS=Xenopus laevis PE=2 SV=1	NA	NA	NA	NA
Unigene8173_All	410	0.01	10.12	9.98299	2.87e-11	Up	6.39e-12	NA	NA	NA	NA	NA	NA	NA
CL2362.Contig1_All	543	0.01	10.11	9.98157	2.71e-16	Up	4.97e-17	NA	NA	NA	NA	NA	NA	NA
CL2520.Contig3_All	320	0.01	10.11	9.98157	1.58e-07	Up	4.34e-08	NA	NA	NA	NA	NA	NA	NA
Unigene23710_All	661	0.01	10.09	9.97871	6.51e-21	Up	1.03e-21	NA	NA	NA	NA	NA	NA	NA
Unigene19943_All	1308	0.01	10.07	9.97585	8.34e-46	Up	7.82e-47	gi|241778957|ref|XP_002399813.1|/6.9e-29/acid methyltransferase, putative [Ixodes scapularis] >gi|215510627|gb|EEC20080.1| acid methyltransferase, putative [Ixodes scapularis]	NA	NA	isc:IscW_ISCW023837/7.2e-30/acid methyltransferase, putative; K10718 juvenile hormone acid methyltransferase [EC:2.1.1.-]	NA	PF08241/3.5E-12/Methyltransferase domain	molecular_function:GO:0008168//methyltransferase activity;
Unigene20264_All	1789	0.01	10.05	9.97298	1.97e-64	Up	1.44e-65	gi|241999450|ref|XP_002434368.1|/3.9e-83/monocarboxylate transporter, putative [Ixodes scapularis] >gi|215497698|gb|EEC07192.1| monocarboxylate transporter, putative [Ixodes scapularis]	NA	sp|Q90632|MOT3_CHICK/3.5e-15/Monocarboxylate transporter 3 OS=Gallus gallus GN=SLC16A3 PE=2 SV=2	isc:IscW_ISCW022292/2.9e-29/monocarboxylate transporter, putative; K08186 MFS transporter, MCP family, solute carrier family 16 (monocarboxylic acid transporters), member 9	7290288/1.0e-19/[G] KOG2504 Monocarboxylate transporter	PF07690/6.4E-20/Major Facilitator Superfamily	biological_process:GO:0071702//organic substance transport;cellular_component:GO:0016021//integral component of membrane;molecular_function:GO:0008028//monocarboxylic acid transmembrane transporter activity;
Unigene20488_All	1003	0.01	10.04	9.97154	5.67e-34	Up	6.52e-35	NA	NA	NA	NA	NA	NA	NA
Unigene20808_All	620	0.01	10.04	9.97154	3.13e-19	Up	5.2e-20	NA	NA	NA	NA	NA	NA	NA
Unigene25868_All	621	0.01	10.02	9.96867	3.13e-19	Up	5.2e-20	NA	NA	NA	NA	NA	NA	NA
Unigene25050_All	691	0.55	550.9	9.96814	0	Up	0	gi|194246081|gb|ACF35532.1|/1.0e-39/mucin-like protein [Dermacentor variabilis]	NA	sp|O76217|PE1_ANOGA/6.6e-07/Peritrophin-1 OS=Anopheles gambiae GN=Aper1 PE=2 SV=2	ame:412273/5.0e-06/Cht3, GB17733; chitinase 3; K01183 chitinase [EC:3.2.1.14]	NA	NA	NA
Unigene20975_All	842	0.01	9.99	9.96434	1.2e-27	Up	1.59e-28	gi|241714928|ref|XP_002413531.1|/4.9e-28/conserved hypothetical protein [Ixodes scapularis] >gi|215507345|gb|EEC16839.1| conserved hypothetical protein [Ixodes scapularis]	NA	sp|Q16KN5|RETM_AEDAE/9.8e-21/Protein real-time OS=Aedes aegypti GN=retm PE=3 SV=1	tru:101066937/1.1e-15/SEC14-like protein 2; K16302 metal transporter CNNM	Hs7110715/4.4e-18/[I] KOG1471 Phosphatidylinositol transfer protein SEC14 and related proteins	SM01100/1.6E-4/CRAL/TRIO, N-terminal domain	NA
Unigene10151_All	2091	0.01	9.95	9.95855	1.93e-75	Up	1.23e-76	gi|970917343|ref|XP_015125146.1|/2.7e-168/PREDICTED: tRNA (guanine-N(1)-)-methyltransferase [Diachasma alloeum]	gi|840801975|emb|LK117862.1|/4.27142e-43/Apteryx australis mantelli genome assembly AptMant0, scaffold C17664046	sp|P82915|RT16_BOVIN/1.0e-10/28S ribosomal protein S16, mitochondrial OS=Bos taurus GN=MRPS16 PE=1 SV=2	aqu:100635187/2.1e-10/probable 28S ribosomal protein S16, mitochondrial; K02959 small subunit ribosomal protein S16	At5g47190/1.1e-14/[J] KOG1698 Mitochondrial/chloroplast ribosomal protein L19	PF01746/5.3E-73/tRNA (Guanine-1)-methyltransferase	NA
CL3020.Contig4_All	640	0.01	9.94	9.9571	1.19e-19	Up	1.95e-20	NA	NA	NA	NA	NA	NA	NA
CL4213.Contig2_All	1953	0.01	9.94	9.9571	6.16e-70	Up	4.22e-71	NA	gi|146218939|emb|CU104781.6|/1.94803e-06/Zebrafish DNA sequence from clone CH73-280P6 in linkage group 23, complete sequence	NA	NA	NA	NA	NA
Unigene5442_All	1332	0.01	9.94	9.9571	3.15e-46	Up	2.93e-47	gi|946600510|ref|XP_014406751.1|/7.8e-12/PREDICTED: TNF receptor-associated factor 2 [Camelus ferus]	NA	NA	cfr:102511649/8.2e-13/TRAF2; TNF receptor-associated factor 2; K03173 TNF receptor-associated factor 2 [EC:2.3.2.27]	Hs22027614/5.2e-13/[T] KOG0297 TNF receptor-associated factor	PS50144/12.26/MATH/TRAF domain profile.	NA
CL4671.Contig2_All	415	0.01	9.94	9.9571	2.86e-11	Up	6.39e-12	NA	NA	NA	NA	NA	NA	NA
Unigene21376_All	2936	0.01	9.93	9.95565	1.13e-107	Up	5.4e-109	gi|241784599|ref|XP_002414402.1|/8.1e-171/organic cation/carnitine transporter, putative [Ixodes scapularis] >gi|215508613|gb|EEC18067.1| organic cation/carnitine transporter, putative [Ixodes scapularis]	NA	sp|A6QLW8|S22A7_BOVIN/4.4e-52/Solute carrier family 22 member 7 OS=Bos taurus GN=SLC22A7 PE=2 SV=1	hst:105186319/1.7e-55/organic cation transporter 1-like; K08202 MFS transporter, OCT family, solute carrier family 22 (organic cation transporter), member 4/5	7295389/8.1e-59/[R] KOG0255 Synaptic vesicle transporter SVOP and related transporters (major facilitator superfamily)	PS50850/13.738/Major facilitator superfamily (MFS) profile.	cellular_component:GO:0016021//integral component of membrane;molecular_function:GO:0022891//substrate-specific transmembrane transporter activity;
CL4280.Contig1_All	2429	0.01	9.92	9.9542	3.66e-88	Up	2.08e-89	gi|241696198|ref|XP_002413084.1|/5.6e-16/secreted protein, putative [Ixodes scapularis] >gi|215506898|gb|EEC16392.1| secreted protein, putative [Ixodes scapularis]	NA	NA	isc:IscW_ISCW022300/5.9e-17/secreted protein, putative; K10284 F-box and leucine-rich repeat protein 18	NA	NA	NA
Unigene19945_All	993	0.01	9.9	9.95128	3.97e-33	Up	4.63e-34	gi|241156638|ref|XP_002407832.1|/3.1e-66/Sec14 cytosolic factor, putative [Ixodes scapularis] >gi|215494232|gb|EEC03873.1| Sec14 cytosolic factor, putative [Ixodes scapularis]	NA	sp|Q9D3D0|TTPAL_MOUSE/3.4e-36/Alpha-tocopherol transfer protein-like OS=Mus musculus GN=Ttpal PE=2 SV=3	shr:100932475/3.2e-30/RLBP1; retinaldehyde binding protein 1; K19625 retinaldehyde-binding protein 1	Hs13236581/8.3e-32/[I] KOG1471 Phosphatidylinositol transfer protein SEC14 and related proteins	PS50191/19.482/CRAL-TRIO lipid binding domain profile.	NA
Unigene27130_All	1452	0.01	9.87	9.94691	1.84e-50	Up	1.62e-51	gi|391346545|ref|XP_003747533.1|/3.3e-141/PREDICTED: L-asparaginase-like [Metaseiulus occidentalis]	NA	sp|Q9U518|ASPG_DIRIM/3.2e-104/L-asparaginase OS=Dirofilaria immitis PE=1 SV=1	mde:101898491/1.1e-119/L-asparaginase; K13278 60kDa lysophospholipase [EC:3.1.1.5 3.1.1.47 3.5.1.1]	7290456/6.5e-118/[E] KOG0503 Asparaginase	PR00139/9.23E-15/Asparaginase/glutaminase family signature	NA
CL5371.Contig3_All	1562	0.01	9.82	9.93958	2.88e-54	Up	2.39e-55	gi|241573642|ref|XP_002403199.1|/5.3e-68/cytochrome P450, putative [Ixodes scapularis] >gi|215500190|gb|EEC09684.1| cytochrome P450, putative [Ixodes scapularis]	NA	sp|O18809|CP2F3_CAPHI/2.1e-32/Cytochrome P450 2F3 OS=Capra hircus GN=CYP2F3 PE=2 SV=1	clv:102094339/3.4e-34/cytochrome P450 2J2; K07418 cytochrome P450, family 2, subfamily J [EC:1.14.14.1]	Hs13699816/1.0e-28/[Q] KOG0156 Cytochrome P450 CYP2 subfamily	PR00463/3.5E-5/E-class P450 group I signature	molecular_function:GO:0004497//monooxygenase activity;
Unigene22091_All	858	0.01	9.78	9.93369	1.2e-27	Up	1.59e-28	gi|241654910|ref|XP_002411345.1|/1.2e-34/cysteine rich secreted protein, putative [Ixodes scapularis] >gi|215503975|gb|EEC13469.1| cysteine rich secreted protein, putative [Ixodes scapularis]	NA	NA	NA	NA	NA	NA
Unigene27820_All	1719	0.01	9.73	9.9263	9.04e-60	Up	6.97e-61	gi|242000608|ref|XP_002434947.1|/2.0e-137/cytochrome P450, putative [Ixodes scapularis] >gi|215498277|gb|EEC07771.1| cytochrome P450, putative, partial [Ixodes scapularis]	NA	sp|Q29496|CP3AO_SHEEP/2.0e-76/Cytochrome P450 3A24 OS=Ovis aries GN=CYP3A24 PE=2 SV=1	bta:507988/3.0e-76/CYP3A4; cytochrome P450, subfamily IIIA, polypeptide 4; K07424 cytochrome P450, family 3, subfamily A [EC:1.14.14.1]	Hs4503233/4.9e-72/[Q] KOG0158 Cytochrome P450 CYP3/CYP5/CYP6/CYP9 subfamilies	PF00067/6.3E-80/Cytochrome P450	molecular_function:GO:0016705//oxidoreductase activity, acting on paired donors, with incorporation or reduction of molecular oxygen;GO:0005488//binding;GO:0004497//monooxygenase activity;
Unigene20445_All	1145	0.01	9.71	9.92333	3.41e-38	Up	3.6e-39	gi|156385593|ref|XP_001633714.1|/1.5e-19/predicted protein [Nematostella vectensis] >gi|156220788|gb|EDO41651.1| predicted protein, partial [Nematostella vectensis]	NA	sp|Q99PL5|RRBP1_MOUSE/5.6e-19/Ribosome-binding protein 1 OS=Mus musculus GN=Rrbp1 PE=1 SV=2	rno:311483/1.5e-18/Rrbp1; ribosome binding protein 1; K14000 ribosome-binding protein 1	At1g26240/7.9e-10/[M] LSE0120 A Extensin and related proteins	NA	NA
CL1444.Contig1_All	2124	0.01	9.7	9.92184	1.35e-74	Up	8.74e-76	gi|391339633|ref|XP_003744152.1|/5.1e-82/PREDICTED: abhydrolase domain-containing protein 4-like [Metaseiulus occidentalis]	NA	sp|Q8VD66|ABHD4_MOUSE/2.5e-57/Abhydrolase domain-containing protein 4 OS=Mus musculus GN=Abhd4 PE=2 SV=1	aec:105153377/3.6e-63/1-acylglycerol-3-phosphate O-acyltransferase ABHD5; K13699 abhydrolase domain-containing protein 5 [EC:2.3.1.51]	7304150/3.1e-60/[R] KOG4409 Predicted hydrolase/acyltransferase (alpha/beta hydrolase superfamily)	PR00412/7.7E-5/Epoxide hydrolase signature	molecular_function:GO:0016787//hydrolase activity;
CL1079.Contig1_All	1786	0.01	9.67	9.91737	6.87e-62	Up	5.18e-63	gi|241998454|ref|XP_002433870.1|/1.4e-24/dynein light chain, putative [Ixodes scapularis] >gi|215495629|gb|EEC05270.1| dynein light chain, putative [Ixodes scapularis]	NA	sp|Q6IWL4|TRAF6_DANRE/5.3e-08/TNF receptor-associated factor 6 OS=Danio rerio GN=traf6 PE=2 SV=2	aqu:105312312/5.1e-10/TNF receptor-associated factor 5-like; K09848 TNF receptor-associated factor 4	Hs4759254/9.7e-07/[T] KOG0297 TNF receptor-associated factor	PF13920/1.6E-6/Zinc finger, C3HC4 type (RING finger)	NA
Unigene10633_All	3592	0.01	9.63	9.91139	6.74e-129	Up	2.78e-130	gi|241671641|ref|XP_002400112.1|/1.3e-170/cytochrome P450, putative [Ixodes scapularis] >gi|215506264|gb|EEC15758.1| cytochrome P450, putative, partial [Ixodes scapularis]	NA	sp|Q9N0U7|CP17A_CAPHI/2.4e-60/Steroid 17-alpha-hydroxylase/17,20 lyase OS=Capra hircus GN=CYP17A1 PE=2 SV=1	sko:100376306/1.3e-68/steroid 17-alpha-hydroxylase/17,20 lyase-like; K00512 steroid 17alpha-monooxygenase / 17alpha-hydroxyprogesterone aldolase [EC:1.14.14.19 4.1.2.30]	Hs4503195/2.6e-59/[Q] KOG0156 Cytochrome P450 CYP2 subfamily	PTHR24300:SF169/2.6E-205/--	molecular_function:GO:0046872//metal ion binding;GO:0016705//oxidoreductase activity, acting on paired donors, with incorporation or reduction of molecular oxygen;GO:0008395//steroid hydroxylase activity;
Unigene20295_All	734	0.01	9.6	9.90689	1.35e-22	Up	2.04e-23	NA	NA	NA	NA	NA	NA	NA
Unigene20726_All	1934	0.01	9.6	9.90689	5.69e-67	Up	4.03e-68	gi|696123067|gb|AIT40222.1|/5.6e-27/Tumor necrosis factor receptor-associated factor-like protein [Rhipicephalus microplus]	NA	sp|O00463|TRAF5_HUMAN/2.9e-07/TNF receptor-associated factor 5 OS=Homo sapiens GN=TRAF5 PE=1 SV=2	bacu:103010499/7.5e-07/TRAF5; TNF receptor-associated factor 5; K09849 TNF receptor-associated factor 5	Hs11321603/2.1e-07/[T] KOG0297 TNF receptor-associated factor	PS00518/-/Zinc finger RING-type signature.	NA
Unigene23330_All	540	0.01	9.59	9.90539	1.87e-15	Up	3.53e-16	NA	NA	NA	NA	NA	NA	NA
Unigene22840_All	287	0.01	9.56	9.90087	2.76e-06	Up	8.22e-07	gi|242002764|ref|XP_002436025.1|/3.2e-08/secreted protein, putative [Ixodes scapularis] >gi|215499361|gb|EEC08855.1| secreted protein, putative, partial [Ixodes scapularis]	NA	NA	NA	NA	NA	molecular_function:GO:0005488//binding;
CL270.Contig5_All	829	0.01	9.55	9.89936	5.81e-26	Up	8.02e-27	NA	NA	NA	NA	NA	NA	NA
Unigene21678_All	726	0.01	9.55	9.89936	3.56e-22	Up	5.44e-23	gi|576294892|gb|AHH29555.1|/2.8e-56/glutathione S-transferase [Rhipicephalus microplus]	NA	sp|P20432|GSTT1_DROME/1.3e-26/Glutathione S-transferase 1-1 OS=Drosophila melanogaster GN=GstD1 PE=1 SV=1	isc:IscW_ISCW005805/5.2e-54/glutathione S-transferase, putative (EC:2.5.1.18); K00799 glutathione S-transferase [EC:2.5.1.18]	7302620/7.6e-27/[O] KOG0867 Glutathione S-transferase	PF02798/7.4E-18/Glutathione S-transferase, N-terminal domain	molecular_function:GO:0016740//transferase activity;
Unigene20197_All	381	0.01	9.54	9.89785	1.33e-09	Up	3.23e-10	gi|241315358|ref|XP_002408032.1|/1.7e-20/secreted GGY protein, putative [Ixodes scapularis] >gi|215497248|gb|EEC06742.1| secreted GGY protein, putative, partial [Ixodes scapularis]	NA	sp|P0CI95|GRP2_LYCMC/8.6e-09/Glycine-rich protein OS=Lychas mucronatus PE=2 SV=1	NA	NA	NA	NA
Unigene25916_All	335	0.01	9.51	9.8933	6.08e-08	Up	1.63e-08	NA	NA	NA	NA	NA	NA	NA
Unigene27895_All	3095	0.01	9.51	9.8933	6.01e-109	Up	2.85e-110	gi|241652327|ref|XP_002410388.1|/1.2e-217/pink-eyed dilution protein, putative [Ixodes scapularis] >gi|215501616|gb|EEC11110.1| pink-eyed dilution protein, putative, partial [Ixodes scapularis]	NA	sp|Q04671|P_HUMAN/1.4e-149/P protein OS=Homo sapiens GN=OCA2 PE=1 SV=2	NA	7295655/4.4e-156/[P] KOG2639 Sodium sulfate symporter and related arsenite permeases	PTHR10283:SF67/3.7E-207/--	biological_process:GO:0098656//anion transmembrane transport;cellular_component:GO:0016021//integral component of membrane;molecular_function:GO:0005215//transporter activity;
CL1085.Contig2_All	487	0.01	9.48	9.88874	2.32e-13	Up	4.75e-14	gi|241749569|ref|XP_002405835.1|/5.7e-45/dynactin subunit P25, putative [Ixodes scapularis] >gi|215505982|gb|EEC15476.1| dynactin subunit P25, putative [Ixodes scapularis]	NA	sp|Q9BTE1|DCTN5_HUMAN/2.1e-39/Dynactin subunit 5 OS=Homo sapiens GN=DCTN5 PE=1 SV=1	apla:101794201/3.2e-39/DCTN5; dynactin 5 (p25); K10427 dynactin 5	Hs14210488/1.5e-39/[Z] KOG3121 Dynactin, subunit p25	PTHR13061/3.2E-46/--	molecular_function:GO:0008780//acyl-[acyl-carrier-protein]-UDP-N-acetylglucosamine O-acyltransferase activity;
Unigene13228_All	2087	0.01	9.47	9.88722	1.25e-71	Up	8.35e-73	gi|241570049|ref|XP_002402647.1|/4.3e-126/gamma-glutamyltranspeptidase, putative [Ixodes scapularis] >gi|215502041|gb|EEC11535.1| gamma-glutamyltranspeptidase, putative, partial [Ixodes scapularis]	gi|241570048|ref|XM_002402603.1|/3.39018e-24/Ixodes scapularis gamma-glutamyltranspeptidase, putative, mRNA	sp|Q99MZ4|GGT7_RAT/8.6e-34/Gamma-glutamyltransferase 7 OS=Rattus norvegicus GN=Ggt7 PE=2 SV=2	acs:100561816/4.3e-101/gamma-glutamyltranspeptidase 3-like; K00681 gamma-glutamyltranspeptidase / glutathione hydrolase [EC:2.3.2.2 3.4.19.13]	Hs16506295/6.0e-32/[E] KOG2410 Gamma-glutamyltransferase	PTHR11686/5.8E-192/--	NA
CL522.Contig1_All	1136	0.01	9.47	9.88722	6.29e-37	Up	6.83e-38	gi|241028123|ref|XP_002406325.1|/3.3e-88/sulfotransferase, putative [Ixodes scapularis] >gi|215491923|gb|EEC01564.1| sulfotransferase, putative [Ixodes scapularis]	gi|241862467|ref|XM_002416333.1|/1.06549e-41/Ixodes scapularis sulfotransferase, putative, mRNA	sp|O46503|ST1C2_RABIT/1.8e-30/Sulfotransferase 1C2 OS=Oryctolagus cuniculus GN=SULT1C2 PE=1 SV=1	aqu:100640182/2.8e-38/sulfotransferase 1C2A-like; K01025	CE23282/3.2e-40/[R] KOG1584 Sulfotransferase	PF00685/2.5E-49/Sulfotransferase domain	molecular_function:GO:0016740//transferase activity;
Unigene20088_All	240	0.01	9.45	9.88417	0.000119193	Up	4.15e-05	gi|241711946|ref|XP_002412073.1|/8.1e-13/beta-tubulin, putative [Ixodes scapularis] >gi|215505145|gb|EEC14639.1| beta-tubulin, putative, partial [Ixodes scapularis]	gi|834400286|ref|NM_001037410.2|/1.22833e-29/Danio rerio tubulin, beta 2b (tubb2b), mRNA	sp|P18700|TBB_STRPU/7.3e-14/Tubulin beta chain (Fragment) OS=Strongylocentrotus purpuratus PE=2 SV=1	isc:IscW_ISCW017133/1.5e-13/beta tubulin; K07375 tubulin beta	At5g62700/8.4e-15/[Z] KOG1375 Beta tubulin	NA	biological_process:GO:0007017//microtubule-based process;cellular_component:GO:0005874//microtubule;GO:0005737//cytoplasm;molecular_function:GO:0005525//GTP binding;GO:0005200//structural constituent of cytoskeleton;GO:0003924//GTPase activity;
Unigene21436_All	1941	0.01	9.44	9.88264	4e-66	Up	2.86e-67	gi|241160368|ref|XP_002408734.1|/2.0e-80/acyl-CoA synthetase, putative [Ixodes scapularis] >gi|215494380|gb|EEC04021.1| acyl-CoA synthetase, putative [Ixodes scapularis]	NA	sp|Q01158|LUCI_LUCLA/3.7e-63/Luciferin 4-monooxygenase OS=Luciola lateralis PE=2 SV=1	cel:CELE_ZK1127.2/6.7e-48/acs-6; fatty Acid CoA Synthetase family; K01904 4-coumarate--CoA ligase [EC:6.2.1.12]	CE05585/6.7e-62/[I] KOG1176 Acyl-CoA synthetase	PTHR24096/1.9E-151/--	NA
CL826.Contig1_All	1927	0.15	141.56	9.88224	0	Up	0	gi|926623096|ref|XP_013776957.1|/6.3e-31/PREDICTED: natterin-4-like [Limulus polyphemus]	NA	NA	NA	NA	PF11901/2.0E-35/Protein of unknown function (DUF3421)	NA
CL4347.Contig1_All	306	0.01	9.43	9.88111	1.06e-06	Up	3.08e-07	NA	NA	NA	NA	NA	NA	NA
Unigene26825_All	1679	0.01	9.41	9.87805	2.2e-56	Up	1.78e-57	gi|696123067|gb|AIT40222.1|/1.3e-19/Tumor necrosis factor receptor-associated factor-like protein [Rhipicephalus microplus]	NA	NA	clv:102085500/4.1e-09/TRAF3; TNF receptor-associated factor 3; K03174 TNF receptor-associated factor 3	NA	PS50089/9.671/Zinc finger RING-type profile.	NA
Unigene25355_All	1026	0.01	9.41	9.87805	1.05e-32	Up	1.24e-33	gi|241251664|ref|XP_002403508.1|/5.0e-51/regulator of G protein signaling, putative [Ixodes scapularis] >gi|215496520|gb|EEC06160.1| regulator of G protein signaling, putative [Ixodes scapularis]	gi|947223168|ref|XM_006147029.2|/1.00783e-06/PREDICTED: Tupaia chinensis regulator of G-protein signaling 1 (RGS1), mRNA	sp|Q3S853|RGS2_PIG/1.0e-32/Regulator of G-protein signaling 2 OS=Sus scrofa GN=RGS2 PE=2 SV=2	xtr:595010/2.9e-34/rgs2, g0s8; regulator of G-protein signaling 2; K18154 regulator of G-protein signaling 2	Hs4506517/3.2e-31/[T] KOG3589 G protein signaling regulators	PTHR10845/2.1E-56/--	biological_process:GO:0043547//positive regulation of GTPase activity;cellular_component:GO:0005737//cytoplasm;GO:0005886//plasma membrane;molecular_function:GO:0005096//GTPase activator activity;
CL2734.Contig1_All	1320	0.01	9.39	9.87498	2.87e-43	Up	2.8e-44	gi|148685014|gb|EDL16961.1|/1.1e-31/signal peptide, CUB domain, EGF-like 2, isoform CRA_a [Mus musculus]	gi|689426790|emb|LL902205.1|/4.69908e-06/Schistocephalus solidus genome assembly S_solidus_NST_G2 ,scaffold SSLN_scaffold0001997	sp|Q966L9|GLH2_CAEEL/4.6e-25/ATP-dependent RNA helicase glh-2 OS=Caenorhabditis elegans GN=glh-2 PE=1 SV=1	ocu:103346589/9.6e-22/DNAH17; dynein, axonemal, heavy chain 17; K10408 dynein heavy chain, axonemal	At3g16460/1.6e-27/[R] TWOG0094 Lectins containing Jacalin domain	PF00257/9.7E-6/Dehydrin	NA
CL1058.Contig12_All	1715	0.01	9.39	9.87498	3.13e-57	Up	2.5e-58	gi|341890195|gb|EGT46130.1|/7.7e-12/hypothetical protein CAEBREN_04230 [Caenorhabditis brenneri]	NA	sp|P02454|CO1A1_RAT/2.4e-13/Collagen alpha-1(I) chain OS=Rattus norvegicus GN=Col1a1 PE=1 SV=5	rno:29393/3.1e-12/Col1a1, COLIA1; collagen, type I, alpha 1; K06236 collagen, type I, alpha	Hs4502945/6.7e-13/[W] KOG3544 Collagens (type IV and type XIII), and related proteins	NA	NA
Unigene20343_All	397	0.01	9.38	9.87344	5.11e-10	Up	1.21e-10	gi|325303560|tpg|DAA34216.1|/4.7e-42/TPA_inf: salivary gland protein 223 [Amblyomma variegatum]	gi|325303559|tpg|BK007194.1|/3.52043e-42/TPA_inf: Amblyomma variegatum salivary gland protein 223 mRNA, partial cds	sp|P83992|CU16A_LOCMI/1.3e-07/Cuticle protein 16.5, isoform A OS=Locusta migratoria PE=1 SV=1	bmor:101735812/9.0e-08/serine/arginine repetitive matrix protein 1; K13171 serine/arginine repetitive matrix protein 1	At1g65440/4.8e-07/[A] KOG1856 Transcription elongation factor SPT6	PTHR33289:SF2/1.5E-22/--	NA
Unigene20529_All	1485	0.01	9.38	9.87344	3.44e-49	Up	3.07e-50	gi|669215574|emb|CDW60863.1|/3.1e-78/IF3 N and tRNA SAD and Ribosomal L35p and tRNA-sy nt 2b and Ribosomal L20 and HGTP anticodon and TGS and IF3 C domain containing protein [Trichuris trichiura]	gi|90992687|gb|AC167968.5|/2.266e-64/Culex pipiens quinquefasciatus, clone Culex pipiens quinquefasciatus-3940121D9, complete sequence	sp|B1X4K3|RK20_PAUCH/1.1e-27/50S ribosomal protein L20, organellar chromatophore OS=Paulinella chromatophora GN=rpl20 PE=3 SV=1	aqu:100638254/3.0e-16/50S ribosomal protein L20, chloroplastic-like; K02887 large subunit ribosomal protein L20	At1g16740/1.3e-20/[J] KOG4707 Mitochondrial/chloroplast ribosomal protein L20	PTHR10938/3.6E-70/--	NA
Unigene25175_All	2231	0.03	28.13	9.87293	3.26e-226	Up	8.32e-228	gi|241632862|ref|XP_002410390.1|/2.7e-33/hydrolase/acyltransferase, putative [Ixodes scapularis] >gi|215503409|gb|EEC12903.1| hydrolase/acyltransferase, putative [Ixodes scapularis]	NA	NA	NA	NA	PF06342/3.0E-10/Alpha/beta hydrolase of unknown function (DUF1057)	NA
Unigene28173_All	949	0.01	9.36	9.87036	9.36e-30	Up	1.18e-30	NA	NA	NA	NA	NA	NA	NA
CL6173.Contig2_All	291	0.01	9.33	9.86573	2.75e-06	Up	8.22e-07	NA	gi|688773512|emb|LL365624.1|/5.57947e-19/Cylicostephanus goldi genome assembly C_goldi_Cheshire ,scaffold CGOC_contig0001029	NA	NA	NA	PF11106/8.0E-24/Exopolysaccharide production protein YjbE	NA
CL6148.Contig2_All	2207	0.01	9.32	9.86419	1.35e-74	Up	8.74e-76	gi|926622930|ref|XP_013776870.1|/6.4e-237/PREDICTED: E3 ubiquitin-protein ligase arih1-like [Limulus polyphemus]	gi|241053357|ref|XM_002407536.1|/0/Ixodes scapularis E3 ubiquitin ligase, putative, mRNA	sp|A2VEA3|ARI1_BOVIN/1.2e-211/E3 ubiquitin-protein ligase ARIH1 OS=Bos taurus GN=ARIH1 PE=2 SV=1	bmor:101741924/1.3e-228/protein ariadne-1; K11968 ariadne-1 [EC:2.3.2.27]	Hs6453815/3.4e-211/[O] KOG1815 Predicted E3 ubiquitin ligase	PS50089/8.845/Zinc finger RING-type profile.	NA
Unigene23355_All	541	0.01	9.3	9.86109	4.89e-15	Up	9.41e-16	NA	NA	NA	NA	NA	NA	NA
Unigene27611_All	506	0.01	9.29	9.85953	8.84e-14	Up	1.78e-14	NA	NA	NA	NA	NA	NA	NA
Unigene23613_All	864	0.01	9.25	9.85331	2.2e-26	Up	3.01e-27	gi|921127630|ref|XP_013438424.1|/4.0e-17/hypothetical protein ENH_00076330 [Eimeria necatrix] >gi|557238798|emb|CDJ69958.1| hypothetical protein ENH_00076330 [Eimeria necatrix]	gi|66808626|ref|XM_632944.1|/2.92744e-31/Dictyostelium discoideum AX4 hypothetical protein (gpt1) mRNA, complete cds	sp|Q54YV4|LONM1_DICDI/2.5e-11/Lon protease homolog, mitochondrial 1 OS=Dictyostelium discoideum GN=DDB_G0278063 PE=3 SV=3	obi:106873594/4.3e-07/low-density lipoprotein receptor-related protein 4-like; K20051 low-density lipoprotein receptor-related protein 4	7290458/9.5e-08/[K] KOG3803 Transcription factor containing C2HC type Zn finger	NA	NA
CL3912.Contig2_All	866	0.01	9.25	9.85331	2.2e-26	Up	3.01e-27	NA	NA	NA	NA	NA	NA	NA
Unigene20353_All	725	0.01	9.2	9.84549	2.47e-21	Up	3.87e-22	NA	NA	NA	NA	NA	NA	NA
Unigene980_All	606	0.17	156.18	9.84346	4.7e-286	Up	9.74e-288	gi|325459340|gb|ADZ13687.1|/6.2e-33/secretory eggshell protein precursor [Clonorchis sinensis]	gi|687869300|emb|LK939257.1|/1.22532e-23/Angiostrongylus costaricensis genome assembly A_costaricensis_Costa_Rica ,scaffold ACOC_scaffold0000111	sp|P86949|SLP1_PINMA/8.4e-14/Shematrin-like protein 1 OS=Pinctada maxima PE=1 SV=1	cfr:102511432/9.8e-22/FAM98B; family with sequence similarity 98, member B; K15434 protein FAM98B	At5g61030/1.5e-12/[R] KOG0118 FOG: RRM domain	NA	NA
Unigene20169_All	439	0.01	9.17	9.84078	2.86e-11	Up	6.39e-12	gi|546686220|gb|ERL95586.1|/1.9e-31/hypothetical protein D910_00014 [Dendroctonus ponderosae]	NA	sp|Q9VRN5|LIN28_DROME/3.3e-12/Protein lin-28 homolog OS=Drosophila melanogaster GN=lin-28 PE=2 SV=2	tca:664138/3.9e-12/protein lin-28 homolog; K18754 protein lin-28	At4g38680/3.8e-13/[J] KOG3070 Predicted RNA-binding protein containing PIN domain and invovled in translation or RNA processing	SM00357/9.3E-31/Cold shock protein domain	NA
Unigene3860_All	343	0.01	9.17	9.84078	6.09e-08	Up	1.63e-08	NA	NA	NA	NA	NA	NA	NA
CL1094.Contig6_All	1508	0.01	9.14	9.83605	2.41e-48	Up	2.18e-49	gi|241997630|ref|XP_002433464.1|/2.2e-07/conserved hypothetical protein [Ixodes scapularis] >gi|215490887|gb|EEC00528.1| conserved hypothetical protein [Ixodes scapularis]	NA	NA	NA	NA	NA	NA
Unigene20700_All	2052	0.01	9.13	9.83447	8.08e-68	Up	5.67e-69	gi|350426031|ref|XP_003494311.1|/3.6e-266/PREDICTED: rRNA biogenesis protein RRP5-like [Bombus impatiens]	gi|350426030|ref|XM_003494263.1|/9.7622e-169/PREDICTED: Bombus impatiens rRNA biogenesis protein RRP5-like (LOC100745035), mRNA	sp|Q14690|RRP5_HUMAN/2.2e-18/Protein RRP5 homolog OS=Homo sapiens GN=PDCD11 PE=1 SV=3	ggo:101141565/5.9e-18/PDCD11; protein RRP5 homolog; K14792 rRNA biogenesis protein RRP5	At5g29771/7.7e-24/[J] LSE0381 A Plastidial ribosomal protein S1	PS50126/13.677/S1 domain profile.	NA
Unigene20021_All	913	0.01	9.09	9.82814	1.2e-27	Up	1.59e-28	NA	gi|154940363|gb|EU086096.1|/5.22466e-24/Rhipicephalus microplus strain Mexican vitellogenin mRNA, partial cds	NA	NA	NA	NA	NA
CL2900.Contig1_All	1064	0.08	72.72	9.82814	1.38e-260	Up	3.12e-262	gi|78707386|gb|ABB46494.1|/4.1e-64/putative glutathione S-transferase [Dermacentor variabilis]	NA	sp|P46433|GSTT4_MUSDO/9.5e-29/Glutathione S-transferase 4 OS=Musca domestica GN=Gst4 PE=2 SV=1	isc:IscW_ISCW005805/5.3e-63/glutathione S-transferase, putative (EC:2.5.1.18); K00799 glutathione S-transferase [EC:2.5.1.18]	7302618/1.4e-29/[O] KOG0867 Glutathione S-transferase	PS50405/15.216/Soluble glutathione S-transferase C-terminal domain profile.	biological_process:GO:0006749//glutathione metabolic process;cellular_component:GO:0005737//cytoplasm;molecular_function:GO:0004364//glutathione transferase activity;
Unigene20328_All	3445	0.08	72.7	9.82774	0	Up	0	gi|241713450|ref|XP_002413489.1|/8.5e-103/hypothetical protein IscW_ISCW012983 [Ixodes scapularis] >gi|215507303|gb|EEC16797.1| hypothetical protein IscW_ISCW012983 [Ixodes scapularis]	NA	sp|Q8BTI8|SRRM2_MOUSE/3.9e-07/Serine/arginine repetitive matrix protein 2 OS=Mus musculus GN=Srrm2 PE=1 SV=3	fca:101099422/2.1e-07/SRRM2; serine/arginine repetitive matrix 2; K13172 serine/arginine repetitive matrix protein 2	NA	PTHR20910/3.8E-32/--	NA
Unigene20474_All	539	0.01	9.08	9.82655	1.29e-14	Up	2.51e-15	NA	NA	NA	NA	NA	NA	NA
CL4338.Contig1_All	345	0.01	9.08	9.82655	6.08e-08	Up	1.63e-08	NA	NA	NA	NA	NA	NA	NA
CL5561.Contig1_All	1677	0.01	9.07	9.82496	2.88e-54	Up	2.39e-55	gi|664772194|ref|XP_008505308.1|/1.2e-09/PREDICTED: LOW QUALITY PROTEIN: dentin sialophosphoprotein-like [Equus przewalskii]	NA	NA	NA	NA	NA	NA
CL5321.Contig12_All	2464	0.01	9.07	9.82496	8.39e-82	Up	5.05e-83	gi|926643156|ref|XP_013787789.1|/1.8e-99/PREDICTED: E3 ubiquitin-protein ligase HRD1-like [Limulus polyphemus] >gi|926643158|ref|XP_013787790.1| PREDICTED: E3 ubiquitin-protein ligase HRD1-like [Limulus polyphemus]	NA	sp|Q7KRW1|TRC8_DROME/1.0e-09/Protein TRC8 homolog OS=Drosophila melanogaster GN=Trc8 PE=1 SV=1	hmg:101238068/1.6e-09/E3 ubiquitin-protein ligase RNF139-like; K15703 E3 ubiquitin-protein ligase RNF139 [EC:2.3.2.27]	7301789/7.6e-10/[O] KOG0802 E3 ubiquitin ligase	SM00184/3.5E-8/Ring finger	NA
CL4824.Contig1_All	764	0.01	9.05	9.82177	3.56e-22	Up	5.44e-23	gi|291293818|gb|ADD92392.1|/1.0e-32/myoinhibitory peptide precursor [Ixodes scapularis]	NA	NA	NA	NA	NA	NA
Unigene17839_All	355	0.46	416	9.82073	0	Up	0	NA	NA	NA	NA	NA	NA	NA
Unigene27828_All	1354	0.01	9.04	9.82018	7.62e-43	Up	7.47e-44	gi|121962650|sp|Q202J4.1|SMD_IXOSC/2.8e-78/RecName: Full=Sphingomyelin phosphodiesterase D; Short=SMD; Short=SMase D; Short=Sphingomyelinase D; Flags: Precursor [Ixodes scapularis] >gi|89512121|gb|ABD73957.1| sphingomyelinase-like protein [Ixodes scapularis]	NA	sp|Q202J4|SMD_IXOSC/2.3e-80/Sphingomyelin phosphodiesterase D OS=Ixodes scapularis GN=SPH PE=2 SV=1	NA	NA	NA	molecular_function:GO:0016787//hydrolase activity;
Unigene20673_All	259	0.01	9.01	9.81538	4.66e-05	Up	1.56e-05	NA	NA	NA	NA	NA	NA	NA
Unigene20374_All	1400	0.01	8.98	9.81057	4.09e-44	Up	3.95e-45	NA	NA	NA	NA	NA	NA	NA
CL948.Contig1_All	1633	0.01	8.96	9.80735	9.92e-52	Up	8.56e-53	gi|926637953|ref|XP_013784973.1|/2.8e-96/PREDICTED: neurogenic protein big brain-like [Limulus polyphemus]	gi|241634217|ref|XM_002408700.1|/8.54735e-99/Ixodes scapularis VM23, putative, mRNA	sp|P23645|BIB_DROME/3.8e-69/Neurogenic protein big brain OS=Drosophila melanogaster GN=bib PE=1 SV=2	sko:100378070/1.1e-56/aquaporin-4-like; K09866 aquaporin-4	7297591/2.8e-69/[G] KOG0223 Aquaporin (major intrinsic protein family)	PTHR19139/9.6E-110/--	NA
Unigene20298_All	1677	0.01	8.93	9.80252	2.02e-53	Up	1.7e-54	gi|930774958|ref|XP_014186977.1|/4.7e-14/PREDICTED: mucin-5AC-like, partial [Haplochromis burtoni]	NA	sp|Q02817|MUC2_HUMAN/1.1e-12/Mucin-2 OS=Homo sapiens GN=MUC2 PE=1 SV=2	mze:101471083/3.2e-14/mucin-2-like; K10955 intestinal mucin-2	Hs4505285/8.5e-13/[WV] KOG1216 von Willebrand factor and related coagulation proteins	NA	NA
Unigene23555_All	399	0.01	8.91	9.79928	1.33e-09	Up	3.23e-10	NA	NA	NA	NA	NA	NA	NA
CL548.Contig3_All	2643	0.01	8.91	9.79928	1.82e-86	Up	1.05e-87	gi|241997404|ref|XP_002433351.1|/6.1e-109/ornithine decarboxylase, putative [Ixodes scapularis] >gi|215490774|gb|EEC00415.1| ornithine decarboxylase, putative [Ixodes scapularis]	NA	sp|P27119|DCOR_MUSPA/2.5e-70/Ornithine decarboxylase OS=Mus pahari GN=Odc1 PE=2 SV=1	isc:IscW_ISCW001238/6.4e-110/ornithine decarboxylase, putative (EC:4.1.1.17); K01581 ornithine decarboxylase [EC:4.1.1.17]	Hs4505489/1.8e-70/[E] KOG0622 Ornithine decarboxylase	PF01744/4.9E-5/GLTT repeat (6 copies)	biological_process:GO:0033387//putrescine biosynthetic process from ornithine;cellular_component:GO:0005737//cytoplasm;molecular_function:GO:0004586//ornithine decarboxylase activity;
Unigene20545_All	1832	0.01	8.89	9.79604	1.68e-58	Up	1.32e-59	gi|696123067|gb|AIT40222.1|/2.1e-23/Tumor necrosis factor receptor-associated factor-like protein [Rhipicephalus microplus]	NA	NA	spu:576742/1.5e-09/RING finger protein 151; K11981 E3 ubiquitin-protein ligase NRDP1 [EC:2.3.2.27]	NA	PS50089/9.022/Zinc finger RING-type profile.	NA
Unigene20009_All	1492	0.01	8.89	9.79604	1.19e-46	Up	1.1e-47	gi|194246065|gb|ACF35524.1|/1.5e-197/putative legumain-like protease precursor [Dermacentor variabilis]	gi|194246064|gb|EU551627.1|/0/Dermacentor variabilis isolate DvM 694 putative legumain-like protease precursor, mRNA, complete cds	sp|O89017|LGMN_MOUSE/8.1e-119/Legumain OS=Mus musculus GN=Lgmn PE=1 SV=1	sko:100376285/1.5e-127/legumain-like; K01369 legumain [EC:3.4.22.34]	HsM5031991/1.0e-118/[O] KOG1348 Asparaginyl peptidases	PTHR12000/4.8E-211/--	biological_process:GO:0051603//proteolysis involved in cellular protein catabolic process;GO:0006624//vacuolar protein processing;molecular_function:GO:0004197//cysteine-type endopeptidase activity;
Unigene23387_All	287	0.01	8.88	9.79442	7.06e-06	Up	2.19e-06	NA	NA	NA	NA	NA	NA	NA
CL4003.Contig3_All	288	0.01	8.82	9.78463	7.05e-06	Up	2.19e-06	NA	NA	NA	NA	NA	NA	NA
CL6521.Contig1_All	1688	0.01	8.79	9.77972	1.41e-52	Up	1.21e-53	gi|926614573|ref|XP_013772336.1|/8.5e-72/PREDICTED: UMP-CMP kinase-like [Limulus polyphemus]	gi|241722950|ref|XM_002413645.1|/9.55686e-44/Ixodes scapularis cytidylate kinase, putative, mRNA	sp|Q5ZKE7|KCY_CHICK/2.0e-57/UMP-CMP kinase OS=Gallus gallus GN=CMPK PE=2 SV=1	dmo:Dmoj_GI22905/9.2e-70/GI22905 gene product from transcript GI22905-RA (EC:2.7.4.- 2.7.4.14); K13800 UMP-CMP kinase [EC:2.7.4.- 2.7.4.14]	7301434/1.9e-68/[F] KOG3079 Uridylate kinase/adenylate kinase	PR00094/1.6E-24/Adenylate kinase signature	NA
CL981.Contig2_All	1940	0.01	8.78	9.77808	1.82e-61	Up	1.38e-62	gi|241844558|ref|XP_002415497.1|/5.6e-136/arylsulfatase B precursor, putative [Ixodes scapularis] >gi|215509709|gb|EEC19162.1| arylsulfatase B precursor, putative [Ixodes scapularis]	NA	sp|P50430|ARSB_RAT/1.8e-97/Arylsulfatase B OS=Rattus norvegicus GN=Arsb PE=2 SV=2	dme:Dmel_CG8646/2.0e-105/CG8646 gene product from transcript CG8646-RB (EC:3.1.6.12); K01135 arylsulfatase B [EC:3.1.6.12]	7293925/1.1e-104/[R] KOG3867 Sulfatase	PTHR10342/1.9E-223/--	molecular_function:GO:0016787//hydrolase activity;
Unigene23621_All	742	0.01	8.76	9.77479	6.51e-21	Up	1.03e-21	gi|391336050|ref|XP_003742396.1|/2.8e-43/PREDICTED: gamma-aminobutyric acid receptor-associated protein-like 2-like [Metaseiulus occidentalis]	NA	sp|P60519|GBRL2_BOVIN/4.0e-34/Gamma-aminobutyric acid receptor-associated protein-like 2 OS=Bos taurus GN=GABARAPL2 PE=1 SV=1	crg:105331926/8.2e-39/gamma-aminobutyric acid receptor-associated protein-like 2; K08341 GABA(A) receptor-associated protein	Hs6005768/3.0e-34/[Z] KOG1654 Microtubule-associated anchor protein involved in autophagy and membrane trafficking	PF02991/3.8E-44/Autophagy protein Atg8 ubiquitin like	NA
CL880.Contig1_All	2017	0.01	8.76	9.77479	1.39e-63	Up	1.03e-64	gi|241568151|ref|XP_002402404.1|/2.5e-54/reductase, putative [Ixodes scapularis] >gi|215502005|gb|EEC11499.1| reductase, putative [Ixodes scapularis]	NA	sp|P50171|DHB8_MOUSE/4.0e-36/Estradiol 17-beta-dehydrogenase 8 OS=Mus musculus GN=Hsd17b8 PE=1 SV=2	isc:IscW_ISCW009059/2.6e-55/reductase, putative (EC:1.1.1.100); K13370 17beta-estradiol 17-dehydrogenase / 3alpha(17beta)-hydroxysteroid dehydrogenase (NAD+) [EC:1.1.1.62 1.1.1.239]	CE19130/4.6e-37/[I] KOG1200 Mitochondrial/plastidial beta-ketoacyl-ACP reductase	PF00106/4.2E-45/short chain dehydrogenase	NA
Unigene20444_All	856	0.01	8.75	9.77314	1.07e-24	Up	1.52e-25	gi|241608227|ref|XP_002406559.1|/3.5e-58/O-methyltransferase, putative [Ixodes scapularis] >gi|215502674|gb|EEC12168.1| O-methyltransferase, putative [Ixodes scapularis]	NA	sp|Q86VU5|CMTD1_HUMAN/4.6e-42/Catechol O-methyltransferase domain-containing protein 1 OS=Homo sapiens GN=COMTD1 PE=1 SV=1	mmu:12846/1.9e-07/Comt, Comt1, D16Wsu103e, D330014B15Rik; catechol-O-methyltransferase (EC:2.1.1.6); K00545 catechol O-methyltransferase [EC:2.1.1.6]	Hs21389377/4.4e-42/[Q] KOG1663 O-methyltransferase	PTHR10509/1.2E-88/--	molecular_function:GO:0008171//O-methyltransferase activity;
Unigene23362_All	1332	0.01	8.75	9.77314	9.93e-41	Up	1.01e-41	NA	gi|689688877|emb|LM172579.1|/6.09211e-10/Schistosoma mattheei genome assembly S_mattheei_Denwood ,scaffold SMTD_scaffold0019721	NA	isc:IscW_ISCW018973/5.7e-06/hypothetical protein; K11855 ubiquitin carboxyl-terminal hydrolase 36/42 [EC:3.4.19.12]	NA	NA	NA
Unigene22973_All	223	0.01	8.73	9.76984	0.000767745	Up	0.000294572	NA	NA	NA	NA	NA	NA	NA
Unigene23239_All	316	0.01	8.71	9.76653	1.07e-06	Up	3.08e-07	gi|700354676|ref|XP_009921627.1|/1.2e-24/PREDICTED: glycine-rich RNA-binding protein GRP1A-like, partial [Haliaeetus albicilla]	NA	sp|Q9PTX2|CIRBP_LITCT/3.2e-17/Cold-inducible RNA-binding protein OS=Lithobates catesbeiana GN=cirbp PE=2 SV=1	cmk:103181630/2.4e-16/cold-inducible RNA-binding protein B-like; K13195 cold-inducible RNA-binding protein	At2g21660/1.3e-36/[R] KOG0118 FOG: RRM domain	PS50102/19.28/Eukaryotic RNA Recognition Motif (RRM) profile.	NA
Unigene22023_All	3304	0.02	17.42	9.76653	2.29e-211	Up	6.2e-213	gi|241240603|ref|XP_002401737.1|/1.6e-90/cytochrome P450, putative [Ixodes scapularis] >gi|215496227|gb|EEC05868.1| cytochrome P450, putative [Ixodes scapularis]	NA	sp|Q9JMA7|CP341_MOUSE/6.1e-74/Cytochrome P450 3A41 OS=Mus musculus GN=Cyp3a41a PE=2 SV=2	mmu:53973/7.8e-73/Cyp3a41a, Cyp3a41; cytochrome P450, family 3, subfamily a, polypeptide 41A (EC:1.14.14.1); K07424 cytochrome P450, family 3, subfamily A [EC:1.14.14.1]	Hs4503231/2.2e-68/[Q] KOG0158 Cytochrome P450 CYP3/CYP5/CYP6/CYP9 subfamilies	PS00086/-/Cytochrome P450 cysteine heme-iron ligand signature.	molecular_function:GO:0005488//binding;GO:0016491//oxidoreductase activity;
Unigene19165_All	1291	0.01	8.68	9.76155	4.86e-39	Up	5.07e-40	gi|242002312|ref|XP_002435799.1|/1.2e-54/conserved hypothetical protein [Ixodes scapularis] >gi|215499135|gb|EEC08629.1| conserved hypothetical protein [Ixodes scapularis]	NA	sp|P39210|MPV17_HUMAN/1.3e-32/Protein Mpv17 OS=Homo sapiens GN=MPV17 PE=1 SV=1	pbi:103060925/2.8e-34/MPV17; MpV17 mitochondrial inner membrane protein; K13348 protein Mpv17	Hs4505241/9.7e-33/[R] KOG1944 Peroxisomal membrane protein MPV17 and related proteins	PF04117/1.3E-24/Mpv17 / PMP22 family	cellular_component:GO:0016020//membrane;
CL857.Contig3_All	622	0.01	8.67	9.75989	1.03e-16	Up	1.86e-17	gi|325303542|tpg|DAA34208.1|/1.1e-13/TPA_inf: hypothetical secreted protein 1978 [Amblyomma variegatum]	NA	NA	NA	NA	NA	NA
CL1651.Contig1_All	4585	0.01	8.65	9.75656	7.43e-149	Up	2.71e-150	gi|999980070|gb|KXJ19244.1|/1.4e-55/Glucosidase 2 subunit beta [Exaiptasia pallida]	NA	sp|Q95SX7|RTBS_DROME/2.9e-26/Probable RNA-directed DNA polymerase from transposon BS OS=Drosophila melanogaster GN=RTase PE=2 SV=1	ola:105354030/1.6e-28/gabrg3; gamma-aminobutyric acid (GABA) A receptor, gamma 3; K05186 gmma-aminobutyric acid receptor subunit gamma	CE07199/2.8e-34/[R] KOG1075 FOG: Reverse transcriptase	PS50878/12.873/Reverse transcriptase (RT) catalytic domain profile.	NA
Unigene20577_All	1982	0.01	8.64	9.75489	6.88e-62	Up	5.18e-63	gi|241691078|ref|XP_002412922.1|/3.7e-74/gastric triacylglycerol lipase, putative [Ixodes scapularis] >gi|215506724|gb|EEC16218.1| gastric triacylglycerol lipase, putative, partial [Ixodes scapularis]	NA	sp|Q3U4B4|LIPN_MOUSE/1.6e-50/Lipase member N OS=Mus musculus GN=Lipn PE=2 SV=1	phi:102101762/2.5e-58/lysosomal acid lipase/cholesteryl ester hydrolase-like; K01052 lysosomal acid lipase/cholesteryl ester hydrolase [EC:3.1.1.13]	7297720/3.1e-54/[I] KOG2624 Triglyceride lipase-cholesterol esterase	PF04083/3.1E-12/Partial alpha/beta-hydrolase lipase region	NA
Unigene27367_All	1543	0.01	8.61	9.74987	4.49e-47	Up	4.13e-48	gi|665797203|ref|XP_008546418.1|/3.5e-08/PREDICTED: microtubule-associated protein tau [Microplitis demolitor]	NA	sp|Q96JM3|CHAP1_HUMAN/1.5e-06/Chromosome alignment-maintaining phosphoprotein 1 OS=Homo sapiens GN=CHAMP1 PE=1 SV=2	xtr:779458/1.4e-08/mki67, Ki-67, kia; marker of proliferation Ki-67; K17582 antigen KI-67	NA	NA	NA
Unigene26622_All	832	0.01	8.58	9.74483	1.95e-23	Up	2.87e-24	NA	NA	NA	NA	NA	NA	NA
Unigene20208_All	3341	0.01	8.57	9.74315	2.13e-106	Up	1.02e-107	gi|241600940|ref|XP_002405228.1|/1.7e-23/hypothetical protein IscW_ISCW009774 [Ixodes scapularis] >gi|215502489|gb|EEC11983.1| hypothetical protein IscW_ISCW009774 [Ixodes scapularis]	NA	sp|Q5DU56|NLRC3_MOUSE/2.2e-07/Protein NLRC3 OS=Mus musculus GN=Nlrc3 PE=2 SV=2	NA	NA	SM00368/2.1/Leucine rich repeat, ribonuclease inhibitor type	NA
Unigene5859_All	539	0.01	8.55	9.73978	8.86e-14	Up	1.78e-14	NA	NA	NA	NA	NA	PF15430/7.5E-7/Single domain von Willebrand factor type C	NA
Unigene26468_All	1065	0.01	8.55	9.73978	5.1e-31	Up	6.23e-32	NA	NA	NA	NA	NA	NA	NA
Unigene26173_All	359	0.01	8.54	9.73809	6.1e-08	Up	1.63e-08	NA	NA	NA	NA	NA	NA	NA
Unigene20753_All	488	0.01	8.54	9.73809	4.17e-12	Up	8.99e-13	NA	gi|840010361|emb|LK064687.1|/5.98146e-06/Apteryx australis mantelli genome assembly AptMant0, scaffold scaffold55	NA	NA	NA	NA	NA
Unigene19964_All	297	0.01	8.53	9.7364	7.07e-06	Up	2.19e-06	NA	NA	NA	NA	NA	NA	NA
Unigene23348_All	399	0.01	8.5	9.73132	3.48e-09	Up	8.6e-10	NA	NA	NA	NA	NA	PF01097/1.6E-4/Arthropod defensin	NA
Unigene20329_All	2374	0.01	8.5	9.73132	9.53e-74	Up	6.21e-75	gi|805795883|ref|XP_012143132.1|/1.5e-10/PREDICTED: mucin-2-like [Megachile rotundata]	NA	NA	NA	NA	NA	NA
Unigene27338_All	1897	0.01	8.5	9.73132	4.46e-58	Up	3.52e-59	gi|241696198|ref|XP_002413084.1|/2.2e-23/secreted protein, putative [Ixodes scapularis] >gi|215506898|gb|EEC16392.1| secreted protein, putative [Ixodes scapularis]	NA	NA	isc:IscW_ISCW022300/2.3e-24/secreted protein, putative; K10284 F-box and leucine-rich repeat protein 18	NA	NA	NA
Unigene21803_All	254	0.01	8.49	9.72962	0.000118858	Up	4.15e-05	NA	NA	NA	NA	NA	NA	NA
Unigene23352_All	1112	0.01	8.48	9.72792	2.76e-32	Up	3.29e-33	gi|240974880|ref|XP_002401916.1|/5.4e-83/reverse transcriptase, putative [Ixodes scapularis] >gi|215491085|gb|EEC00726.1| reverse transcriptase, putative [Ixodes scapularis]	gi|240974879|ref|XM_002401872.1|/1.93096e-148/Ixodes scapularis reverse transcriptase, putative, mRNA	NA	cfr:102518704/8.1e-06/mucin-2-like; K10955 intestinal mucin-2	NA	NA	biological_process:GO:0006278//RNA-dependent DNA biosynthetic process;molecular_function:GO:0003964//RNA-directed DNA polymerase activity;
CL5523.Contig1_All	627	0.01	8.47	9.72622	2.71e-16	Up	4.97e-17	NA	NA	NA	NA	NA	NA	NA
Unigene28108_All	426	0.01	8.47	9.72622	5.1e-10	Up	1.21e-10	NA	NA	NA	NA	NA	NA	NA
CL3450.Contig1_All	549	0.01	8.46	9.72451	8.85e-14	Up	1.78e-14	gi|241998722|ref|XP_002434004.1|/6.4e-13/translation initiation inhibitor UK114/IBM1, putative [Ixodes scapularis] >gi|215495763|gb|EEC05404.1| translation initiation inhibitor UK114/IBM1, putative [Ixodes scapularis]	NA	sp|Q3T114|UK114_BOVIN/1.3e-10/Ribonuclease UK114 OS=Bos taurus GN=HRSP12 PE=2 SV=3	NA	Hs5032215/1.3e-10/[J] KOG2317 Putative translation initiation inhibitor UK114/IBM1	NA	NA
Unigene4466_All	816	0.01	8.46	9.72451	1.35e-22	Up	2.04e-23	NA	NA	NA	NA	NA	NA	NA
CL6118.Contig1_All	1798	0.01	8.45	9.72281	2.88e-54	Up	2.39e-55	gi|241999304|ref|XP_002434295.1|/2.2e-30/alpha 1,3-fucosyltransferase, putative [Ixodes scapularis] >gi|215496054|gb|EEC05695.1| alpha 1,3-fucosyltransferase, putative [Ixodes scapularis]	NA	sp|P83088|FUCTC_DROME/4.9e-09/Alpha-(1,3)-fucosyltransferase C OS=Drosophila melanogaster GN=FucTC PE=2 SV=4	ame:102654353/1.9e-17/alpha-(1,3)-fucosyltransferase C-like; K14464 alpha-1,3-fucosyltransferase [EC:2.4.1.-]	CE29413/6.6e-11/[GE] KOG2619 Fucosyltransferase	PTHR11929:SF145/1.3E-29/--	NA
Unigene20741_All	2941	0.01	8.43	9.71939	1.48e-91	Up	8.15e-93	gi|926616738|ref|XP_013773501.1|/1.4e-122/PREDICTED: sodium/potassium/calcium exchanger 3-like [Limulus polyphemus]	NA	sp|Q49SH1|NCKX5_DANRE/2.1e-86/Sodium/potassium/calcium exchanger 5 OS=Danio rerio GN=slc24a5 PE=2 SV=1	sko:100368596/2.1e-93/sodium/potassium/calcium exchanger 3-like; K13752 solute carrier family 24 (sodium/potassium/calcium exchanger), member 4	7289739/6.6e-61/[PT] KOG1307 K+-dependent Ca2+/Na+ exchanger NCKX1 and related proteins	PTHR10846/8.4E-175/--	NA
Unigene25866_All	904	0.19	160.01	9.71795	0	Up	0	gi|241559254|ref|XP_002400734.1|/8.8e-76/glutathione S-transferase, putative [Ixodes scapularis] >gi|215501798|gb|EEC11292.1| glutathione S-transferase, putative [Ixodes scapularis]	NA	sp|P30116|GSTMU_MESAU/1.5e-43/Glutathione S-transferase OS=Mesocricetus auratus PE=2 SV=2	isc:IscW_ISCW009570/9.3e-77/glutathione S-transferase, putative (EC:2.5.1.18); K00799 glutathione S-transferase [EC:2.5.1.18]	Hs11428198/2.8e-42/[O] KOG1695 Glutathione S-transferase	NA	molecular_function:GO:0016740//transferase activity;
CL1818.Contig2_All	329	0.01	8.41	9.71596	1.06e-06	Up	3.08e-07	gi|241315358|ref|XP_002408032.1|/5.6e-12/secreted GGY protein, putative [Ixodes scapularis] >gi|215497248|gb|EEC06742.1| secreted GGY protein, putative, partial [Ixodes scapularis]	NA	sp|P86949|SLP1_PINMA/3.5e-06/Shematrin-like protein 1 OS=Pinctada maxima PE=1 SV=1	NA	NA	NA	NA
Unigene28175_All	1136	0.01	8.39	9.71253	1.05e-32	Up	1.24e-33	gi|391345143|ref|XP_003746852.1|/3.3e-96/PREDICTED: elongation of very long chain fatty acids protein 1-like [Metaseiulus occidentalis]	gi|241162128|ref|XM_002409016.1|/2.55347e-147/Ixodes scapularis fatty acyl-CoA elongase, putative, mRNA	sp|Q1HRV8|ELVL1_AEDAE/5.2e-49/Elongation of very long chain fatty acids protein AAEL008004 OS=Aedes aegypti GN=AAEL008004 PE=2 SV=2	isc:IscW_ISCW017283/7.6e-68/fatty acyl-CoA elongase, putative; K10249 elongation of very long chain fatty acids protein 4 [EC:2.3.1.199]	Hs12232379/8.3e-44/[I] KOG3071 Fatty acyl-CoA elongase/Polyunsaturated fatty acid specific elongation enzyme	PTHR11157/2.4E-122/--	biological_process:GO:0006633//fatty acid biosynthetic process;cellular_component:GO:0016021//integral component of membrane;molecular_function:GO:0016740//transferase activity;
CL4177.Contig1_All	1136	0.01	8.39	9.71253	1.05e-32	Up	1.24e-33	gi|241304175|ref|XP_002407591.1|/5.0e-52/phosphatidylinositol transfer protein SEC14, putative [Ixodes scapularis] >gi|215497201|gb|EEC06695.1| phosphatidylinositol transfer protein SEC14, putative [Ixodes scapularis]	NA	sp|Q5RFR0|TTPAL_PONAB/9.8e-32/Alpha-tocopherol transfer protein-like OS=Pongo abelii GN=TTPAL PE=2 SV=1	shr:100932475/1.7e-30/RLBP1; retinaldehyde binding protein 1; K19625 retinaldehyde-binding protein 1	Hs4506541/8.3e-28/[I] KOG1471 Phosphatidylinositol transfer protein SEC14 and related proteins	PTHR10174:SF139/1.1E-78/--	NA
CL795.Contig1_All	1910	0.01	8.39	9.71253	1.18e-57	Up	9.37e-59	gi|241067965|ref|XP_002408417.1|/6.5e-12/conserved hypothetical protein [Ixodes scapularis] >gi|215492428|gb|EEC02069.1| conserved hypothetical protein [Ixodes scapularis]	NA	NA	NA	NA	NA	NA
CL520.Contig2_All	1783	0.01	8.39	9.71253	2.02e-53	Up	1.7e-54	gi|242001906|ref|XP_002435596.1|/1.8e-48/hypothetical protein IscW_ISCW005909 [Ixodes scapularis] >gi|215498932|gb|EEC08426.1| hypothetical protein IscW_ISCW005909 [Ixodes scapularis]	NA	sp|Q1WG82|ZGLP1_MOUSE/8.5e-22/GATA-type zinc finger protein 1 OS=Mus musculus GN=Zglp1 PE=2 SV=1	tup:102467992/3.4e-06/SRRM2; serine/arginine repetitive matrix 2; K13172 serine/arginine repetitive matrix protein 2	Hs22051574/4.5e-20/[K] KOG1601 GATA-4/5/6 transcription factors	PTHR10071/6.2E-19/--	biological_process:GO:0006355//regulation of transcription, DNA-templated;GO:0030154//cell differentiation;GO:0006366//transcription from RNA polymerase II promoter;cellular_component:GO:0005667//transcription factor complex;GO:0005634//nucleus;molecular_function:GO:0003682//chromatin binding;GO:0000977//RNA polymerase II regulatory region sequence-specific DNA binding;GO:0001085//RNA polymerase …
Unigene26467_All	796	0.01	8.38	9.71081	9.39e-22	Up	1.45e-22	NA	NA	NA	NA	NA	NA	NA
Unigene20657_All	4647	0.01	8.38	9.71081	2.63e-146	Up	9.73e-148	gi|675386408|gb|KFM79305.1|/1.3e-215/RNA-dependent RNA polymerase 1, partial [Stegodyphus mimosarum]	NA	NA	sko:100373859/8.8e-155/RNA-dependent RNA polymerase 6-like; K11699 RNA-dependent RNA polymerase [EC:2.7.7.48]	CE02178/2.8e-114/[A] KOG0988 RNA-directed RNA polymerase QDE-1 required for posttranscriptional gene silencing and RNA interference	PF05183/9.4E-161/RNA dependent RNA polymerase	NA
Unigene26698_All	770	0.01	8.38	9.71081	6.5e-21	Up	1.03e-21	gi|663284537|ref|XP_008499614.1|/6.5e-11/PREDICTED: protein B4 [Calypte anna]	NA	sp|Q05831|H1L_MYTTR/3.1e-13/Sperm-specific protein PHI-2B/PHI-3 OS=Mytilus trossulus PE=1 SV=2	crg:105331557/7.8e-08/histone H1.2-like; K11275 histone H1/5	Hs17462535/2.8e-11/[B] KOG4012 Histone H1	SM00526/5.1E-5/Domain in histone families 1 and 5	NA
Unigene23677_All	627	0.01	8.36	9.70736	2.71e-16	Up	4.97e-17	NA	NA	NA	NA	NA	NA	NA
CL2103.Contig2_All	4099	0.01	8.34	9.7039	1.26e-127	Up	5.27e-129	gi|241145409|ref|XP_002404988.1|/2.0e-284/acetyl-coenzyme A synthetase, cytoplasmic, putative [Ixodes scapularis] >gi|215493669|gb|EEC03310.1| acetyl-coenzyme A synthetase, cytoplasmic, putative, partial [Ixodes scapularis]	gi|241145408|ref|XM_002404944.1|/9.82224e-117/Ixodes scapularis acetyl-coenzyme A synthetase, cytoplasmic, putative, mRNA	sp|Q9NR19|ACSA_HUMAN/1.0e-232/Acetyl-coenzyme A synthetase, cytoplasmic OS=Homo sapiens GN=ACSS2 PE=1 SV=1	crg:105318496/4.3e-238/acetyl-coenzyme A synthetase, cytoplasmic-like; K01895 acetyl-CoA synthetase [EC:6.2.1.1]	Hs8923896/7.7e-233/[I] KOG1175 Acyl-CoA synthetase	PF16177/4.6E-18/Acetyl-coenzyme A synthetase N-terminus	biological_process:GO:0008152//metabolic process;molecular_function:GO:0003987//acetate-CoA ligase activity;
CL2684.Contig1_All	4839	0.01	8.34	9.7039	1.76e-149	Up	6.4e-151	gi|89954505|gb|ABD83654.1|/0.0e+00/hemelipoglycoprotein precursor [Dermacentor variabilis]	gi|194241599|gb|EU834070.1|/1.12811e-136/Dermacentor variabilis hemelipoglycoprotein precursor 2 mRNA, partial cds	sp|P98088|MUC5A_HUMAN/7.9e-14/Mucin-5AC (Fragments) OS=Homo sapiens GN=MUC5AC PE=1 SV=3	asn:102388355/5.1e-28/MUC2; mucin 2, oligomeric mucus/gel-forming; K10955 intestinal mucin-2	CE28594/3.8e-29/[I] KOG4338 Predicted lipoprotein	PF09172/1.1E-39/Domain of unknown function (DUF1943)	NA
CL2108.Contig2_All	990	0.01	8.31	9.6987	1.2e-27	Up	1.59e-28	gi|241172214|ref|XP_002410723.1|/4.2e-31/secreted protein, putative [Ixodes scapularis] >gi|215494953|gb|EEC04594.1| secreted protein, putative [Ixodes scapularis]	NA	NA	NA	NA	NA	NA
Unigene11609_All	472	0.01	8.3	9.69697	2.86e-11	Up	6.39e-12	gi|241830772|ref|XP_002414828.1|/1.7e-14/secreted salivary gland peptide, putative [Ixodes scapularis] >gi|215509040|gb|EEC18493.1| secreted salivary gland peptide, putative [Ixodes scapularis]	NA	NA	NA	NA	NA	NA
Unigene17336_All	698	1.09	904.32	9.69636	0	Up	0	gi|73620968|sp|P83516.2|IXCI_RHIMP/5.1e-23/RecName: Full=Chymotrypsin-elastase inhibitor ixodidin	NA	sp|P83516|IXCI_RHIMP/4.2e-25/Chymotrypsin-elastase inhibitor ixodidin OS=Rhipicephalus microplus PE=1 SV=2	NA	CE08075/2.5e-11/[S] LSE0566 C Uncharacterized protein	PTHR23259/4.7E-18/--	NA
CL5154.Contig2_All	1044	0.01	8.29	9.69523	2.47e-29	Up	3.15e-30	gi|926634786|ref|XP_013783257.1|/6.9e-56/PREDICTED: 3-oxoacyl-[acyl-carrier-protein] reductase FabG-like [Limulus polyphemus]	NA	sp|Q21929|DCXR_CAEEL/2.8e-25/Probable L-xylulose reductase OS=Caenorhabditis elegans GN=dhs-21 PE=3 SV=2	mde:101891977/2.3e-26/dehydrogenase/reductase SDR family member 4; K11147 dehydrogenase/reductase SDR family member 4 [EC:1.1.-.-]	7296705/8.1e-46/[R] KOG0725 Reductases with broad range of substrate specificities	PF00106/1.1E-45/short chain dehydrogenase	NA
Unigene20263_All	923	0.01	8.29	9.69523	1.53e-25	Up	2.14e-26	NA	NA	NA	NA	NA	NA	NA
Unigene23331_All	2393	0.01	8.24	9.6865	4.72e-72	Up	3.13e-73	gi|241030976|ref|XP_002406521.1|/9.7e-130/serine protease, putative [Ixodes scapularis] >gi|215491996|gb|EEC01637.1| serine protease, putative, partial [Ixodes scapularis]	gi|241030975|ref|XM_002406477.1|/0/Ixodes scapularis serine protease, putative, mRNA	sp|Q05319|STUB_DROME/1.6e-47/Serine proteinase stubble OS=Drosophila melanogaster GN=Sb PE=2 SV=2	fpg:101918416/8.8e-42/F11; plasma kallikrein; K01324 plasma kallikrein [EC:3.4.21.34]	7303960/3.6e-89/[E] KOG3627 Trypsin	PS00134/-/Serine proteases, trypsin family, histidine active site.	biological_process:GO:0006508//proteolysis;molecular_function:GO:0004252//serine-type endopeptidase activity;
Unigene4628_All	1074	0.01	8.24	9.6865	3.55e-30	Up	4.43e-31	gi|675365825|gb|KFM58727.1|/4.0e-51/Muscle-specific protein 20, partial [Stegodyphus mimosarum]	NA	sp|Q24799|MYPH_ECHGR/3.0e-14/Myophilin OS=Echinococcus granulosus PE=2 SV=1	ame:408532/8.9e-18/GB19501; myophilin-like; K20526 transgelin	7303337/1.1e-10/[Z] KOG2046 Calponin	SM00033/1.4E-14/Calponin homology domain	NA
Unigene14816_All	1462	0.01	8.23	9.68475	2.02e-42	Up	1.99e-43	NA	NA	NA	NA	NA	NA	NA
CL5.Contig1_All	2479	0.01	8.22	9.68299	1.35e-74	Up	8.74e-76	gi|675389267|gb|KFM82164.1|/1.4e-83/Nose resistant to fluoxetine protein 6, partial [Stegodyphus mimosarum]	NA	sp|Q09225|NRF6_CAEEL/3.4e-53/Nose resistant to fluoxetine protein 6 OS=Caenorhabditis elegans GN=nrf-6 PE=1 SV=3	api:100169337/5.4e-26/nose resistant to fluoxetine protein 6; K01183 chitinase [EC:3.2.1.14]	7291079/2.9e-57/[R] KOG3700 Predicted acyltransferase	PF01757/5.8E-20/Acyltransferase family	NA
Unigene27810_All	1077	0.01	8.21	9.68124	3.55e-30	Up	4.43e-31	gi|926630674|ref|XP_013781036.1|/1.9e-85/PREDICTED: gamma-glutamyl hydrolase-like isoform X1 [Limulus polyphemus]	NA	sp|A7YWG4|GGH_BOVIN/1.4e-67/Gamma-glutamyl hydrolase OS=Bos taurus GN=GGH PE=2 SV=1	sko:100376948/2.6e-78/gamma-glutamyl hydrolase-like; K01307 gamma-glutamyl hydrolase [EC:3.4.19.9]	Hs4503987/1.0e-67/[H] KOG1559 Gamma-glutamyl hydrolase	PS51275/104.727/Gamma-glutamyl hydrolase domain profile.	NA
Unigene20015_All	3173	0.01	8.2	9.67948	3.21e-96	Up	1.69e-97	gi|241157994|ref|XP_002408177.1|/1.9e-104/guanylate-binding protein, putative [Ixodes scapularis] >gi|215494314|gb|EEC03955.1| guanylate-binding protein, putative [Ixodes scapularis]	NA	sp|Q6PA06|ATLA2_MOUSE/5.4e-96/Atlastin-2 OS=Mus musculus GN=Atl2 PE=1 SV=1	spu:575529/2.6e-97/atl2; atlastin-2; K17339 atlastin [EC:3.6.5.-]	Hs11641303/5.2e-96/[R] KOG2037 Guanylate-binding protein	PTHR10751/8.1E-142/--	NA
Unigene23011_All	1098	0.45	368.72	9.67838	0	Up	0	NA	NA	NA	NA	NA	NA	NA
CL5844.Contig2_All	450	0.01	8.18	9.67596	1.95e-10	Up	4.54e-11	NA	NA	NA	NA	NA	NA	NA
CL5898.Contig3_All	356	0.01	8.17	9.67419	1.58e-07	Up	4.34e-08	gi|78707386|gb|ABB46494.1|/5.6e-26/putative glutathione S-transferase [Dermacentor variabilis]	NA	sp|Q9VG93|GSTT7_DROME/1.1e-13/Glutathione S-transferase D7 OS=Drosophila melanogaster GN=GstD7 PE=2 SV=1	isc:IscW_ISCW009608/3.8e-26/glutathione S-transferase, putative (EC:2.5.1.18); K00799 glutathione S-transferase [EC:2.5.1.18]	7299607/8.1e-14/[O] KOG0867 Glutathione S-transferase	PF02798/5.6E-15/Glutathione S-transferase, N-terminal domain	biological_process:GO:0006749//glutathione metabolic process;cellular_component:GO:0005737//cytoplasm;molecular_function:GO:0004364//glutathione transferase activity;
CL4293.Contig2_All	1762	0.01	8.16	9.67243	2.63e-51	Up	2.28e-52	gi|241112253|ref|XP_002399563.1|/4.1e-109/conserved hypothetical protein [Ixodes scapularis] >gi|215493012|gb|EEC02653.1| conserved hypothetical protein [Ixodes scapularis]	NA	sp|Q96BI1|S22AI_HUMAN/6.4e-06/Solute carrier family 22 member 18 OS=Homo sapiens GN=SLC22A18 PE=1 SV=3	NA	CE19463/1.1e-31/[U] KOG3764 Vesicular amine transporter	PTHR23506/1.3E-103/--	NA
Unigene17287_All	842	0.01	8.15	9.67066	1.35e-22	Up	2.04e-23	NA	NA	NA	NA	NA	NA	NA
Unigene20994_All	274	0.01	8.14	9.66888	4.66e-05	Up	1.56e-05	NA	NA	NA	NA	NA	NA	NA
Unigene19941_All	1926	0.01	8.12	9.66534	2.2e-56	Up	1.78e-57	NA	NA	NA	NA	NA	NA	NA
CL6469.Contig2_All	1725	0.01	8.11	9.66356	1.3e-49	Up	1.15e-50	gi|241615744|ref|XP_002406802.1|/6.3e-115/toll, putative [Ixodes scapularis] >gi|215500872|gb|EEC10366.1| toll, putative [Ixodes scapularis]	NA	sp|P08953|TOLL_DROME/2.6e-52/Protein toll OS=Drosophila melanogaster GN=Tl PE=1 SV=1	dme:Dmel_CG5490/3.4e-51/Tl; Toll; K18809 protein toll	7301502/1.9e-52/[T] KOG4641 FOG: Toll/interleukin receptor and related proteins containing LRR and TIR repeats	PS50104/25.517/TIR domain profile.	biological_process:GO:0098542//defense response to other organism;GO:0002224//toll-like receptor signaling pathway;cellular_component:GO:0016020//membrane;molecular_function:GO:0016787//hydrolase activity;GO:0003725//double-stranded RNA binding;
CL6528.Contig1_All	1133	0.01	8.08	9.65821	1.93e-31	Up	2.34e-32	NA	NA	NA	NA	NA	NA	NA
CL3414.Contig3_All	1349	0.06	48.28	9.65225	2.29e-225	Up	5.89e-227	gi|241737465|ref|XP_002414029.1|/2.5e-10/hypothetical protein IscW_ISCW011889 [Ixodes scapularis] >gi|215507883|gb|EEC17337.1| hypothetical protein IscW_ISCW011889 [Ixodes scapularis]	NA	NA	NA	NA	NA	NA
CL4704.Contig1_All	683	0.01	8.04	9.65105	3.92e-17	Up	7e-18	NA	NA	NA	NA	NA	NA	NA
Unigene23266_All	3362	0.01	8.04	9.65105	1.85e-100	Up	9.34e-102	gi|241147556|ref|XP_002405394.1|/1.7e-103/conserved hypothetical protein [Ixodes scapularis] >gi|215493713|gb|EEC03354.1| conserved hypothetical protein [Ixodes scapularis]	NA	sp|Q09225|NRF6_CAEEL/1.2e-40/Nose resistant to fluoxetine protein 6 OS=Caenorhabditis elegans GN=nrf-6 PE=1 SV=3	api:100169337/1.2e-25/nose resistant to fluoxetine protein 6; K01183 chitinase [EC:3.2.1.14]	7303369/9.9e-45/[R] KOG3700 Predicted acyltransferase	PF01757/2.3E-19/Acyltransferase family	NA
Unigene24801_All	442	0.01	8.04	9.65105	5.09e-10	Up	1.21e-10	gi|669219722|emb|CDW58988.1|/1.4e-21/CSD domain containing protein [Trichuris trichiura]	gi|688783057|emb|LL372101.1|/8.74615e-24/Cylicostephanus goldi genome assembly C_goldi_Cheshire ,scaffold CGOC_scaffold0007738	sp|P41824|YBOXH_APLCA/8.2e-11/Y-box factor homolog OS=Aplysia californica PE=2 SV=1	api:100169209/6.6e-12/RNA-binding protein lin-28-like; K18754 protein lin-28	At4g36020/2.2e-13/[J] KOG3070 Predicted RNA-binding protein containing PIN domain and invovled in translation or RNA processing	NA	NA
Unigene20594_All	936	0.01	8.02	9.64746	4.04e-25	Up	5.69e-26	gi|241802504|ref|XP_002414536.1|/1.5e-38/secreted protein, putative [Ixodes scapularis] >gi|215508747|gb|EEC18201.1| secreted protein, putative [Ixodes scapularis]	NA	NA	NA	NA	PTHR33964:SF1/6.5E-49/--	NA
CL6512.Contig2_All	2282	0.01	7.99	9.64205	4e-66	Up	2.86e-67	gi|242000454|ref|XP_002434870.1|/2.4e-53/acid methyltransferase, putative [Ixodes scapularis] >gi|215498200|gb|EEC07694.1| acid methyltransferase, putative [Ixodes scapularis]	NA	NA	isc:IscW_ISCW006304/2.5e-54/acid methyltransferase, putative; K10718 juvenile hormone acid methyltransferase [EC:2.1.1.-]	NA	PTHR10108/1.8E-37/--	molecular_function:GO:0008168//methyltransferase activity;
CL424.Contig1_All	1547	0.01	7.97	9.63844	1.08e-43	Up	1.05e-44	gi|240978884|ref|XP_002403061.1|/1.1e-49/protein Dom3Z, putative [Ixodes scapularis] >gi|215491285|gb|EEC00926.1| protein Dom3Z, putative [Ixodes scapularis]	NA	sp|Q5HZT0|DXO_XENLA/7.1e-33/Decapping and exoribonuclease protein OS=Xenopus laevis GN=dxo PE=2 SV=1	crg:105317385/8.3e-41/decapping and exoribonuclease protein-like; K14845 RAT1-interacting protein	Hs20631980/6.0e-29/[L] KOG1982 Nuclear 5'-3' exoribonuclease-interacting protein, Rai1p	PTHR12395:SF9/9.0E-75/--	NA
Unigene20409_All	6527	0.01	7.96	9.63662	7.28e-197	Up	2.1e-198	gi|241122962|ref|XP_002403740.1|/1.6e-256/conserved hypothetical protein [Ixodes scapularis] >gi|215493515|gb|EEC03156.1| conserved hypothetical protein [Ixodes scapularis]	NA	sp|P98088|MUC5A_HUMAN/3.3e-15/Mucin-5AC (Fragments) OS=Homo sapiens GN=MUC5AC PE=1 SV=3	asn:102388355/1.3e-15/MUC2; mucin 2, oligomeric mucus/gel-forming; K10955 intestinal mucin-2	Hs4505285/3.2e-07/[WV] KOG1216 von Willebrand factor and related coagulation proteins	PTHR22918/5.2E-38/--	NA
CL4050.Contig2_All	348	0.01	7.96	9.63662	4.1e-07	Up	1.16e-07	gi|556728020|ref|XP_005959748.1|/1.4e-08/PREDICTED: peptidyl-tRNA hydrolase, chloroplastic-like [Pantholops hodgsonii]	gi|153928532|dbj|AK284136.1|/1.46315e-20/Gryllus bimaculatus mRNA, GBcontig30997	NA	NA	NA	PD012503/6.0E-41/RIBOSOMAL L25 50S RRNA-BINDING RNA-BINDING RIBONUCLEOPROTEIN STRESS GENERAL CTC RRNA	NA
CL1915.Contig2_All	1735	0.01	7.96	9.63662	3.44e-49	Up	3.07e-50	gi|241622055|ref|XP_002407398.1|/6.0e-206/monocarboxylate transporter, putative [Ixodes scapularis] >gi|215500977|gb|EEC10471.1| monocarboxylate transporter, putative, partial [Ixodes scapularis]	gi|241622054|ref|XM_002407354.1|/0/Ixodes scapularis monocarboxylate transporter, putative, mRNA	sp|Q503M4|MT12B_DANRE/9.4e-26/Monocarboxylate transporter 12-B OS=Danio rerio GN=slc16a12b PE=2 SV=1	isc:IscW_ISCW006960/6.3e-207/monocarboxylate transporter, putative; K11810 MFS transporter, MCP family, solute carrier family 16 (monocarboxylic acid transporters), member 12	7302232/6.8e-13/[G] KOG2504 Monocarboxylate transporter	PS50850/13.015/Major facilitator superfamily (MFS) profile.	biological_process:GO:0055085//transmembrane transport;GO:0015718//monocarboxylic acid transport;cellular_component:GO:0016021//integral component of membrane;molecular_function:GO:0008028//monocarboxylic acid transmembrane transporter activity;
Unigene22088_All	556	0.01	7.95	9.63481	2.32e-13	Up	4.75e-14	NA	NA	NA	NA	NA	NA	NA
Unigene26805_All	929	0.01	7.95	9.63481	1.07e-24	Up	1.52e-25	NA	NA	NA	NA	NA	NA	NA
CL2904.Contig6_All	2052	0.01	7.94	9.633	6.35e-59	Up	4.95e-60	gi|241997738|ref|XP_002433518.1|/9.9e-208/conserved hypothetical protein [Ixodes scapularis] >gi|215490941|gb|EEC00582.1| conserved hypothetical protein [Ixodes scapularis]	NA	NA	spu:100888673/8.6e-86/uncharacterized LOC100888673; K20235 raw	NA	PF15891/2.8E-17/Nucleoside 2-deoxyribosyltransferase like	NA
CL3800.Contig1_All	1764	0.01	7.92	9.62936	4.89e-50	Up	4.32e-51	gi|662165676|gb|AIE44752.1|/6.6e-168/metalloprotease 5 [Rhipicephalus sanguineus] >gi|662165720|gb|AIE44756.1| metalloprotease 5 [Rhipicephalus microplus]	NA	sp|V9ZAY0|VMPA1_TITTR/7.1e-13/Venom metalloproteinase antarease-like TtrivMP_A OS=Tityus trivittatus PE=2 SV=1	fpg:101923188/4.0e-07/ADAMTS7; A disintegrin and metalloproteinase with thrombospondin motifs 7; K08622 a disintegrin and metalloproteinase with thrombospondin motifs 7 [EC:3.4.24.-]	NA	PF13688/2.0E-14/Metallo-peptidase family M12	molecular_function:GO:0008237//metallopeptidase activity;
Unigene53465_All	1223	0.01	7.91	9.62753	3.96e-33	Up	4.63e-34	gi|669175051|gb|AII02148.1|/3.7e-133/limulus factor C-related multidomain serine protease precursor [Ixodes ricinus]	NA	sp|Q26422|LFC_CARRO/2.7e-43/Limulus clotting factor C OS=Carcinoscorpius rotundicauda PE=2 SV=1	ecb:100009695/2.0e-18/SELP, CD62P; selectin P; K06496 selectin, platele	Hs4506877/3.2e-17/[TV] KOG4297 C-type lectin	PS50026/9.946/EGF-like domain profile.	biological_process:GO:0006508//proteolysis;molecular_function:GO:0004252//serine-type endopeptidase activity;
Unigene25112_All	948	0.01	7.9	9.62571	4.04e-25	Up	5.69e-26	gi|170032927|ref|XP_001844331.1|/3.7e-32/trunk [Culex quinquefasciatus] >gi|167873288|gb|EDS36671.1| trunk [Culex quinquefasciatus]	NA	sp|Q24155|TRUNK_DROME/5.5e-20/Protein trunk OS=Drosophila melanogaster GN=trk PE=3 SV=1	cqu:CpipJ_CPIJ002748/3.9e-33/trunk; K20226 protein trunk	NA	PTHR39940:SF2/3.7E-35/--	NA
CL3936.Contig3_All	4109	0.01	7.9	9.62571	2.92e-121	Up	1.28e-122	gi|391339554|ref|XP_003744113.1|/7.3e-303/PREDICTED: calpain-A-like [Metaseiulus occidentalis]	gi|685042289|emb|LN590814.1|/8.8936e-08/Cyprinus carpio genome assembly common carp genome ,scaffold 000000366	sp|Q9VT65|CANB_DROME/3.1e-213/Calpain-B OS=Drosophila melanogaster GN=CalpB PE=1 SV=2	nvi:100119123/1.6e-240/calpain-B-like; K08585 calpain, invertebrate [EC:3.4.22.-]	7294858/2.3e-213/[OT] KOG0045 Cytosolic Ca2+-dependent cysteine protease (calpain), large subunit (EF-Hand protein superfamily)	SM00720/2.2E-77/--	NA
Unigene23354_All	3297	0.01	7.9	9.62571	1.21e-96	Up	6.34e-98	gi|861611097|gb|KMQ85230.1|/5.3e-62/dna invertase [Lasius niger]	NA	sp|Q17RH7|TPRXL_HUMAN/1.9e-06/Putative protein TPRXL OS=Homo sapiens GN=TPRXL PE=5 SV=2	dmo:Dmoj_GI10242/2.2e-06/GI10242 gene product from transcript GI10242-RA; K15174 RNA polymerase II-associated factor 1	Hs22052670_2/1.1e-14/[Q] KOG1263 Multicopper oxidases	NA	NA
Unigene28316_All	463	0.01	7.86	9.61839	1.95e-10	Up	4.54e-11	gi|350427616|ref|XP_003494821.1|/4.2e-21/PREDICTED: uncharacterized protein LOC100747186 [Bombus impatiens]	NA	NA	NA	NA	PTHR30191/2.3E-101/--	NA
CL904.Contig8_All	746	0.01	7.84	9.61471	8.23e-19	Up	1.39e-19	gi|241647943|ref|XP_002410000.1|/5.8e-73/exosomal 3'-5' exoribonuclease complex, subunit ski4, putative [Ixodes scapularis] >gi|215501492|gb|EEC10986.1| exosomal 3'-5' exoribonuclease complex, subunit ski4, putative [Ixodes scapularis]	NA	sp|Q9DAA6|EXOS1_MOUSE/1.4e-39/Exosome complex component CSL4 OS=Mus musculus GN=Exosc1 PE=2 SV=1	ame:552072/2.7e-50/GB16270; 3'-5' exoribonuclease CSL4 homolog; K07573 exosome complex component CSL4	7297825/2.1e-40/[J] KOG3409 Exosomal 3'-5' exoribonuclease complex, subunit ski4 (Csl4)	NA	cellular_component:GO:0000176//nuclear exosome (RNase complex);GO:0005737//cytoplasm;molecular_function:GO:0003723//RNA binding;
CL2564.Contig1_All	352	0.01	7.83	9.61287	4.11e-07	Up	1.16e-07	NA	NA	NA	NA	NA	NA	NA
CL6707.Contig2_All	835	0.01	7.8	9.60733	2.47e-21	Up	3.87e-22	gi|241239435|ref|XP_002401546.1|/3.0e-14/hypothetical protein IscW_ISCW004425 [Ixodes scapularis] >gi|215496199|gb|EEC05840.1| hypothetical protein IscW_ISCW004425 [Ixodes scapularis]	NA	NA	NA	NA	NA	cellular_component:GO:0016020//membrane;
Unigene23327_All	2070	0.01	7.8	9.60733	1.68e-58	Up	1.32e-59	NA	NA	NA	NA	NA	NA	NA
CL3886.Contig2_All	2425	0.01	7.77	9.60177	1.15e-68	Up	7.98e-70	gi|241160116|ref|XP_002408681.1|/2.2e-49/conserved hypothetical protein [Ixodes scapularis] >gi|215494378|gb|EEC04019.1| conserved hypothetical protein, partial [Ixodes scapularis]	NA	NA	bfo:BRAFLDRAFT_120654/2.1e-27/hypothetical protein; K03018 DNA-directed RNA polymerase III subunit RPC1 [EC:2.7.7.6]	NA	PF04199/1.7E-25/Putative cyclase	biological_process:GO:0019441//tryptophan catabolic process to kynurenine;molecular_function:GO:0004061//arylformamidase activity;
CL6539.Contig1_All	793	0.01	7.76	9.59991	4.51e-20	Up	7.32e-21	gi|815927339|ref|XP_012248206.1|/1.6e-49/PREDICTED: LOW QUALITY PROTEIN: uncharacterized protein LOC100740922 [Bombus impatiens]	gi|15870110|emb|AJ325716.1|/1.50111e-78/Homo sapiens genomic sequence surrounding NotI site, clone JNB-353S	NA	NA	NA	PF02620/9.4E-19/Uncharacterized ACR, COG1399	NA
Unigene22688_All	1543	0.01	7.76	9.59991	2.02e-42	Up	1.99e-43	gi|242003233|ref|XP_002436144.1|/1.0e-55/salivary sulfotransferase, putative [Ixodes scapularis] >gi|215499480|gb|EEC08974.1| salivary sulfotransferase, putative, partial [Ixodes scapularis]	NA	sp|O46640|ST3A1_RABIT/7.6e-19/Amine sulfotransferase OS=Oryctolagus cuniculus GN=SULT3A1 PE=1 SV=1	amj:102558503/8.9e-19/SULT5A1; sulfotransferase family cytosolic 2B member 1-like; K01015 alcohol sulfotransferase [EC:2.8.2.2]	7299146/6.4e-15/[R] KOG1584 Sulfotransferase	PTHR11783:SF46/3.9E-73/--	NA
CL6180.Contig1_All	1736	0.1	77.43	9.59675	0	Up	0	gi|325303530|tpg|DAA34201.1|/1.0e-11/TPA_inf: hypothetical secreted protein 193 [Amblyomma variegatum]	NA	NA	NA	NA	NA	NA
CL6640.Contig2_All	893	1.32	1021.22	9.59554	0	Up	0	gi|19848969|gb|AAL99403.1|AF366931_1/1.3e-119/glutathione S-transferase [Rhipicephalus microplus]	gi|19848968|gb|AF366931.1|/0/Boophilus microplus glutathione S-transferase (SG2) mRNA, complete cds	sp|P08010|GSTM2_RAT/1.7e-42/Glutathione S-transferase Mu 2 OS=Rattus norvegicus GN=Gstm2 PE=1 SV=2	isc:IscW_ISCW021287/2.8e-81/glutathione S-transferase, putative (EC:2.5.1.18); K00799 glutathione S-transferase [EC:2.5.1.18]	Hs11428198/5.7e-40/[O] KOG1695 Glutathione S-transferase	NA	molecular_function:GO:0016740//transferase activity;
Unigene20046_All	494	0.01	7.73	9.59432	7.47e-11	Up	1.7e-11	NA	NA	NA	NA	NA	NA	NA
CL2598.Contig2_All	427	0.01	7.71	9.59059	3.47e-09	Up	8.6e-10	gi|970917806|ref|XP_015125443.1|/1.6e-30/PREDICTED: DNA-binding protein H-NS-like [Diachasma alloeum]	NA	NA	NA	NA	SM00528/7.1E-26/Domain in histone-like proteins of HNS family	NA
Unigene28456_All	798	0.01	7.7	9.58871	4.52e-20	Up	7.32e-21	NA	NA	NA	NA	NA	NA	NA
CL1863.Contig1_All	2106	0.01	7.69	9.58684	1.68e-58	Up	1.32e-59	gi|934142603|gb|KPL93576.1|/6.9e-47/A disintegrin and metalloproteinase with thrombospondin motifs 7-like protein 1 [Sarcoptes scabiei]	NA	sp|Q4VC17|ATS18_MOUSE/4.2e-28/A disintegrin and metalloproteinase with thrombospondin motifs 18 OS=Mus musculus GN=Adamts18 PE=2 SV=2	crg:105322122/2.3e-30/A disintegrin and metalloproteinase with thrombospondin motifs 18-like; K08632 a disintegrin and metalloproteinase with thrombospondin motifs 18 [EC:3.4.24.-]	7291479/4.2e-41/[O] KOG3538 Disintegrin metalloproteinases with thrombospondin repeats	PTHR13723/4.2E-53/--	NA
CL1120.Contig1_All	685	0.01	7.69	9.58684	1.03e-16	Up	1.86e-17	gi|241388732|ref|XP_002409358.1|/6.3e-34/conserved hypothetical protein [Ixodes scapularis] >gi|215497479|gb|EEC06973.1| conserved hypothetical protein, partial [Ixodes scapularis]	NA	sp|P16621|LAR_DROME/1.5e-06/Tyrosine-protein phosphatase Lar OS=Drosophila melanogaster GN=Lar PE=1 SV=2	pxy:105382164/3.5e-07/tyrosine-protein phosphatase Lar; K05695 receptor-type tyrosine-protein phosphatase F [EC:3.1.3.48]	7303436/6.4e-07/[T] KOG4221 Receptor mediating netrin-dependent axon guidance	PS50853/12.553/Fibronectin type-III domain profile.	NA
CL2846.Contig2_All	385	0.01	7.68	9.58496	6.08e-08	Up	1.63e-08	NA	NA	NA	NA	NA	NA	NA
Unigene20632_All	1032	0.01	7.65	9.57932	8.35e-27	Up	1.13e-27	gi|242003233|ref|XP_002436144.1|/1.6e-65/salivary sulfotransferase, putative [Ixodes scapularis] >gi|215499480|gb|EEC08974.1| salivary sulfotransferase, putative, partial [Ixodes scapularis]	NA	sp|P52841|SUHB_CAVPO/2.8e-25/3-beta-hydroxysteroid sulfotransferase OS=Cavia porcellus GN=STD2 PE=1 SV=2	ngi:103739992/2.2e-26/sulfotransferase family cytosolic 2B member 1-like; K01015 alcohol sulfotransferase [EC:2.8.2.2]	CE23282/2.1e-22/[R] KOG1584 Sulfotransferase	PTHR11783/1.8E-82/--	NA
Unigene26231_All	602	0.01	7.64	9.57743	3.37e-14	Up	6.69e-15	gi|762081924|ref|XP_011422687.1|/2.7e-12/PREDICTED: nidogen-2-like [Crassostrea gigas]	NA	NA	NA	NA	PF12190/4.6E-6/Fungal protease inhibitor	NA
Unigene20348_All	875	0.01	7.64	9.57743	3.55e-22	Up	5.44e-23	gi|829163850|ref|XP_001013837.3|/4.5e-08/transmembrane protein, putative [Tetrahymena thermophila SB210] >gi|586740326|gb|EAR93592.3| transmembrane protein, putative [Tetrahymena thermophila SB210]	gi|687657369|emb|LK921082.1|/2.29304e-32/Brugia timori genome assembly B_timori_Indonesia_v1_0_4 ,scaffold BTMF_contig0008970	NA	NA	NA	NA	NA
Unigene13426_All	430	0.01	7.63	9.57554	3.47e-09	Up	8.6e-10	NA	NA	NA	NA	NA	NA	NA
CL2027.Contig1_All	2636	0.13	99.18	9.57539	0	Up	0	gi|241690479|ref|XP_002411768.1|/1.9e-174/fructose 1,6-bisphosphate aldolase, putative [Ixodes scapularis] >gi|215504607|gb|EEC14101.1| fructose 1,6-bisphosphate aldolase, putative [Ixodes scapularis]	gi|325303633|tpg|BK007689.1|/0/TPA_exp: Amblyomma variegatum fructose 1,6-bisphosphate aldolase mRNA, complete cds	sp|P05065|ALDOA_RAT/9.6e-139/Fructose-bisphosphate aldolase A OS=Rattus norvegicus GN=Aldoa PE=1 SV=2	nvi:100118253/3.2e-146/fructose-bisphosphate aldolase (EC:4.1.2.13); K01623 fructose-bisphosphate aldolase, class I [EC:4.1.2.13]	Hs4557305/6.0e-138/[G] KOG1557 Fructose-biphosphate aldolase	NA	biological_process:GO:0006096//glycolytic process;molecular_function:GO:0004332//fructose-bisphosphate aldolase activity;
Unigene21568_All	2588	0.01	7.59	9.56796	4.72e-72	Up	3.13e-73	gi|241671641|ref|XP_002400112.1|/1.5e-147/cytochrome P450, putative [Ixodes scapularis] >gi|215506264|gb|EEC15758.1| cytochrome P450, putative, partial [Ixodes scapularis]	NA	sp|Q6JZS3|CP1A1_ORYLA/5.3e-57/Cytochrome P450 1A1 OS=Oryzias latipes GN=cyp1a1 PE=3 SV=1	sko:100371348/2.3e-67/steroid 17-alpha-hydroxylase/17,20 lyase-like; K00512 steroid 17alpha-monooxygenase / 17alpha-hydroxyprogesterone aldolase [EC:1.14.14.19 4.1.2.30]	Hs4503199/1.0e-49/[Q] KOG0156 Cytochrome P450 CYP2 subfamily	PTHR24300:SF169/2.1E-182/--	cellular_component:GO:0016020//membrane;molecular_function:GO:0046872//metal ion binding;GO:0016705//oxidoreductase activity, acting on paired donors, with incorporation or reduction of molecular oxygen;GO:0008395//steroid hydroxylase activity;
CL5439.Contig2_All	2032	0.01	7.59	9.56796	1.55e-55	Up	1.26e-56	gi|241594104|ref|XP_002404253.1|/7.0e-97/U2 small nuclear ribonucleoprotein A, putative [Ixodes scapularis] >gi|215502325|gb|EEC11819.1| U2 small nuclear ribonucleoprotein A, putative [Ixodes scapularis]	NA	sp|Q9D9B4|CJ011_MOUSE/2.0e-43/Leucine-rich repeat-containing protein C10orf11 homolog OS=Mus musculus PE=2 SV=1	NA	Hs14042939/9.0e-33/[A] KOG1644 U2-associated snRNP A' protein	NA	biological_process:GO:0030318//melanocyte differentiation;cellular_component:GO:0019013//viral nucleocapsid;GO:0030529//intracellular ribonucleoprotein complex;
Unigene22489_All	851	0.01	7.59	9.56796	2.47e-21	Up	3.87e-22	gi|241702140|ref|XP_002413192.1|/2.6e-21/secreted protein, putative [Ixodes scapularis] >gi|215507006|gb|EEC16500.1| secreted protein, putative, partial [Ixodes scapularis]	NA	NA	NA	NA	NA	NA
Unigene25557_All	447	0.01	7.57	9.56415	1.33e-09	Up	3.23e-10	NA	NA	NA	NA	NA	NA	NA
Unigene20270_All	665	0.01	7.56	9.56224	7.11e-16	Up	1.32e-16	NA	NA	NA	NA	NA	NA	NA
Unigene23800_All	316	0.01	7.55	9.56033	7.09e-06	Up	2.19e-06	NA	NA	NA	NA	NA	NA	NA
Unigene27075_All	301	0.01	7.55	9.56033	1.82e-05	Up	5.84e-06	gi|156305261|ref|XP_001617543.1|/1.8e-22/hypothetical protein NEMVEDRAFT_v1g157359 [Nematostella vectensis] >gi|156194464|gb|EDO25443.1| predicted protein [Nematostella vectensis]	NA	NA	NA	NA	NA	biological_process:GO:0006412//translation;cellular_component:GO:0005840//ribosome;molecular_function:GO:0003735//structural constituent of ribosome;
Unigene25119_All	1963	0.01	7.54	9.55842	2.02e-53	Up	1.7e-54	gi|242000788|ref|XP_002435037.1|/4.3e-43/topoisomerase TOP1-interacting protein BTBD1, putative [Ixodes scapularis] >gi|215498367|gb|EEC07861.1| topoisomerase TOP1-interacting protein BTBD1, putative [Ixodes scapularis]	NA	NA	obi:106879886/2.4e-16/BTB/POZ domain-containing protein 6-B-like; K10478 BTB/POZ domain-containing protein 3/6	YHL028w/9.1e-06/[GO] KOG4157 beta-1,6-N-acetylglucosaminyltransferase, contains WSC domain	SM00225/1.9E-11/Broad-Complex, Tramtrack and Bric a brac	NA
Unigene22979_All	2093	0.01	7.54	9.55842	3.13e-57	Up	2.5e-58	gi|156407390|ref|XP_001641527.1|/1.1e-23/predicted protein [Nematostella vectensis] >gi|156228666|gb|EDO49464.1| predicted protein [Nematostella vectensis]	NA	sp|Q60803|TRAF3_MOUSE/2.8e-16/TNF receptor-associated factor 3 OS=Mus musculus GN=Traf3 PE=1 SV=2	crg:105347536/1.7e-20/TNF receptor-associated factor 3-like; K03174 TNF receptor-associated factor 3	HsM4507679/1.6e-16/[T] KOG0297 TNF receptor-associated factor	PS50145/8.99/Zinc finger TRAF-type profile.	NA
Unigene13414_All	784	0.01	7.53	9.55651	3.13e-19	Up	5.2e-20	gi|325303844|tpg|DAA34596.1|/5.5e-42/TPA_inf: secreted salivary protein 1024 [Amblyomma variegatum]	NA	NA	NA	NA	NA	NA
Unigene23326_All	3539	0.01	7.53	9.55651	3.45e-99	Up	1.77e-100	gi|389594451|ref|XP_003722448.1|/8.9e-31/proteophosphoglycan ppg4 [Leishmania major strain Friedlin] >gi|323363676|emb|CBZ12681.1| proteophosphoglycan ppg4 [Leishmania major strain Friedlin]	NA	sp|Q9NZW4|DSPP_HUMAN/1.3e-21/Dentin sialophosphoprotein OS=Homo sapiens GN=DSPP PE=1 SV=2	obi:106877384/2.7e-15/microtubule-associated protein futsch-like; K11657 remodeling and spacing factor 1	YKR092c/4.6e-16/[Y] KOG2992 Nucleolar GTPase/ATPase p130	NA	NA
CL2732.Contig1_All	507	0.01	7.53	9.55651	2.86e-11	Up	6.39e-12	gi|241695651|ref|XP_002411826.1|/1.2e-18/secreted protein, putative [Ixodes scapularis] >gi|215504738|gb|EEC14232.1| secreted protein, putative, partial [Ixodes scapularis]	NA	NA	NA	NA	NA	NA
CL5191.Contig1_All	639	0.01	7.52	9.55459	4.9e-15	Up	9.41e-16	gi|241852473|ref|XP_002415834.1|/3.9e-54/cuticle protein, putative [Ixodes scapularis] >gi|215510048|gb|EEC19501.1| cuticle protein, putative [Ixodes scapularis]	gi|325303563|tpg|BK007197.1|/6.15849e-07/TPA_inf: Amblyomma variegatum secreted salivary gland protein 230 mRNA, partial cds	sp|Q02817|MUC2_HUMAN/2.0e-18/Mucin-2 OS=Homo sapiens GN=MUC2 PE=1 SV=2	mze:101471083/3.1e-18/mucin-2-like; K10955 intestinal mucin-2	Hs4505285/1.5e-18/[WV] KOG1216 von Willebrand factor and related coagulation proteins	PTHR33289:SF2/3.1E-25/--	NA
CL142.Contig3_All	225	0.01	7.5	9.55075	0.00194532	*	0.000785148	NA	NA	NA	NA	NA	NA	NA
Unigene20336_All	611	0.01	7.5	9.55075	3.37e-14	Up	6.69e-15	NA	NA	NA	NA	NA	NA	NA
Unigene22203_All	378	0.01	7.46	9.54303	1.58e-07	Up	4.34e-08	NA	NA	NA	NA	NA	NA	NA
Unigene28079_All	422	0.01	7.46	9.54303	9.02e-09	Up	2.29e-09	NA	NA	NA	NA	NA	NA	NA
Unigene23816_All	1160	0.01	7.45	9.5411	9.35e-30	Up	1.18e-30	NA	NA	NA	NA	NA	NA	NA
CL1202.Contig1_All	1118	0.01	7.43	9.53722	1.72e-28	Up	2.24e-29	NA	NA	NA	NA	NA	NA	NA
CL3432.Contig2_All	1126	0.01	7.43	9.53722	1.72e-28	Up	2.24e-29	NA	NA	NA	NA	NA	NA	NA
CL327.Contig12_All	1557	0.05	37.09	9.53489	4.88e-202	Up	1.38e-203	gi|325303538|tpg|DAA34206.1|/2.8e-21/TPA_inf: hypothetical secreted protein 1972 [Amblyomma variegatum]	NA	NA	NA	NA	NA	NA
Unigene20014_All	3086	0.01	7.41	9.53333	2.4e-84	Up	1.41e-85	gi|241157994|ref|XP_002408177.1|/2.0e-95/guanylate-binding protein, putative [Ixodes scapularis] >gi|215494314|gb|EEC03955.1| guanylate-binding protein, putative [Ixodes scapularis]	NA	sp|Q6PA06|ATLA2_MOUSE/3.7e-89/Atlastin-2 OS=Mus musculus GN=Atl2 PE=1 SV=1	sko:100374960/4.3e-89/atlastin-2-like; K17339 atlastin [EC:3.6.5.-]	Hs11641303/3.5e-89/[R] KOG2037 Guanylate-binding protein	PTHR10751:SF29/5.4E-131/--	NA
CL1653.Contig4_All	210	0.01	7.4	9.53138	0.00486608	*	0.00209272	NA	NA	NA	NA	NA	NA	NA
Unigene17133_All	3293	0.09	66.48	9.52878	0	Up	0	gi|241114905|ref|XP_002400495.1|/4.5e-154/sugar transporter, putative [Ixodes scapularis] >gi|215493092|gb|EEC02733.1| sugar transporter, putative [Ixodes scapularis]	gi|241114904|ref|XM_002400451.1|/1.05527e-90/Ixodes scapularis sugar transporter, putative, mRNA	sp|O75751|S22A3_HUMAN/4.7e-50/Solute carrier family 22 member 3 OS=Homo sapiens GN=SLC22A3 PE=1 SV=1	apla:101793998/3.3e-55/SLC22A3; solute carrier family 22 (organic cation transporter), member 3; K08200 MFS transporter, OCT family, solute carrier family 22 (organic cation transporter), member 3	7295389/4.6e-63/[R] KOG0255 Synaptic vesicle transporter SVOP and related transporters (major facilitator superfamily)	PF00083/1.2E-31/Sugar (and other) transporter	biological_process:GO:0006810//transport;cellular_component:GO:0016021//integral component of membrane;molecular_function:GO:0022891//substrate-specific transmembrane transporter activity;
Unigene23720_All	1023	0.01	7.36	9.52356	1.53e-25	Up	2.14e-26	NA	NA	NA	NA	NA	NA	NA
Unigene20018_All	1996	0.01	7.36	9.52356	5.34e-53	Up	4.52e-54	gi|241804721|ref|XP_002414543.1|/1.4e-89/secreted salivary gland peptide, putative [Ixodes scapularis] >gi|215508754|gb|EEC18208.1| secreted salivary gland peptide, putative [Ixodes scapularis]	gi|325303485|tpg|BK007132.1|/1.93613e-26/TPA_inf: Amblyomma variegatum hypothetical secreted protein 139 mRNA, partial cds	sp|P24856|ANP_NOTNE/2.2e-39/Ice-structuring glycoprotein (Fragment) OS=Notothenia neglecta GN=afgp8 PE=1 SV=2	sko:102804835/5.1e-35/uncharacterized LOC102804835; K20493 leucine-rich repeat-containing protein 16	CE21470/8.0e-26/[TV] KOG4297 C-type lectin	PTHR33289/1.2E-51/--	NA
CL3496.Contig2_All	1828	0.01	7.36	9.52356	2.41e-48	Up	2.18e-49	gi|696123067|gb|AIT40222.1|/1.4e-149/Tumor necrosis factor receptor-associated factor-like protein [Rhipicephalus microplus]	NA	sp|Q6IWL4|TRAF6_DANRE/2.5e-13/TNF receptor-associated factor 6 OS=Danio rerio GN=traf6 PE=2 SV=2	amj:102572036/2.3e-13/TRAF6; TNF receptor-associated factor 6, E3 ubiquitin protein ligase; K03175 TNF receptor-associated factor 6 [EC:2.3.2.27]	Hs4759254/1.1e-10/[T] KOG0297 TNF receptor-associated factor	PS50089/9.199/Zinc finger RING-type profile.	NA
Unigene22109_All	1039	0.01	7.35	9.5216	5.82e-26	Up	8.02e-27	gi|936701727|ref|XP_014228826.1|/1.1e-77/PREDICTED: peptidyl-prolyl cis-trans isomerase [Trichogramma pretiosum] >gi|936701729|ref|XP_014228827.1| PREDICTED: peptidyl-prolyl cis-trans isomerase [Trichogramma pretiosum] >gi|936701731|ref|XP_014228828.1| PREDICTED: peptidyl-prolyl cis-trans isomerase [Trichogramma pretiosum]	gi|644998851|ref|XM_008217094.1|/5.37216e-99/PREDICTED: Nasonia vitripennis peptidyl-prolyl cis-trans isomerase (LOC100114083), transcript variant X2, mRNA	sp|P91791|PPIA_HEMPU/4.1e-77/Peptidyl-prolyl cis-trans isomerase OS=Hemicentrotus pulcherrimus PE=2 SV=1	nvi:100114083/4.8e-77/peptidyl-prolyl cis-trans isomerase; K09565 peptidyl-prolyl isomerase F (cyclophilin D) [EC:5.2.1.8]	Hs5031987/2.8e-75/[O] KOG0865 Cyclophilin type peptidyl-prolyl cis-trans isomerase	PR00153/6.4E-41/Cyclophilin peptidyl-prolyl cis-trans isomerase signature	biological_process:GO:0006457//protein folding;GO:0000413//protein peptidyl-prolyl isomerization;molecular_function:GO:0003755//peptidyl-prolyl cis-trans isomerase activity;
Unigene3699_All	1737	2.68	1968.06	9.52033	0	Up	0	gi|919086420|ref|XP_013380354.1|/2.5e-42/PREDICTED: platelet binding protein GspB-like [Lingula anatina]	NA	sp|P05790|FIBH_BOMMO/2.1e-41/Fibroin heavy chain OS=Bombyx mori GN=FIBH PE=1 SV=4	mze:101470710/2.7e-32/asph; aspartate beta-hydroxylase; K00476 aspartate beta-hydroxylase [EC:1.14.11.16]	CE21470/4.2e-31/[TV] KOG4297 C-type lectin	NA	NA
CL895.Contig2_All	2040	0.01	7.34	9.51964	7.61e-54	Up	6.36e-55	gi|241799356|ref|XP_002400746.1|/3.6e-141/fatty acyl-CoA elongase, putative [Ixodes scapularis] >gi|215510835|gb|EEC20288.1| fatty acyl-CoA elongase, putative [Ixodes scapularis]	gi|241799355|ref|XM_002400702.1|/0/Ixodes scapularis fatty acyl-CoA elongase, putative, mRNA	sp|A1L3X0|ELOV7_HUMAN/1.5e-46/Elongation of very long chain fatty acids protein 7 OS=Homo sapiens GN=ELOVL7 PE=1 SV=1	isc:IscW_ISCW015223/3.8e-142/fatty acyl-CoA elongase, putative; K10250 elongation of very long chain fatty acids protein 7 [EC:2.3.1.199]	7300874/1.0e-44/[I] KOG3071 Fatty acyl-CoA elongase/Polyunsaturated fatty acid specific elongation enzyme	PF01151/1.0E-44/GNS1/SUR4 family	biological_process:GO:0006633//fatty acid biosynthetic process;cellular_component:GO:0016021//integral component of membrane;molecular_function:GO:0016740//transferase activity;
CL866.Contig1_All	743	0.01	7.34	9.51964	1.49e-17	Up	2.62e-18	NA	NA	NA	NA	NA	NA	NA
Unigene7717_All	489	0.01	7.3	9.51175	1.95e-10	Up	4.54e-11	NA	NA	NA	NA	NA	NA	NA
Unigene20274_All	640	0.01	7.29	9.50978	1.29e-14	Up	2.51e-15	gi|815923191|ref|XP_012246366.1|/6.5e-41/PREDICTED: 50S ribosomal protein L21, chloroplastic-like [Bombus impatiens]	gi|815923190|ref|XM_012390943.1|/2.06711e-56/PREDICTED: Bombus impatiens 50S ribosomal protein L21, chloroplastic-like (LOC105681414), mRNA	sp|O21275|RM27_RECAM/4.5e-18/60S ribosomal protein L27, mitochondrial OS=Reclinomonas americana GN=RPL27 PE=3 SV=1	aqu:100637904/6.2e-11/60S ribosomal protein L27, mitochondrial-like; K02899 large subunit ribosomal protein L27	At5g40950/2.9e-22/[J] KOG4600 Mitochondrial ribosomal protein MRP7 (L2)	NA	NA
Unigene22319_All	292	0.01	7.29	9.50978	4.67e-05	Up	1.56e-05	NA	NA	NA	NA	NA	NA	NA
CL3146.Contig2_All	354	0.01	7.28	9.50779	1.06e-06	Up	3.08e-07	NA	NA	NA	NA	NA	NA	NA
CL1138.Contig4_All	1155	0.03	21.81	9.50581	1.82e-86	Up	1.05e-87	gi|241849230|ref|XP_002415669.1|/7.1e-78/ixoderin precursor, putative [Ixodes scapularis] >gi|215509883|gb|EEC19336.1| ixoderin precursor, putative [Ixodes scapularis]	gi|151935646|gb|EF490693.1|/5.5436e-154/Rhipicephalus sanguineus FREP A2 mRNA, partial cds	sp|Q9U8W8|TL5A_TACTR/2.1e-50/Techylectin-5A OS=Tachypleus tridentatus PE=1 SV=1	pbi:103055009/6.8e-48/ryncolin-3-like; K10104 ficolin	Hs8051584/9.0e-46/[R] KOG2579 Ficolin and related extracellular proteins	PF00147/1.4E-55/Fibrinogen beta and gamma chains, C-terminal globular domain	NA
CL345.Contig1_All	1704	0.01	7.26	9.50383	4.1e-44	Up	3.95e-45	gi|241567426|ref|XP_002402292.1|/3.6e-38/hypothetical protein IscW_ISCW020341 [Ixodes scapularis] >gi|215501982|gb|EEC11476.1| hypothetical protein IscW_ISCW020341 [Ixodes scapularis]	NA	sp|Q49LS7|XKR8_TETNG/1.7e-16/XK-related protein 8 OS=Tetraodon nigroviridis GN=xkr8 PE=2 SV=1	clv:102091645/4.3e-06/uncharacterized LOC102091645; K01128 sphingomyelin phosphodiesterase acid-like 3 [EC:3.1.4.-]	Hs20483819/2.4e-15/[S] KOG4790 Uncharacterized conserved protein	PTHR32129/9.9E-34/--	NA
Unigene24241_All	476	0.01	7.25	9.50184	5.1e-10	Up	1.21e-10	NA	NA	NA	NA	NA	NA	NA
Unigene15494_All	1314	0.01	7.22	9.49586	3.96e-33	Up	4.63e-34	gi|325302648|tpg|DAA34573.1|/1.2e-54/TPA_exp: profilin-like protein [Amblyomma variegatum]	NA	sp|Q8T938|PROF_BRABE/4.9e-19/Profilin OS=Branchiostoma belcheri PE=2 SV=1	dsi:Dsimw501_GD22617/1.1e-14/Dsim_chic; GD22617 gene product from transcript GD22617-RB; K05759 profilin	At5g56600/4.9e-16/[Z] KOG1755 Profilin	NA	NA
CL5419.Contig2_All	2961	0.01	7.22	9.49586	7.8e-79	Up	4.83e-80	gi|241042403|ref|XP_002407052.1|/4.1e-223/Coronin, putative [Ixodes scapularis] >gi|215492086|gb|EEC01727.1| Coronin, putative, partial [Ixodes scapularis]	gi|241042402|ref|XM_002407008.1|/0/Ixodes scapularis Coronin, putative, mRNA	sp|A8WGE3|COR2B_XENTR/8.8e-141/Coronin-2B OS=Xenopus tropicalis GN=coro2b PE=2 SV=1	nvi:100122439/1.8e-190/coronin-2B-like; K13887 coronin-2	Hs16554585/1.7e-136/[Z] KOG0303 Actin-binding protein Coronin, contains WD40 repeats	PS50294/24.495/Trp-Asp (WD) repeats circular profile.	biological_process:GO:0030036//actin cytoskeleton organization;cellular_component:GO:0015629//actin cytoskeleton;molecular_function:GO:0051015//actin filament binding;GO:0016746//transferase activity, transferring acyl groups;
CL1676.Contig2_All	417	0.01	7.21	9.49386	2.35e-08	Up	6.11e-09	gi|763826691|gb|AJQ81028.1|/6.5e-58/Rs86 [Rhipicephalus sanguineus]	gi|763826690|gb|KP087924.1|/7.02799e-134/Rhipicephalus sanguineus Rs86 mRNA, complete cds	sp|P20736|BM86_RHIMP/2.7e-43/Glycoprotein antigen BM86 OS=Rhipicephalus microplus PE=1 SV=1	NA	NA	NA	NA
CL1567.Contig4_All	369	0.01	7.21	9.49386	1.07e-06	Up	3.08e-07	NA	NA	NA	NA	NA	NA	NA
Unigene407_All	1205	1.86	1340.95	9.49374	0	Up	0	gi|164448672|ref|NP_001106733.1|/2.2e-37/fibroin heavy chain precursor [Bombyx mori] >gi|9087216|sp|P05790.4|FIBH_BOMMO RecName: Full=Fibroin heavy chain; Short=Fib-H; AltName: Full=H-fibroin; Flags: Precursor >gi|8572061|gb|AAF76983.1|AF226688_1 fibroin heavy chain Fib-H [Bombyx mori]	NA	sp|P05790|FIBH_BOMMO/1.8e-39/Fibroin heavy chain OS=Bombyx mori GN=FIBH PE=1 SV=4	phi:102104135/4.8e-28/acrosin-like; K01317 acrosin [EC:3.4.21.10]	At5g56330/3.2e-22/[R] KOG0382 Carbonic anhydrase	NA	NA
CL3352.Contig1_All	784	0.01	7.2	9.49185	2.16e-18	Up	3.69e-19	gi|241654025|ref|XP_002410516.1|/9.1e-61/short-chain alcohol dehydrogenase, putative [Ixodes scapularis] >gi|215501678|gb|EEC11172.1| short-chain alcohol dehydrogenase, putative [Ixodes scapularis]	NA	sp|P50171|DHB8_MOUSE/4.7e-49/Estradiol 17-beta-dehydrogenase 8 OS=Mus musculus GN=Hsd17b8 PE=1 SV=2	isc:IscW_ISCW007527/9.6e-62/short-chain alcohol dehydrogenase, putative (EC:1.1.1.100); K13370 17beta-estradiol 17-dehydrogenase / 3alpha(17beta)-hydroxysteroid dehydrogenase (NAD+) [EC:1.1.1.62 1.1.1.239]	CE19130/7.7e-49/[I] KOG1200 Mitochondrial/plastidial beta-ketoacyl-ACP reductase	PTHR24322:SF486/4.7E-55/--	molecular_function:GO:0016616//oxidoreductase activity, acting on the CH-OH group of donors, NAD or NADP as acceptor;
CL4397.Contig2_All	2163	0.01	7.19	9.48985	2.2e-56	Up	1.78e-57	gi|241692527|ref|XP_002411791.1|/9.7e-113/guanylate kinase, putative [Ixodes scapularis] >gi|215504649|gb|EEC14143.1| guanylate kinase, putative [Ixodes scapularis]	NA	sp|P46195|KGUA_BOVIN/1.9e-60/Guanylate kinase OS=Bos taurus GN=GUK1 PE=1 SV=2	aga:AgaP_AGAP011105/3.0e-65/AGAP011105-PA; K00942 guanylate kinase [EC:2.7.4.8]	Hs4504221/1.5e-57/[F] KOG0707 Guanylate kinase	SM00072/5.8E-91/Guanylate kinase homologues.	biological_process:GO:0046710//GDP metabolic process;GO:0016310//phosphorylation;GO:0046037//GMP metabolic process;molecular_function:GO:0004385//guanylate kinase activity;
Unigene20553_All	525	0.01	7.19	9.48985	2.86e-11	Up	6.39e-12	gi|241057052|ref|XP_002407786.1|/1.1e-49/conserved hypothetical protein [Ixodes scapularis] >gi|215492277|gb|EEC01918.1| conserved hypothetical protein [Ixodes scapularis]	gi|241692864|ref|XM_002402051.1|/9.87204e-69/Ixodes scapularis cuticle protein, putative, mRNA	sp|Q02817|MUC2_HUMAN/3.5e-16/Mucin-2 OS=Homo sapiens GN=MUC2 PE=1 SV=2	hsa:4583/2.9e-14/MUC2, MLP, MUC-2, SMUC; mucin 2, oligomeric mucus/gel-forming; K10955 intestinal mucin-2	Hs4505285/2.6e-16/[WV] KOG1216 von Willebrand factor and related coagulation proteins	PS51155/15.32/Chitin-binding type R&R domain profile.	cellular_component:GO:0005615//extracellular space;molecular_function:GO:0042302//structural constituent of cuticle;
CL1003.Contig2_All	3372	0.01	7.18	9.48784	7.36e-90	Up	4.11e-91	gi|936592555|ref|XP_014209544.1|/1.3e-151/PREDICTED: EH domain-binding protein 1 isoform X1 [Copidosoma floridanum]	gi|241820089|ref|XM_002416538.1|/2.38984e-72/Ixodes scapularis tangerin, putative, mRNA	sp|Q69ZW3|EHBP1_MOUSE/4.0e-65/EH domain-binding protein 1 OS=Mus musculus GN=Ehbp1 PE=1 SV=3	ocu:100355512/4.4e-87/MICALL1; MICAL-like 1; K19948 MICAL-like protein	Hs22062496/1.3e-57/[Z] KOG0035 Ca2+-binding actin-bundling protein (actinin), alpha chain (EF-Hand protein superfamily)	SM00033/5.9E-19/Calponin homology domain	NA
Unigene20743_All	1688	0.01	7.18	9.48784	2.87e-43	Up	2.8e-44	gi|241060549|ref|XP_002408021.1|/6.2e-14/hypothetical protein IscW_ISCW016523 [Ixodes scapularis] >gi|215492334|gb|EEC01975.1| hypothetical protein IscW_ISCW016523 [Ixodes scapularis]	NA	NA	NA	NA	NA	cellular_component:GO:0016021//integral component of membrane;
Unigene16973_All	1030	0.01	7.18	9.48784	4.04e-25	Up	5.69e-26	NA	NA	NA	NA	NA	NA	NA
Unigene13321_All	247	0.01	7.16	9.48382	0.000769717	Up	0.000294572	NA	gi|193809884|emb|AM910994.1|/7.86075e-07/Plasmodium knowlesi strain H chromosome 12, complete genome	NA	NA	NA	NA	NA
Unigene25349_All	1062	0.08	57.12	9.47978	9.82e-204	Up	2.76e-205	gi|389594453|ref|XP_003722449.1|/1.3e-14/proteophosphoglycan 5 [Leishmania major strain Friedlin] >gi|323363677|emb|CBZ12682.1| proteophosphoglycan 5 [Leishmania major strain Friedlin]	NA	sp|P98088|MUC5A_HUMAN/1.2e-12/Mucin-5AC (Fragments) OS=Homo sapiens GN=MUC5AC PE=1 SV=3	cfr:102518704/2.7e-11/mucin-2-like; K10955 intestinal mucin-2	CE05971/3.3e-10/[T] LSE0513 C 7-transmembrane receptor	PF00089/7.5E-30/Trypsin	NA
CL4441.Contig1_All	589	0.01	7.14	9.47978	6.08e-13	Up	1.27e-13	NA	NA	NA	NA	NA	NA	NA
Unigene25436_All	312	0.01	7.12	9.47573	1.82e-05	Up	5.84e-06	gi|558600976|gb|EST47822.1|/5.1e-07/Hypothetical protein SS50377_fx044 [Spironucleus salmonicida]	gi|573462158|emb|CU928045.9|/2.10891e-38/Zebrafish DNA sequence from clone CH73-244B10 in linkage group 5, complete sequence	NA	NA	NA	NA	NA
CL1428.Contig1_All	2356	0.01	7.12	9.47573	4.83e-61	Up	3.68e-62	gi|391338982|ref|XP_003743832.1|/7.5e-127/PREDICTED: cytochrome P450 2J6-like [Metaseiulus occidentalis]	NA	sp|O54750|CP2J6_MOUSE/2.6e-71/Cytochrome P450 2J6 OS=Mus musculus GN=Cyp2j6 PE=2 SV=2	sko:102810228/7.8e-75/cytochrome P450 2U1-like; K07422 cytochrome P450, family 2, subfamily U, polypeptide 1	Hs18491008/1.4e-69/[Q] KOG0156 Cytochrome P450 CYP2 subfamily	PR00463/9.0E-54/E-class P450 group I signature	NA
Unigene26503_All	231	0.01	7.12	9.47573	0.0019356	*	0.000785148	NA	gi|687658191|emb|LK921904.1|/5.5064e-23/Brugia timori genome assembly B_timori_Indonesia_v1_0_4 ,scaffold BTMF_contig0009792	NA	NA	NA	PTHR37773/5.1E-44/--	NA
Unigene20017_All	1327	0.01	7.11	9.47371	1.05e-32	Up	1.24e-33	gi|241804721|ref|XP_002414543.1|/1.3e-80/secreted salivary gland peptide, putative [Ixodes scapularis] >gi|215508754|gb|EEC18208.1| secreted salivary gland peptide, putative [Ixodes scapularis]	gi|325303485|tpg|BK007132.1|/1.27698e-26/TPA_inf: Amblyomma variegatum hypothetical secreted protein 139 mRNA, partial cds	sp|P24856|ANP_NOTNE/2.7e-25/Ice-structuring glycoprotein (Fragment) OS=Notothenia neglecta GN=afgp8 PE=1 SV=2	tru:101065193/3.3e-22/rrbp1; ribosome binding protein 1; K14000 ribosome-binding protein 1	CE21470/8.8e-29/[TV] KOG4297 C-type lectin	PTHR33289:SF2/5.0E-57/--	NA
Unigene20166_All	344	0.01	7.1	9.47168	2.75e-06	Up	8.22e-07	NA	NA	NA	NA	NA	NA	NA
Unigene21160_All	1926	0.08	56.72	9.46964	0	Up	0	gi|241172441|ref|XP_002410751.1|/3.3e-72/coagulation factor precursor, putative [Ixodes scapularis] >gi|215494967|gb|EEC04608.1| coagulation factor precursor, putative, partial [Ixodes scapularis]	NA	sp|Q9NRS4|TMPS4_HUMAN/6.7e-33/Transmembrane protease serine 4 OS=Homo sapiens GN=TMPRSS4 PE=2 SV=2	oas:101121197/1.2e-33/TMPRSS4; transmembrane protease, serine 4; K09635 transmembrane protease serine 4 [EC:3.4.21.-]	7293767/7.7e-34/[E] KOG3627 Trypsin	PR00722/4.29E-11/Chymotrypsin serine protease family (S1) signature	molecular_function:GO:0008233//peptidase activity;
Unigene20079_All	371	0.01	7.09	9.46964	1.07e-06	Up	3.08e-07	NA	NA	NA	NA	NA	NA	NA
Unigene28167_All	608	0.01	7.09	9.46964	2.32e-13	Up	4.75e-14	gi|954405072|gb|KRY62694.1|/4.8e-25/Metallothionein-like protein 4A, partial [Trichinella pseudospiralis]	NA	NA	NA	At3g09390/4.9e-27/[P] KOG4738 Predicted metallothionein	NA	NA
Unigene19808_All	639	0.01	7.09	9.46964	3.37e-14	Up	6.69e-15	gi|68051217|dbj|BAE02551.1|/5.0e-25/hypothetical protein [Haemaphysalis longicornis]	NA	NA	NA	NA	PF02098/5.1E-8/Tick histamine binding protein	NA
CL1032.Contig1_All	1224	0.01	7.08	9.46761	9.36e-30	Up	1.18e-30	gi|241998454|ref|XP_002433870.1|/5.8e-14/dynein light chain, putative [Ixodes scapularis] >gi|215495629|gb|EEC05270.1| dynein light chain, putative [Ixodes scapularis]	NA	sp|Q6DJN2|TRF6B_XENLA/2.4e-07/TNF receptor-associated factor 6-B OS=Xenopus laevis GN=traf6-b PE=2 SV=1	tru:101071368/6.2e-07/traf6; TNF receptor-associated factor 6, E3 ubiquitin protein ligase; K03175 TNF receptor-associated factor 6 [EC:2.3.2.27]	NA	SM00184/7.4E-4/Ring finger	NA
Unigene20334_All	997	0.01	7.07	9.46557	7.39e-24	Up	1.08e-24	gi|926620573|ref|XP_013775584.1|/6.7e-109/PREDICTED: LOW QUALITY PROTEIN: 7-dehydrocholesterol reductase-like [Limulus polyphemus]	NA	sp|Q7SXF1|DHCR7_DANRE/2.9e-48/7-dehydrocholesterol reductase OS=Danio rerio GN=dhcr7 PE=2 SV=1	crg:105325856/6.0e-85/7-dehydrocholesterol reductase-like; K00213 7-dehydrocholesterol reductase [EC:1.3.1.21]	At1g50430/1.4e-74/[IT] KOG1435 Sterol reductase/lamin B receptor	PS01017/-/Sterol reductase family signature 1.	biological_process:GO:0016126//sterol biosynthetic process;cellular_component:GO:0005637//nuclear inner membrane;GO:0030176//integral component of endoplasmic reticulum membrane;molecular_function:GO:0016627//oxidoreductase activity, acting on the CH-CH group of donors;
CL4399.Contig2_All	1044	0.01	7.05	9.46148	1.07e-24	Up	1.52e-25	gi|241655329|ref|XP_002411373.1|/1.1e-69/tetraspanin, putative [Ixodes scapularis] >gi|215504003|gb|EEC13497.1| tetraspanin, putative [Ixodes scapularis]	NA	sp|P27591|IM23_SCHJA/3.2e-13/23 kDa integral membrane protein OS=Schistosoma japonicum PE=2 SV=1	hmg:100212346/9.5e-17/23 kDa integral membrane protein-like; K06497 CD63 antigen	CE21670/1.6e-09/[R] KOG3882 Tetraspanin family integral membrane protein	PF00335/8.2E-29/Tetraspanin family	biological_process:GO:0045747//positive regulation of Notch signaling pathway;GO:0090002//establishment of protein localization to plasma membrane;cellular_component:GO:0005887//integral component of plasma membrane;
CL4569.Contig2_All	3760	0.01	7.04	9.45943	2.43e-98	Up	1.26e-99	gi|241172983|ref|XP_002410816.1|/1.3e-181/LIM domain-containing protein, putative [Ixodes scapularis] >gi|215495010|gb|EEC04651.1| LIM domain-containing protein, putative [Ixodes scapularis]	gi|241172982|ref|XM_002410771.1|/0/Ixodes scapularis LIM domain-containing protein, putative, mRNA	sp|Q2KI95|FHL2_BOVIN/1.2e-107/Four and a half LIM domains protein 2 OS=Bos taurus GN=FHL2 PE=2 SV=1	lcm:102360662/5.5e-107/FHL2; four and a half LIM domains 2; K14380 four and a half LIM domains protein 2	CE15895/7.2e-153/[TZR] KOG1704 FOG: LIM domain	PS00478/-/LIM zinc-binding domain signature.	molecular_function:GO:0016740//transferase activity;GO:0008270//zinc ion binding;
CL5912.Contig2_All	717	0.01	7.04	9.45943	7.1e-16	Up	1.32e-16	NA	NA	NA	NA	NA	NA	NA
CL3042.Contig3_All	950	0.01	7.02	9.45533	3.56e-22	Up	5.44e-23	gi|241632264|ref|XP_002410329.1|/9.1e-15/hypothetical protein IscW_ISCW008611 [Ixodes scapularis] >gi|215503387|gb|EEC12881.1| hypothetical protein IscW_ISCW008611 [Ixodes scapularis]	NA	NA	nvi:100122559/3.8e-12/chitotriosidase-1-like; K01183 chitinase [EC:3.2.1.14]	7291231/8.0e-08/[G] KOG2806 Chitinase	NA	NA
Unigene26494_All	1176	0.01	7.02	9.45533	1.72e-28	Up	2.24e-29	gi|665792211|ref|XP_008543698.1|/1.9e-06/PREDICTED: protein IWS1 homolog [Microplitis demolitor]	NA	sp|Q9UQ35|SRRM2_HUMAN/4.3e-06/Serine/arginine repetitive matrix protein 2 OS=Homo sapiens GN=SRRM2 PE=1 SV=2	soc:105195177/1.0e-06/RNA polymerase-associated protein CTR9 homolog; K15176 RNA polymerase-associated protein CTR9	Hs19923466/3.2e-06/[A] KOG1869 Splicing coactivator SRm160/300, subunit SRm300	NA	NA
Unigene23721_All	1162	0.01	7.01	9.45327	4.54e-28	Up	5.96e-29	gi|242000130|ref|XP_002434708.1|/2.8e-90/sulfotransferase, putative [Ixodes scapularis] >gi|215498038|gb|EEC07532.1| sulfotransferase, putative [Ixodes scapularis]	NA	sp|Q9D939|ST1C2_MOUSE/3.8e-31/Sulfotransferase 1C2 OS=Mus musculus GN=Sult1c2 PE=1 SV=1	aqu:100636576/5.3e-32/sulfotransferase 1C4-like; K01025	CE23282/6.7e-41/[R] KOG1584 Sulfotransferase	PTHR11783/3.2E-129/--	molecular_function:GO:0016740//transferase activity;
CL4941.Contig1_All	2703	0.01	6.99	9.44915	1.63e-69	Up	1.12e-70	gi|241236863|ref|XP_002400955.1|/7.5e-46/conserved hypothetical protein [Ixodes scapularis] >gi|215496119|gb|EEC05760.1| conserved hypothetical protein [Ixodes scapularis]	NA	NA	NA	NA	PTHR24106/8.4E-12/--	NA
Unigene11531_All	2491	0.01	6.98	9.44708	1.39e-63	Up	1.03e-64	gi|241998454|ref|XP_002433870.1|/1.8e-25/dynein light chain, putative [Ixodes scapularis] >gi|215495629|gb|EEC05270.1| dynein light chain, putative [Ixodes scapularis]	NA	sp|Q60803|TRAF3_MOUSE/2.1e-10/TNF receptor-associated factor 3 OS=Mus musculus GN=Traf3 PE=1 SV=2	ptr:453178/1.6e-09/TRAF3; TNF receptor-associated factor 3; K03174 TNF receptor-associated factor 3	HsM4507679/9.1e-11/[T] KOG0297 TNF receptor-associated factor	PS00518/-/Zinc finger RING-type signature.	NA
CL2116.Contig1_All	1134	0.01	6.98	9.44708	8.35e-27	Up	1.13e-27	gi|403276372|ref|XP_003929876.1|/3.5e-53/PREDICTED: thiamin pyrophosphokinase 1 [Saimiri boliviensis boliviensis] >gi|725572603|ref|XP_010338732.1| PREDICTED: thiamin pyrophosphokinase 1 [Saimiri boliviensis boliviensis] >gi|725572605|ref|XP_010338733.1| PREDICTED: thiamin pyrophosphokinase 1 [Saimiri boliviensis boliviensis]	NA	sp|Q9R0M5|TPK1_MOUSE/1.4e-54/Thiamin pyrophosphokinase 1 OS=Mus musculus GN=Tpk1 PE=1 SV=1	oaa:100075492/6.2e-54/TPK1; thiamin pyrophosphokinase 1; K00949 thiamine pyrophosphokinase [EC:2.7.6.2]	Hs21362110/2.3e-54/[H] KOG3153 Thiamine pyrophosphokinase	PTHR13622/1.9E-69/--	biological_process:GO:0006725//cellular aromatic compound metabolic process;GO:0072527//pyrimidine-containing compound metabolic process;
Unigene24520_All	1802	0.01	6.95	9.44087	5.83e-45	Up	5.56e-46	gi|241654744|ref|XP_002411340.1|/1.7e-147/ornithine decarboxylase, putative [Ixodes scapularis] >gi|215503970|gb|EEC13464.1| ornithine decarboxylase, putative [Ixodes scapularis]	NA	sp|P07805|DCOR_TRYBB/2.0e-87/Ornithine decarboxylase OS=Trypanosoma brucei brucei PE=1 SV=2	dre:114426/2.3e-87/odc1, CHUNP6922, fc54f04, fi06d08, odc, wu:fc54f04, wu:fi06d08; ornithine decarboxylase 1 (EC:4.1.1.17); K01581 ornithine decarboxylase [EC:4.1.1.17]	Hs4505489/2.0e-84/[E] KOG0622 Ornithine decarboxylase	PF00278/5.5E-24/Pyridoxal-dependent decarboxylase, C-terminal sheet domain	biological_process:GO:0033387//putrescine biosynthetic process from ornithine;cellular_component:GO:0005737//cytoplasm;molecular_function:GO:0004586//ornithine decarboxylase activity;
Unigene12704_All	3860	0.9	625.07	9.43988	0	Up	0	gi|158296890|ref|XP_555219.3|/3.3e-55/AGAP008244-PA [Anopheles gambiae str. PEST] >gi|157014929|gb|EAL39610.3| AGAP008244-PA [Anopheles gambiae str. PEST]	NA	sp|E2RYF6|MUC22_HUMAN/2.5e-47/Mucin-22 OS=Homo sapiens GN=MUC22 PE=1 SV=2	nvi:100120806/1.1e-49/mucin-19-like; K17582 antigen KI-67	Hs22056571/1.9e-47/[S] LSE0569 H Uncharacterized protein	NA	NA
CL1774.Contig1_All	2391	0.01	6.93	9.43671	3.41e-60	Up	2.61e-61	NA	NA	NA	NA	NA	NA	NA
CL5584.Contig2_All	603	0.01	6.93	9.43671	6.08e-13	Up	1.27e-13	NA	NA	NA	NA	NA	NA	NA
Unigene20012_All	3236	0.01	6.93	9.43671	4.49e-83	Up	2.67e-84	gi|241157994|ref|XP_002408177.1|/1.9e-104/guanylate-binding protein, putative [Ixodes scapularis] >gi|215494314|gb|EEC03955.1| guanylate-binding protein, putative [Ixodes scapularis]	NA	sp|Q6PA06|ATLA2_MOUSE/5.5e-96/Atlastin-2 OS=Mus musculus GN=Atl2 PE=1 SV=1	spu:575529/2.6e-97/atl2; atlastin-2; K17339 atlastin [EC:3.6.5.-]	Hs11641303/5.3e-96/[R] KOG2037 Guanylate-binding protein	PTHR10751:SF29/1.4E-141/--	NA
CL2193.Contig2_All	1371	0.01	6.92	9.43463	3.96e-33	Up	4.63e-34	NA	NA	NA	NA	NA	NA	NA
Unigene27039_All	1177	0.01	6.91	9.43254	4.54e-28	Up	5.96e-29	gi|240955411|ref|XP_002399812.1|/3.2e-62/membrane-associated RING finger containing protein, putative [Ixodes scapularis] >gi|215490640|gb|EEC00283.1| membrane-associated RING finger containing protein, putative [Ixodes scapularis]	NA	sp|Q0IH10|MARH3_XENLA/5.9e-40/E3 ubiquitin-protein ligase MARCH3 OS=Xenopus laevis GN=march3 PE=2 SV=1	shr:100918526/2.0e-39/MARCH2; membrane-associated ring finger (C3HC4) 2, E3 ubiquitin protein ligase; K10657 E3 ubiquitin-protein ligase MARCH2 [EC:2.3.2.27]	Hs16157722/1.7e-39/[A] KOG1609 Protein involved in mRNA turnover and stability	PF12906/5.8E-13/RING-variant domain	NA
Unigene26045_All	1431	0.01	6.91	9.43254	8.12e-35	Up	9.18e-36	gi|170172430|dbj|BAG12983.1|/7.2e-173/kynurenine aminotransferase [Haemaphysalis longicornis]	NA	sp|Q71RI9|KAT3_MOUSE/7.1e-112/Kynurenine--oxoglutarate transaminase 3 OS=Mus musculus GN=Ccbl2 PE=1 SV=1	aag:AaeL_AAEL004435/1.2e-126/AAEL004435-PA; K00816 kynurenine---oxoglutarate transaminase / cysteine-S-conjugate beta-lyase / glutamine---phenylpyruvate transaminase [EC:2.6.1.7 4.4.1.13 2.6.1.64]	7299520/8.3e-126/[E] KOG0257 Kynurenine aminotransferase, glutamine transaminase K	PTHR11751:SF428/3.3E-197/--	NA
CL3707.Contig2_All	5748	0.02	13.76	9.42626	3.04e-296	Up	6.1e-298	gi|241997414|ref|XP_002433356.1|/5.0e-124/conserved hypothetical protein [Ixodes scapularis] >gi|215490779|gb|EEC00420.1| conserved hypothetical protein [Ixodes scapularis]	NA	NA	sko:100374995/1.1e-08/enhancer of mRNA-decapping protein 4-like; K12616 enhancer of mRNA-decapping protein 4	NA	PTHR21471/7.4E-78/--	molecular_function:GO:0008080//N-acetyltransferase activity;
Unigene23860_All	415	0.01	6.88	9.42626	6.1e-08	Up	1.63e-08	NA	NA	NA	NA	NA	PF15430/6.6E-11/Single domain von Willebrand factor type C	NA
Unigene21040_All	2330	0.03	20.59	9.42277	8.77e-173	Up	2.82e-174	gi|241160368|ref|XP_002408734.1|/2.6e-79/acyl-CoA synthetase, putative [Ixodes scapularis] >gi|215494380|gb|EEC04021.1| acyl-CoA synthetase, putative [Ixodes scapularis]	NA	sp|P13129|LUCI_LUCCR/2.1e-65/Luciferin 4-monooxygenase OS=Luciola cruciata PE=1 SV=1	tru:101070796/1.2e-38/acyl-CoA synthetase family member 2, mitochondrial-like; K00666 fatty-acyl-CoA synthase [EC:6.2.1.-]	At4g05160/4.7e-62/[I] KOG1176 Acyl-CoA synthetase	PS00455/-/Putative AMP-binding domain signature.	NA
Unigene20656_All	303	0.01	6.85	9.41996	4.66e-05	Up	1.56e-05	NA	NA	NA	NA	NA	NA	NA
CL1035.Contig5_All	1365	0.01	6.84	9.41785	1.05e-32	Up	1.24e-33	gi|240951576|ref|XP_002399213.1|/1.6e-116/dosage compensation regulatory complex protein, putative [Ixodes scapularis] >gi|215490490|gb|EEC00133.1| dosage compensation regulatory complex protein, putative, partial [Ixodes scapularis]	NA	sp|Q9UBU8|MO4L1_HUMAN/9.8e-87/Mortality factor 4-like protein 1 OS=Homo sapiens GN=MORF4L1 PE=1 SV=2	tca:657551/1.1e-89/mortality factor 4-like protein 1; K11339 mortality factor 4-like protein 1	Hs5803102/2.3e-85/[BK] KOG3001 Dosage compensation regulatory complex/histone acetyltransferase complex, subunit MSL-3/MRG15/EAF3, and related CHROMO domain-containing proteins	PF05712/1.3E-53/MRG	biological_process:GO:0006342//chromatin silencing;GO:0006338//chromatin remodeling;GO:0016568//chromatin modification;GO:0016575//histone deacetylation;GO:0043968//histone H2A acetylation;GO:0043967//histone H4 acetylation;cellular_component:GO:0035267//NuA4 histone acetyltransferase complex;
Unigene53823_All	236	0.01	6.83	9.41574	0.00194572	*	0.000785148	NA	NA	NA	NA	NA	NA	NA
CL364.Contig1_All	236	0.01	6.83	9.41574	0.00194001	*	0.000785148	NA	NA	NA	NA	NA	NA	NA
CL5371.Contig2_All	771	0.01	6.83	9.41574	3.92e-17	Up	7e-18	gi|241998066|ref|XP_002433676.1|/2.4e-42/cytochrome P450, putative [Ixodes scapularis] >gi|215495435|gb|EEC05076.1| cytochrome P450, putative, partial [Ixodes scapularis]	NA	sp|P00178|CP2B4_RABIT/1.1e-18/Cytochrome P450 2B4 OS=Oryctolagus cuniculus GN=CYP2B4 PE=1 SV=1	acs:103279732/2.5e-22/cytochrome P450 2J2-like; K17857 cytochrome P450, family 2, subfamily P	Hs13699816/1.8e-18/[Q] KOG0156 Cytochrome P450 CYP2 subfamily	PTHR24300/3.0E-52/--	molecular_function:GO:0004497//monooxygenase activity;
Unigene20618_All	1094	0.01	6.82	9.41363	1.53e-25	Up	2.14e-26	gi|768448147|ref|XP_011566091.1|/3.9e-142/PREDICTED: elongation factor Ts 1, mitochondrial-like [Plutella xylostella]	gi|768448146|ref|XM_011567789.1|/0/PREDICTED: Plutella xylostella elongation factor Ts 1, mitochondrial-like (LOC105395823), mRNA	sp|D3BAV8|EFTS_POLPA/1.2e-23/Elongation factor Ts, mitochondrial OS=Polysphondylium pallidum GN=tsfm PE=3 SV=1	nvi:100114209/4.6e-22/elongation factor Ts, mitochondrial; K02357 elongation factor Ts	At4g11120/3.6e-28/[J] KOG1071 Mitochondrial translation elongation factor EF-Tsmt, catalyzes nucleotide exchange on EF-Tumt	PF00889/1.3E-67/Elongation factor TS	NA
CL4113.Contig2_All	2509	0.01	6.8	9.40939	2.59e-62	Up	1.94e-63	gi|805818585|ref|XP_012149450.1|/1.5e-11/PREDICTED: uncharacterized serine-rich protein C215.13-like [Megachile rotundata]	NA	NA	gga:424143/1.0e-08/WIPF1, WASPIP; WAS/WASL interacting protein family member 1; K19475 WAS/WASL-interacting protein	CE23956/3.0e-06/[U] KOG0819 Annexin	NA	NA
Unigene4496_All	725	0.01	6.8	9.40939	7.11e-16	Up	1.32e-16	gi|402578157|gb|EJW72112.1|/1.2e-06/hypothetical protein WUBG_16983, partial [Wuchereria bancrofti]	gi|67509164|emb|CR388159.9|/1.44871e-38/Zebrafish DNA sequence from clone DKEYP-15D11 in linkage group 7, complete sequence	NA	NA	NA	NA	NA
Unigene24876_All	1431	0.05	33.87	9.40386	4.02e-168	Up	1.33e-169	gi|225713714|gb|ACO12703.1|/5.5e-40/Lysosomal aspartic protease precursor [Lepeophtheirus salmonis] >gi|290462953|gb|ADD24524.1| Lysosomal aspartic protease [Lepeophtheirus salmonis]	NA	sp|Q03168|ASPP_AEDAE/2.2e-36/Lysosomal aspartic protease OS=Aedes aegypti GN=AAEL006169 PE=1 SV=2	ame:409341/2.1e-38/cathD, GB16903; cathepsin D; K01379 cathepsin D [EC:3.4.23.5]	7304149/6.3e-33/[O] KOG1339 Aspartyl protease	PTHR13683/1.4E-48/--	NA
CL2219.Contig3_All	348	0.01	6.77	9.40301	7.09e-06	Up	2.19e-06	NA	NA	NA	NA	NA	NA	NA
Unigene24728_All	761	0.01	6.76	9.40088	1.03e-16	Up	1.86e-17	NA	NA	NA	NA	NA	NA	NA
Unigene20639_All	404	0.01	6.76	9.40088	1.58e-07	Up	4.34e-08	gi|556768777|ref|XP_005979603.1|/1.1e-09/PREDICTED: 30S ribosomal protein S20, chloroplastic-like [Pantholops hodgsonii]	NA	NA	NA	NA	PTHR33398/1.2E-38/--	NA
Unigene22107_All	762	0.01	6.75	9.39874	1.03e-16	Up	1.86e-17	gi|646719716|gb|KDR21734.1|/1.7e-51/NEDD8-conjugating enzyme Ubc12 [Zootermopsis nevadensis]	NA	sp|Q9VSF3|UBC12_DROME/1.2e-52/Nedd8-conjugating enzyme Ubc12 OS=Drosophila melanogaster GN=Ubc12 PE=1 SV=1	pxy:105386127/2.3e-52/NEDD8-conjugating enzyme Ubc12; K10579 ubiquitin-conjugating enzyme E2 M	7295143/8.5e-53/[O] KOG0420 Ubiquitin-protein ligase	PS50127/27.607/Ubiquitin-conjugating enzymes family profile.	NA
Unigene27706_All	388	0.01	6.75	9.39874	4.1e-07	Up	1.16e-07	NA	NA	NA	NA	NA	NA	NA
CL327.Contig14_All	1504	0.01	6.71	9.39017	1.16e-35	Up	1.29e-36	gi|325303538|tpg|DAA34206.1|/3.9e-20/TPA_inf: hypothetical secreted protein 1972 [Amblyomma variegatum]	NA	NA	NA	NA	PS50966/8.098/Zinc finger SWIM-type profile.	NA
Unigene25678_All	505	0.01	6.7	9.38802	5.11e-10	Up	1.21e-10	NA	NA	NA	NA	NA	NA	NA
CL265.Contig5_All	1963	0.01	6.69	9.38586	4.48e-47	Up	4.13e-48	gi|5230695|gb|AAD40966.1|AF081807_1/2.4e-142/cytochrome P450 4W1 [Rhipicephalus microplus]	gi|939680459|ref|XM_014443860.1|/9.04634e-10/PREDICTED: Microplitis demolitor cytochrome P450 4C1-like (LOC103573310), mRNA	sp|Q9VA27|CP4C3_DROME/3.8e-124/Cytochrome P450 4c3 OS=Drosophila melanogaster GN=Cyp4c3 PE=2 SV=1	mde:101889014/7.3e-127/cytochrome P450 4c3; K15001 cytochrome P450, family 4 [EC:1.14.-.-]	7301993/2.8e-124/[QI] KOG0157 Cytochrome P450 CYP4/CYP19/CYP26 subfamilies	PR00385/3.2E-11/P450 superfamily signature	NA
CL31.Contig1_All	2067	0.01	6.68	9.3837	4.9e-50	Up	4.32e-51	NA	NA	NA	NA	NA	NA	NA
Unigene59320_All	440	0.01	6.68	9.3837	2.34e-08	Up	6.11e-09	NA	NA	NA	NA	NA	NA	NA
CL386.Contig5_All	1504	0.01	6.67	9.38154	3.07e-35	Up	3.45e-36	NA	NA	NA	NA	NA	NA	NA
CL5177.Contig2_All	327	0.01	6.59	9.36413	1.82e-05	Up	5.84e-06	NA	NA	NA	NA	NA	NA	NA
CL5197.Contig2_All	4527	0.01	6.59	9.36413	6.42e-112	Up	2.98e-113	gi|242001516|ref|XP_002435401.1|/7.2e-110/firefly luciferase, putative [Ixodes scapularis] >gi|215498737|gb|EEC08231.1| firefly luciferase, putative, partial [Ixodes scapularis]	gi|295857242|gb|HM193855.1|/7.41756e-24/Rhipicephalus microplus strain Deutsch clone boom1_14607, complete sequence	sp|Q54P78|4CL2_DICDI/2.6e-59/Probable 4-coumarate--CoA ligase 2 OS=Dictyostelium discoideum GN=4cl2 PE=3 SV=1	phd:102333849/1.5e-34/malonate--CoA ligase-like; K18661 malonyl-CoA/methylmalonyl-CoA synthetase [EC:6.2.1.-]	At4g05160/2.4e-54/[I] KOG1176 Acyl-CoA synthetase	PS00455/-/Putative AMP-binding domain signature.	molecular_function:GO:0003824//catalytic activity;
CL5356.Contig2_All	5075	0.01	6.58	9.36194	1.67e-125	Up	7.09e-127	gi|241301830|ref|XP_002407508.1|/0.0e+00/killer toxin-resistance protein, putative [Ixodes scapularis] >gi|215497187|gb|EEC06681.1| killer toxin-resistance protein, putative [Ixodes scapularis]	gi|241301829|ref|XM_002407464.1|/0/Ixodes scapularis killer toxin-resistance protein, putative, mRNA	sp|Q6P5E4|UGGG1_MOUSE/0.0e+00/UDP-glucose:glycoprotein glucosyltransferase 1 OS=Mus musculus GN=Uggt1 PE=1 SV=4	tca:657804/0.0e+00/UDP-glucose:glycoprotein glucosyltransferase; K11718 UDP-glucose:glycoprotein glucosyltransferase [EC:2.4.1.-]	Hs9910280/0.0e+00/[G] KOG1879 UDP-glucose:glycoprotein glucosyltransferase	PF06427/0.0/UDP-glucose:Glycoprotein Glucosyltransferase	biological_process:GO:0097359//UDP-glucosylation;GO:0006486//protein glycosylation;molecular_function:GO:0003980//UDP-glucose:glycoprotein glucosyltransferase activity;
CL2154.Contig7_All	796	0.01	6.57	9.35975	3.92e-17	Up	7e-18	gi|241713544|ref|XP_002412098.1|/9.3e-21/DNA-binding protein Smubp-2, putative [Ixodes scapularis] >gi|215505175|gb|EEC14669.1| DNA-binding protein Smubp-2, putative [Ixodes scapularis]	NA	sp|Q9EQN5|SMBP2_RAT/1.3e-17/DNA-binding protein SMUBP-2 OS=Rattus norvegicus GN=Ighmbp2 PE=1 SV=1	sko:102807847/1.2e-16/DNA-binding protein SMUBP-2-like; K19036 ATP-dependent RNA/DNA helicase IGHMBP2 [EC:3.6.4.12 3.6.4.13]	Hs4504623/6.0e-17/[L] KOG1803 DNA helicase	PTHR10887/5.9E-28/--	biological_process:GO:0006357//regulation of transcription from RNA polymerase II promoter;GO:0006412//translation;molecular_function:GO:0008270//zinc ion binding;GO:0003677//DNA binding;GO:0008026//ATP-dependent helicase activity;GO:0005524//ATP binding;GO:0003723//RNA binding;
Unigene20490_All	536	0.01	6.56	9.35755	1.95e-10	Up	4.54e-11	gi|325302674|tpg|DAA34246.1|/1.3e-37/TPA_inf: glycine-rich protein 44 [Amblyomma variegatum]	gi|525333969|gb|JX885727.1|/3.7874e-38/Rhipicephalus annulatus salivary protein Sal2 mRNA, complete cds	sp|P83992|CU16A_LOCMI/3.7e-21/Cuticle protein 16.5, isoform A OS=Locusta migratoria PE=1 SV=1	shr:100916699/3.9e-14/TSNARE1; mucin-1; K13814 t-SNARE domain-containing protein 1	At4g22470/5.7e-11/[R] LSE0121 A AAI domain	NA	NA
Unigene20093_All	1713	0.01	6.55	9.35535	6.95e-40	Up	7.14e-41	gi|241743214|ref|XP_002414190.1|/5.5e-111/conserved hypothetical protein [Ixodes scapularis] >gi|215508044|gb|EEC17498.1| conserved hypothetical protein, partial [Ixodes scapularis]	NA	sp|C9WMM5|VCP_APIME/2.2e-59/Venom serine carboxypeptidase OS=Apis mellifera PE=2 SV=1	isc:IscW_ISCW022356/5.8e-112/hypothetical protein; K09645 vitellogenic carboxypeptidase-like protein [EC:3.4.16.-]	Hs22027516/8.9e-58/[OE] KOG1282 Serine carboxypeptidases (lysosomal cathepsin A)	PTHR11802:SF98/7.1E-88/--	biological_process:GO:0006508//proteolysis;molecular_function:GO:0004180//carboxypeptidase activity;
Unigene26086_All	916	0.01	6.55	9.35535	4.51e-20	Up	7.32e-21	gi|805753504|ref|XP_012135640.1|/2.5e-33/PREDICTED: glycine-rich cell wall structural protein-like [Megachile rotundata]	gi|939640643|ref|XM_014415565.1|/1.15097e-10/PREDICTED: Halyomorpha halys probable H/ACA ribonucleoprotein complex subunit 1 (LOC106677554), mRNA	sp|P05790|FIBH_BOMMO/1.0e-31/Fibroin heavy chain OS=Bombyx mori GN=FIBH PE=1 SV=4	fab:101815241/2.2e-25/WIPF2; WAS/WASL interacting protein family member 2; K19475 WAS/WASL-interacting protein	At1g31810/4.1e-17/[ZR] LSE0118 A Protein possibly involved in cytoskeleton rearrangements, contains FH domain	NA	NA
Unigene15786_All	715	0.01	6.55	9.35535	4.89e-15	Up	9.41e-16	gi|241836653|ref|XP_002415124.1|/1.6e-24/conserved hypothetical protein [Ixodes scapularis] >gi|215509336|gb|EEC18789.1| conserved hypothetical protein [Ixodes scapularis]	NA	NA	NA	NA	PF02098/2.8E-12/Tick histamine binding protein	NA
Unigene20092_All	1680	0.01	6.53	9.35094	4.85e-39	Up	5.07e-40	gi|241743214|ref|XP_002414190.1|/5.4e-111/conserved hypothetical protein [Ixodes scapularis] >gi|215508044|gb|EEC17498.1| conserved hypothetical protein, partial [Ixodes scapularis]	NA	sp|C9WMM5|VCP_APIME/2.1e-59/Venom serine carboxypeptidase OS=Apis mellifera PE=2 SV=1	isc:IscW_ISCW022356/5.7e-112/hypothetical protein; K09645 vitellogenic carboxypeptidase-like protein [EC:3.4.16.-]	Hs22027516/8.7e-58/[OE] KOG1282 Serine carboxypeptidases (lysosomal cathepsin A)	PTHR11802:SF98/7.1E-88/--	biological_process:GO:0006508//proteolysis;molecular_function:GO:0004180//carboxypeptidase activity;
Unigene17985_All	295	0.01	6.51	9.34651	0.000119222	Up	4.15e-05	NA	NA	NA	NA	NA	NA	NA
Unigene24409_All	819	0.01	6.51	9.34651	1.49e-17	Up	2.62e-18	gi|325303980|tpg|DAA34666.1|/1.3e-09/TPA_inf: salivary lipocalin [Amblyomma variegatum]	NA	NA	NA	NA	NA	NA
CL1824.Contig1_All	1617	0.01	6.5	9.3443	2.38e-37	Up	2.56e-38	gi|241695280|ref|XP_002413037.1|/2.1e-144/secreted protein, putative [Ixodes scapularis] >gi|215506851|gb|EEC16345.1| secreted protein, putative, partial [Ixodes scapularis]	gi|971446153|ref|XM_015272610.1|/3.40816e-18/PREDICTED: Gallus gallus chromosome unknown open reading frame, human C12orf10 (C12ORF10), mRNA	sp|Q9JK81|MYG1_MOUSE/2.0e-107/UPF0160 protein MYG1, mitochondrial OS=Mus musculus GN=Myg1 PE=1 SV=1	gfr:102032089/4.7e-63/VDR; vitamin D3 receptor; K08539 vitamin D3 receptor	Hs11056018/1.4e-105/[R] KOG2948 Predicted metal-binding protein	PF03690/1.7E-137/Uncharacterised protein family (UPF0160)	NA
CL3891.Contig1_All	3374	0.01	6.49	9.34207	2.23e-81	Up	1.35e-82	gi|241106900|ref|XP_002410082.1|/6.1e-130/conserved hypothetical protein [Ixodes scapularis] >gi|215492883|gb|EEC02524.1| conserved hypothetical protein, partial [Ixodes scapularis]	gi|241106899|ref|XM_002410038.1|/5.03176e-89/Ixodes scapularis conserved hypothetical protein, mRNA	sp|Q8BTI8|SRRM2_MOUSE/5.1e-20/Serine/arginine repetitive matrix protein 2 OS=Mus musculus GN=Srrm2 PE=1 SV=3	asn:102388355/2.0e-31/MUC2; mucin 2, oligomeric mucus/gel-forming; K10955 intestinal mucin-2	Hs19923466/1.9e-19/[A] KOG1869 Splicing coactivator SRm160/300, subunit SRm300	PS50940/11.122/Chitin-binding type-2 domain profile.	NA
Unigene20402_All	224	0.01	6.49	9.34207	0.00488655	*	0.00209272	NA	NA	NA	NA	NA	NA	NA
Unigene20104_All	296	0.01	6.48	9.33985	0.000119411	Up	4.15e-05	NA	NA	NA	NA	NA	NA	NA
Unigene22685_All	435	0.01	6.48	9.33985	6.1e-08	Up	1.63e-08	NA	NA	NA	NA	NA	NA	NA
Unigene25186_All	2655	0.01	6.47	9.33762	3.68e-63	Up	2.74e-64	gi|241600432|ref|XP_002405139.1|/3.4e-107/sugar transporter, putative [Ixodes scapularis] >gi|215502465|gb|EEC11959.1| sugar transporter, putative, partial [Ixodes scapularis]	NA	sp|Q66J52|S226B_XENLA/1.1e-49/Solute carrier family 22 member 6-B OS=Xenopus laevis GN=slc22a6-b PE=2 SV=1	xla:447487/1.4e-48/slc22a6, nkt, oat1, oat1-B, paht, roat1, slc22a6-B; solute carrier family 22 (organic anion transporter), member 6; K08203 MFS transporter, OCT family, solute carrier family 22 (organic anion transporter), member 6	Hs20070188/1.4e-41/[R] KOG0255 Synaptic vesicle transporter SVOP and related transporters (major facilitator superfamily)	PF07690/6.7E-28/Major Facilitator Superfamily	NA
Unigene7755_All	996	0.01	6.45	9.33316	9.39e-22	Up	1.45e-22	gi|241244278|ref|XP_002402264.1|/5.4e-42/Cdc42 protein, putative [Ixodes scapularis] >gi|215496296|gb|EEC05936.1| Cdc42 protein, putative [Ixodes scapularis]	NA	sp|Q22038|RHO1_CAEEL/1.3e-35/Ras-like GTP-binding protein rhoA OS=Caenorhabditis elegans GN=rho-1 PE=1 SV=1	cbr:CBG17302/1.5e-35/Cbr-mig-2; C. briggsae CBR-MIG-2 protein; K04392 Ras-related C3 botulinum toxin substrate 1	CE18544/5.6e-36/[R] KOG0393 Ras-related small GTPase, Rho type	PF00071/1.5E-37/Ras family	NA
Unigene24283_All	225	0.01	6.43	9.32867	0.00490413	*	0.00209272	NA	NA	NA	NA	NA	NA	NA
CL1659.Contig1_All	1401	0.01	6.43	9.32867	1.93e-31	Up	2.34e-32	gi|241729172|ref|XP_002412257.1|/2.9e-25/cystatin-2 precursor, putative [Ixodes scapularis] >gi|215505484|gb|EEC14978.1| cystatin-2 precursor, putative [Ixodes scapularis]	NA	NA	isc:IscW_ISCW018603/2.1e-11/secreted cystatin, putative; K13899 cystatin-C	NA	NA	NA
CL4438.Contig2_All	432	0.01	6.43	9.32867	1.58e-07	Up	4.34e-08	NA	NA	NA	NA	NA	SM00131/0.0054/BPTI/Kunitz family of serine protease inhibitors.	NA
CL3377.Contig6_All	1799	0.01	6.43	9.32867	3.75e-41	Up	3.77e-42	gi|241156638|ref|XP_002407832.1|/4.1e-56/Sec14 cytosolic factor, putative [Ixodes scapularis] >gi|215494232|gb|EEC03873.1| Sec14 cytosolic factor, putative [Ixodes scapularis]	NA	sp|P12271|RLBP1_HUMAN/2.5e-21/Retinaldehyde-binding protein 1 OS=Homo sapiens GN=RLBP1 PE=1 SV=2	shr:100932475/1.6e-24/RLBP1; retinaldehyde binding protein 1; K19625 retinaldehyde-binding protein 1	7298581/1.7e-22/[I] KOG1471 Phosphatidylinositol transfer protein SEC14 and related proteins	PF00650/1.1E-12/CRAL/TRIO domain	NA
Unigene23757_All	350	0.01	6.41	9.32418	7.06e-06	Up	2.19e-06	gi|13936427|gb|AAK49813.1|/2.2e-19/unknown [Amblyomma americanum]	NA	NA	NA	NA	NA	NA
Unigene20525_All	1089	0.01	6.4	9.32193	7.38e-24	Up	1.08e-24	gi|242000454|ref|XP_002434870.1|/7.0e-43/acid methyltransferase, putative [Ixodes scapularis] >gi|215498200|gb|EEC07694.1| acid methyltransferase, putative [Ixodes scapularis]	NA	NA	isc:IscW_ISCW006304/7.3e-44/acid methyltransferase, putative; K10718 juvenile hormone acid methyltransferase [EC:2.1.1.-]	YNL283c/8.6e-06/[GO] KOG4157 beta-1,6-N-acetylglucosaminyltransferase, contains WSC domain	PTHR10108:SF811/8.7E-34/--	molecular_function:GO:0008168//methyltransferase activity;
CL3261.Contig5_All	1001	0.01	6.4	9.32193	2.47e-21	Up	3.87e-22	gi|241156638|ref|XP_002407832.1|/1.3e-51/Sec14 cytosolic factor, putative [Ixodes scapularis] >gi|215494232|gb|EEC03873.1| Sec14 cytosolic factor, putative [Ixodes scapularis]	NA	sp|P49638|TTPA_HUMAN/2.1e-25/Alpha-tocopherol transfer protein OS=Homo sapiens GN=TTPA PE=1 SV=1	phi:102114476/8.0e-29/RLBP1; retinaldehyde binding protein 1; K19625 retinaldehyde-binding protein 1	7298581/3.2e-31/[I] KOG1471 Phosphatidylinositol transfer protein SEC14 and related proteins	PF00650/2.1E-26/CRAL/TRIO domain	NA
CL456.Contig1_All	2048	0.01	6.38	9.31741	4.49e-47	Up	4.13e-48	gi|926617844|ref|XP_013774103.1|/3.2e-158/PREDICTED: ERO1-like protein beta [Limulus polyphemus]	gi|325303117|tpg|BK007297.1|/1.31496e-137/TPA_inf: Amblyomma variegatum endoplasmic reticulum membrane-associated oxidoreductin mRNA, partial cds	sp|Q9V3A6|ERO1L_DROME/2.3e-132/Ero1-like protein OS=Drosophila melanogaster GN=Ero1L PE=2 SV=2	nvi:100122444/9.0e-136/ero1-like protein; K10950 ERO1-like protein alpha [EC:1.8.4.-]	Hs9845249/1.3e-124/[OU] KOG2608 Endoplasmic reticulum membrane-associated oxidoreductin involved in disulfide bond formation	PTHR12613/1.2E-216/--	NA
Unigene25412_All	576	0.01	6.37	9.31515	2.86e-11	Up	6.39e-12	gi|242003409|ref|XP_002436167.1|/9.4e-07/secreted protein, putative [Ixodes scapularis] >gi|215499503|gb|EEC08997.1| secreted protein, putative [Ixodes scapularis]	NA	NA	NA	NA	NA	NA
Unigene23983_All	299	0.01	6.37	9.31515	0.000119067	Up	4.15e-05	gi|241751438|ref|XP_002412511.1|/3.5e-21/secreted salivary gland peptide, putative [Ixodes scapularis] >gi|215506025|gb|EEC15519.1| secreted salivary gland peptide, putative [Ixodes scapularis]	NA	sp|P80686|CUH1C_TENMO/2.4e-06/Larval/pupal cuticle protein H1C OS=Tenebrio molitor GN=LPCP-22 PE=1 SV=2	NA	NA	PTHR33289:SF2/1.4E-13/--	NA
Unigene21445_All	1405	0.01	6.36	9.31288	1.93e-31	Up	2.34e-32	gi|241102064|ref|XP_002409866.1|/1.0e-54/hypothetical protein IscW_ISCW024053 [Ixodes scapularis] >gi|215492829|gb|EEC02470.1| hypothetical protein IscW_ISCW024053, partial [Ixodes scapularis]	NA	NA	aml:100464464/1.9e-07/TRAF4; TNF receptor-associated factor 4; K09848 TNF receptor-associated factor 4	NA	PS50089/9.199/Zinc finger RING-type profile.	NA
Unigene19983_All	5333	0.01	6.35	9.31061	1.26e-127	Up	5.27e-129	gi|317017256|gb|ADU86241.1|/0.0e+00/STAT [Ixodes scapularis]	gi|317017255|gb|HQ710832.1|/0/Ixodes scapularis STAT mRNA, complete cds	sp|P42230|STA5A_MOUSE/4.8e-198/Signal transducer and activator of transcription 5A OS=Mus musculus GN=Stat5a PE=1 SV=1	ame:413742/2.0e-267/STAT92E-like, GB18923; signal-transducer and activator of transcription protein at 92E ortholog; K11224 signal transducer and activator of transcription 5B	HsM4507257/4.0e-197/[KT] KOG3667 STAT protein	PS50001/12.985/Src homology 2 (SH2) domain profile.	biological_process:GO:0007165//signal transduction;GO:0006355//regulation of transcription, DNA-templated;cellular_component:GO:0005634//nucleus;GO:0005737//cytoplasm;molecular_function:GO:0004871//signal transducer activity;GO:0003700//transcription factor activity, sequence-specific DNA binding;GO:0003677//DNA binding;
Unigene20257_All	1755	0.01	6.34	9.30834	6.95e-40	Up	7.14e-41	gi|168830260|gb|ACA34374.1|/1.0e-168/alpha-amylase [Lithobius forficatus]	NA	sp|P19961|AMY2B_HUMAN/2.9e-160/Alpha-amylase 2B OS=Homo sapiens GN=AMY2B PE=1 SV=1	fpg:101922423/1.5e-163/pancreatic alpha-amylase; K01176 alpha-amylase [EC:3.2.1.1]	Hs10280622/2.2e-160/[G] KOG2212 Alpha-amylase	PTHR10357/4.0E-249/--	NA
Unigene24583_All	474	0.01	6.34	9.30834	9.02e-09	Up	2.29e-09	NA	NA	NA	NA	NA	NA	NA
Unigene20500_All	1463	0.01	6.33	9.30606	1.05e-32	Up	1.24e-33	gi|350427681|ref|XP_003494842.1|/3.6e-111/PREDICTED: 30S ribosomal protein S2, chloroplastic-like [Bombus impatiens]	gi|768448146|ref|XM_011567789.1|/9.27165e-143/PREDICTED: Plutella xylostella elongation factor Ts 1, mitochondrial-like (LOC105395823), mRNA	sp|B1X437|RR2_PAUCH/4.0e-54/30S ribosomal protein S2, organellar chromatophore OS=Paulinella chromatophora GN=rps2 PE=3 SV=1	aga:AgaP_AGAP011886/3.4e-20/AGAP011886-PA; K02967 small subunit ribosomal protein S2	AtCh012/1.8e-51/[J] KOG0832 Mitochondrial/chloroplast ribosomal protein S2	NA	NA
Unigene26263_All	5924	0.01	6.32	9.30378	1.24e-141	Up	4.69e-143	gi|669223486|emb|CDW55160.1|/9.1e-262/ATP-synt and ATP-synt ab C and ATP-synt ab N and ATP-synt ab domain containing protein [Trichuris trichiura]	gi|687868575|emb|LK930456.1|/0/Caenorhabditis elegans genome assembly C_elegans_Bristol_N2_v1_5_4 ,scaffold CELN2_contig0001950	sp|Q5ZLC5|ATPB_CHICK/2.1e-181/ATP synthase subunit beta, mitochondrial OS=Gallus gallus GN=ATP5B PE=1 SV=1	acs:100554732/4.8e-182/atp5b; ATP synthase, H+ transporting, mitochondrial F1 complex, beta polypeptide; K02133 F-type H+-transporting ATPase subunit beta [EC:3.6.3.14]	Hs4502295/1.3e-180/[C] KOG1350 F0F1-type ATP synthase, beta subunit	NA	NA
CL5121.Contig1_All	2433	0.12	75.72	9.3015	0	Up	0	gi|156396446|ref|XP_001637404.1|/1.8e-94/predicted protein [Nematostella vectensis] >gi|156224516|gb|EDO45341.1| predicted protein [Nematostella vectensis]	gi|241047281|ref|XM_002407190.1|/8.45534e-31/Ixodes scapularis hypothetical protein, mRNA	sp|Q501L1|P20D2_XENTR/1.8e-83/Peptidase M20 domain-containing protein 2 OS=Xenopus tropicalis GN=pm20d2 PE=2 SV=1	NA	NA	PF07687/7.4E-8/Peptidase dimerisation domain	NA
CL700.Contig4_All	529	0.01	6.3	9.29921	5.09e-10	Up	1.21e-10	gi|926648801|ref|XP_013790831.1|/1.7e-34/PREDICTED: RNA 3'-terminal phosphate cyclase-like [Limulus polyphemus]	NA	sp|Q9D7H3|RTCA_MOUSE/4.0e-28/RNA 3'-terminal phosphate cyclase OS=Mus musculus GN=RtcA PE=2 SV=2	xtr:100145308/1.6e-28/rtca, rtcd1; RNA 3'-terminal phosphate cyclase (EC:6.5.1.4); K01974 RNA 3'-terminal phosphate cyclase (ATP) [EC:6.5.1.4]	Hs4506589/2.5e-27/[A] KOG3980 RNA 3'-terminal phosphate cyclase	NA	cellular_component:GO:0005634//nucleus;molecular_function:GO:0003723//RNA binding;GO:0003963//RNA-3'-phosphate cyclase activity;
Unigene24453_All	208	0.01	6.29	9.29692	0.0121845	*	0.0055779	NA	gi|19909491|gb|AC098883.3|/1.35404e-23/Mus musculus BAC clone RP23-122F3 from 16, complete sequence	NA	dvi:Dvir_GJ16036/2.0e-06/GJ16036 gene product from transcript GJ16036-RA; K02174 broad-complex core protein	NA	NA	NA
CL1582.Contig1_All	1316	0.01	6.28	9.29462	6.51e-29	Up	8.39e-30	gi|675372456|gb|KFM65358.1|/9.3e-58/putative oxidoreductase, partial [Stegodyphus mimosarum]	NA	sp|Q93761|YXEK_CAEEL/6.9e-29/Uncharacterized oxidoreductase F53C11.3 OS=Caenorhabditis elegans GN=F53C11.3 PE=3 SV=1	obi:106879984/1.6e-32/3-hydroxybutyrate dehydrogenase type 2-like; K00019 3-hydroxybutyrate dehydrogenase [EC:1.1.1.30]	7296705/1.2e-51/[R] KOG0725 Reductases with broad range of substrate specificities	PTHR24322/2.6E-58/--	NA
CL1079.Contig6_All	443	0.01	6.27	9.29232	6.09e-08	Up	1.63e-08	gi|241698862|ref|XP_002411875.1|/4.4e-12/conserved hypothetical protein [Ixodes scapularis] >gi|215504806|gb|EEC14300.1| conserved hypothetical protein [Ixodes scapularis]	NA	NA	isc:IscW_ISCW011773/4.6e-13/hypothetical protein; K03175 TNF receptor-associated factor 6 [EC:2.3.2.27]	NA	NA	NA
CL1190.Contig6_All	3525	0.01	6.27	9.29232	3.16e-82	Up	1.9e-83	gi|241581367|ref|XP_002403503.1|/0.0e+00/fatty acid synthase, putative [Ixodes scapularis] >gi|215502217|gb|EEC11711.1| fatty acid synthase, putative [Ixodes scapularis]	NA	sp|P12276|FAS_CHICK/1.2e-272/Fatty acid synthase OS=Gallus gallus GN=FASN PE=1 SV=5	nvi:100121447/9.9e-284/fatty acid synthase; K00665 fatty acid synthase, animal type [EC:2.3.1.85]	Hs21618359/6.8e-270/[I] KOG1202 Animal-type fatty acid synthase and related proteins	PTHR11712/0.0/--	biological_process:GO:0008152//metabolic process;molecular_function:GO:0016491//oxidoreductase activity;GO:0016297//acyl-[acyl-carrier-protein] hydrolase activity;GO:0016417//S-acyltransferase activity;
Unigene28224_All	426	0.01	6.26	9.29002	1.58e-07	Up	4.34e-08	NA	NA	NA	NA	NA	NA	NA
Unigene9549_All	1303	0.01	6.26	9.29002	1.72e-28	Up	2.24e-29	gi|926610060|ref|XP_013786739.1|/8.0e-46/PREDICTED: glycine-rich cell wall structural protein 1.0-like [Limulus polyphemus]	NA	sp|P86950|SLP2_PINMA/9.8e-36/Shematrin-like protein 2 OS=Pinctada maxima PE=1 SV=1	mmu:13211/1.2e-32/Dhx9, AI326842, Ddx9, HEL-5, NDHII, RHA, mHEL-5; DEAH (Asp-Glu-Ala-His) box polypeptide 9 (EC:3.6.4.13); K13184 ATP-dependent RNA helicase A [EC:3.6.4.13]	At5g40490/8.6e-29/[R] KOG0118 FOG: RRM domain	NA	NA
CL3732.Contig2_All	425	0.01	6.21	9.27845	4.11e-07	Up	1.16e-07	NA	NA	NA	NA	NA	NA	NA
CL2708.Contig4_All	2128	0.01	6.21	9.27845	6.4e-48	Up	5.81e-49	gi|926630205|ref|XP_013780783.1|/4.3e-206/PREDICTED: epithelial splicing regulatory protein 2-like isoform X1 [Limulus polyphemus]	gi|766919867|ref|XM_011506076.1|/3.36144e-44/PREDICTED: Ceratosolen solmsi marchali RNA-binding protein fusilli (LOC105367382), mRNA	sp|Q7ZVR8|ESRP2_DANRE/4.3e-113/Epithelial splicing regulatory protein 2 OS=Danio rerio GN=esrp2 PE=2 SV=2	crg:105344851/2.1e-143/epithelial splicing regulatory protein 1-like; K14947 epithelial splicing regulatory protein 1/2	7303049/1.3e-106/[AR] KOG1365 RNA-binding protein Fusilli, contains RRM domain	PF14259/1.6E-5/RNA recognition motif (a.k.a. RRM, RBD, or RNP domain)	NA
Unigene20701_All	871	0.01	6.21	9.27845	5.68e-18	Up	9.85e-19	NA	NA	NA	NA	NA	NA	NA
CL842.Contig2_All	2226	0.01	6.2	9.27612	4.9e-50	Up	4.32e-51	gi|926616376|ref|XP_013773304.1|/1.8e-133/PREDICTED: HEAT repeat-containing protein 3-like [Limulus polyphemus]	NA	sp|Q8BQM4|HEAT3_MOUSE/8.0e-70/HEAT repeat-containing protein 3 OS=Mus musculus GN=Heatr3 PE=2 SV=1	NA	NA	SM00185/0.47/Armadillo/beta-catenin-like repeats	NA
CL3822.Contig1_All	624	0.01	6.2	9.27612	4.17e-12	Up	8.99e-13	NA	NA	NA	NA	NA	NA	NA
Unigene27464_All	267	0.01	6.2	9.27612	0.00076836	Up	0.000294572	NA	gi|153912961|dbj|AK259536.1|/1.82078e-18/Gryllus bimaculatus mRNA, GBcontig06397	NA	NA	NA	NA	NA
Unigene20702_All	854	0.01	6.2	9.27612	1.49e-17	Up	2.62e-18	NA	NA	NA	NA	NA	NA	NA
CL4371.Contig1_All	1098	0.01	6.18	9.27146	5.13e-23	Up	7.66e-24	gi|241557628|ref|XP_002400228.1|/4.1e-51/deoxyribonuclease II, putative [Ixodes scapularis] >gi|215501760|gb|EEC11254.1| deoxyribonuclease II, putative, partial [Ixodes scapularis]	NA	sp|Q75WF2|DNA2_ACAPL/2.4e-27/Plancitoxin-1 OS=Acanthaster planci PE=1 SV=1	soc:105198320/3.9e-29/deoxyribonuclease-2-alpha; K01158 deoxyribonuclease II [EC:3.1.22.1]	Hs10864045/6.3e-25/[L] KOG3825 Deoxyribonuclease II	PF03265/2.1E-58/Deoxyribonuclease II	NA
Unigene17673_All	2333	0.01	6.17	9.26913	1.42e-52	Up	1.21e-53	gi|391334513|ref|XP_003741648.1|/8.6e-216/PREDICTED: P protein-like [Metaseiulus occidentalis]	NA	sp|Q8MIQ9|P_PIG/9.3e-154/P protein OS=Sus scrofa GN=Oca2 PE=2 SV=3	mdo:100018249/1.5e-06/SRRM2; serine/arginine repetitive matrix 2; K13172 serine/arginine repetitive matrix protein 2	Hs4557811/9.3e-151/[P] KOG2639 Sodium sulfate symporter and related arsenite permeases	PTHR10283:SF67/2.2E-205/--	biological_process:GO:0098656//anion transmembrane transport;cellular_component:GO:0016021//integral component of membrane;molecular_function:GO:0005215//transporter activity;
CL413.Contig4_All	600	0.01	6.17	9.26913	2.86e-11	Up	6.39e-12	NA	NA	NA	NA	NA	NA	NA
CL1534.Contig1_All	579	0.01	6.15	9.26444	7.47e-11	Up	1.7e-11	NA	NA	NA	NA	NA	NA	NA
Unigene2850_All	451	0.01	6.12	9.25739	6.11e-08	Up	1.63e-08	NA	NA	NA	NA	NA	NA	NA
CL5356.Contig3_All	2677	0.01	6.12	9.25739	3.4e-60	Up	2.61e-61	gi|241301830|ref|XP_002407508.1|/0.0e+00/killer toxin-resistance protein, putative [Ixodes scapularis] >gi|215497187|gb|EEC06681.1| killer toxin-resistance protein, putative [Ixodes scapularis]	gi|241301829|ref|XM_002407464.1|/0/Ixodes scapularis killer toxin-resistance protein, putative, mRNA	sp|Q6P5E4|UGGG1_MOUSE/1.6e-271/UDP-glucose:glycoprotein glucosyltransferase 1 OS=Mus musculus GN=Uggt1 PE=1 SV=4	mmu:320011/2.1e-270/Uggt1, 0910001L17Rik, A930007H10Rik, AA589501, AI414429, AI448372, C820010P03Rik, GT, UGT1, Ugcgl1; UDP-glucose glycoprotein glucosyltransferase 1; K11718 UDP-glucose:glycoprotein glucosyltransferase [EC:2.4.1.-]	Hs9910280/1.5e-269/[G] KOG1879 UDP-glucose:glycoprotein glucosyltransferase	PTHR11226/0.0/--	biological_process:GO:0097359//UDP-glucosylation;GO:0006486//protein glycosylation;molecular_function:GO:0003980//UDP-glucose:glycoprotein glucosyltransferase activity;
CL4939.Contig2_All	3046	0.01	6.12	9.25739	1.15e-68	Up	7.98e-70	gi|684376195|ref|XP_009165314.1|/2.4e-125/hypothetical protein T265_02735 [Opisthorchis viverrini] >gi|663054998|gb|KER30921.1| hypothetical protein T265_02735 [Opisthorchis viverrini]	NA	sp|Q4KLV6|AGO4_XENLA/3.5e-116/Protein argonaute-4 OS=Xenopus laevis GN=ago4 PE=2 SV=1	cin:100181160/3.8e-122/ago2; protein argonaute-2; K11593 eukaryotic translation initiation factor 2C	7303251/7.5e-116/[J] KOG1041 Translation initiation factor 2C (eIF-2C) and related proteins	PF02170/2.7E-13/PAZ domain	NA
Unigene20168_All	1079	0.01	6.12	9.25739	1.35e-22	Up	2.04e-23	gi|240849095|ref|NP_001155548.1|/1.8e-06/uncharacterized protein LOC100162727 [Acyrthosiphon pisum] >gi|239791990|dbj|BAH72387.1| ACYPI003862 [Acyrthosiphon pisum]	NA	NA	NA	NA	PF05733/1.8E-17/Tenuivirus/Phlebovirus nucleocapsid protein	NA
CL2074.Contig2_All	648	0.01	6.11	9.25503	4.17e-12	Up	8.99e-13	gi|241856636|ref|XP_002416068.1|/2.3e-54/transcription initiation factor TFII-D subunit, putative [Ixodes scapularis] >gi|215510282|gb|EEC19735.1| transcription initiation factor TFII-D subunit, putative [Ixodes scapularis]	NA	sp|P49906|TAF11_DROME/3.7e-44/Transcription initiation factor TFIID subunit 11 OS=Drosophila melanogaster GN=Taf11 PE=1 SV=1	aec:105149646/9.4e-47/transcription initiation factor TFIID subunit 11; K03135 transcription initiation factor TFIID subunit 11	7297552/2.8e-44/[K] KOG3219 Transcription initiation factor TFIID, subunit TAF11	PF04719/3.1E-39/hTAFII28-like protein conserved region	biological_process:GO:0006413//translational initiation;GO:1903506//regulation of nucleic acid-templated transcription;GO:0051123//RNA polymerase II transcriptional preinitiation complex assembly;cellular_component:GO:0005669//transcription factor TFIID complex;molecular_function:GO:0003713//transcription coactivator activity;GO:0008134//transcription factor binding;GO:0003743//translation initia…
Unigene53587_All	343	0.01	6.11	9.25503	1.82e-05	Up	5.84e-06	gi|696123067|gb|AIT40222.1|/4.1e-26/Tumor necrosis factor receptor-associated factor-like protein [Rhipicephalus microplus]	NA	sp|Q6DJN2|TRF6B_XENLA/4.3e-07/TNF receptor-associated factor 6-B OS=Xenopus laevis GN=traf6-b PE=2 SV=1	xla:444777/5.6e-06/traf6-b, rnf85, traf6, xtraf6; TNF receptor associated factor 6 (EC:6.3.2.-); K03175 TNF receptor-associated factor 6 [EC:2.3.2.27]	NA	NA	NA
Unigene20486_All	1621	0.01	6.1	9.25267	3.07e-35	Up	3.45e-36	gi|241799358|ref|XP_002400747.1|/1.5e-89/fatty acyl-CoA elongase, putative [Ixodes scapularis] >gi|215510836|gb|EEC20289.1| fatty acyl-CoA elongase, putative [Ixodes scapularis]	NA	sp|Q1HRV8|ELVL1_AEDAE/1.1e-52/Elongation of very long chain fatty acids protein AAEL008004 OS=Aedes aegypti GN=AAEL008004 PE=2 SV=2	isc:IscW_ISCW015224/1.6e-90/fatty acyl-CoA elongase, putative; K10250 elongation of very long chain fatty acids protein 7 [EC:2.3.1.199]	Hs13489093/4.3e-46/[I] KOG3071 Fatty acyl-CoA elongase/Polyunsaturated fatty acid specific elongation enzyme	NA	biological_process:GO:0006631//fatty acid metabolic process;cellular_component:GO:0016020//membrane;
CL5710.Contig5_All	434	0.01	6.1	9.25267	1.58e-07	Up	4.34e-08	gi|29825534|gb|AAO92284.1|/4.3e-20/putative beta thymosin [Dermacentor variabilis]	gi|29825533|gb|AY241963.1|/8.2187e-54/Dermacentor variabilis putative beta thymosin mRNA, complete cds	NA	NA	7290465/2.2e-13/[N] KOG4794 Thymosin beta	PF01290/6.8E-12/Thymosin beta-4 family	NA
CL55.Contig7_All	2084	0.01	6.08	9.24793	8.35e-46	Up	7.82e-47	gi|998508128|ref|XP_015514422.1|/1.8e-79/PREDICTED: serine/arginine repetitive matrix protein 2 isoform X2 [Neodiprion lecontei]	gi|736235073|ref|XM_010785118.1|/4.473e-08/PREDICTED: Notothenia coriiceps serine/arginine repetitive matrix protein 2-like (LOC104957483), transcript variant X2, mRNA	sp|Q9UQ35|SRRM2_HUMAN/8.0e-72/Serine/arginine repetitive matrix protein 2 OS=Homo sapiens GN=SRRM2 PE=1 SV=2	sko:100372992/9.9e-82/serine/arginine repetitive matrix protein 2-like; K13172 serine/arginine repetitive matrix protein 2	Hs19923466/5.9e-72/[A] KOG1869 Splicing coactivator SRm160/300, subunit SRm300	PF08312/7.4E-13/cwf21 domain	NA
Unigene20420_All	471	0.01	6.08	9.24793	2.35e-08	Up	6.11e-09	gi|241720242|ref|XP_002412169.1|/4.7e-20/7-dehydrocholesterol reductase, putative [Ixodes scapularis] >gi|215505308|gb|EEC14802.1| 7-dehydrocholesterol reductase, putative [Ixodes scapularis]	NA	NA	isc:IscW_ISCW011311/4.9e-21/7-dehydrocholesterol reductase, putative (EC:1.3.1.21); K00213 7-dehydrocholesterol reductase [EC:1.3.1.21]	NA	NA	biological_process:GO:0016126//sterol biosynthetic process;cellular_component:GO:0030176//integral component of endoplasmic reticulum membrane;GO:0005637//nuclear inner membrane;molecular_function:GO:0016627//oxidoreductase activity, acting on the CH-CH group of donors;
Unigene22907_All	3329	0.01	6.07	9.24555	5.11e-75	Up	3.28e-76	gi|241600940|ref|XP_002405228.1|/3.3e-19/hypothetical protein IscW_ISCW009774 [Ixodes scapularis] >gi|215502489|gb|EEC11983.1| hypothetical protein IscW_ISCW009774 [Ixodes scapularis]	NA	sp|Q7RTR2|NLRC3_HUMAN/6.4e-07/Protein NLRC3 OS=Homo sapiens GN=NLRC3 PE=2 SV=2	NA	Hs20562268/6.9e-06/[S] KOG4308 LRR-containing protein	PTHR24106/5.0E-17/--	NA
Unigene22603_All	1159	0.01	6.07	9.24555	2.81e-24	Up	4.05e-25	NA	NA	NA	NA	NA	NA	NA
Unigene9733_All	1016	0.01	6.06	9.24317	6.5e-21	Up	1.03e-21	NA	NA	NA	NA	NA	NA	NA
CL5937.Contig2_All	382	0.01	6.04	9.2384	2.75e-06	Up	8.22e-07	gi|768447352|ref|XP_011565665.1|/7.1e-19/PREDICTED: lon protease homolog 2, peroxisomal-like [Plutella xylostella]	NA	NA	NA	NA	SM00411/1.7E-38/bacterial (prokaryotic) histone like domain	biological_process:GO:1903506//regulation of nucleic acid-templated transcription;cellular_component:GO:0005829//cytosol;molecular_function:GO:0003677//DNA binding;
Unigene20347_All	1548	0.01	6.03	9.23601	3.96e-33	Up	4.63e-34	gi|241573642|ref|XP_002403199.1|/1.4e-84/cytochrome P450, putative [Ixodes scapularis] >gi|215500190|gb|EEC09684.1| cytochrome P450, putative [Ixodes scapularis]	NA	sp|P52786|CP2J1_RABIT/2.1e-53/Cytochrome P450 2J1 OS=Oryctolagus cuniculus GN=CYP2J1 PE=1 SV=2	clv:102088854/3.1e-56/cytochrome P450 2J2; K07418 cytochrome P450, family 2, subfamily J [EC:1.14.14.1]	Hs19743565/1.9e-51/[Q] KOG0156 Cytochrome P450 CYP2 subfamily	PTHR24300/1.7E-135/--	molecular_function:GO:0004497//monooxygenase activity;
CL3841.Contig2_All	852	0.01	6.02	9.23362	1.03e-16	Up	1.86e-17	NA	NA	NA	NA	NA	NA	NA
Unigene20449_All	713	0.01	6.01	9.23122	8.86e-14	Up	1.78e-14	NA	NA	NA	NA	NA	PF02098/2.7E-6/Tick histamine binding protein	NA
Unigene13561_All	5381	0.08	47.97	9.22792	0	Up	0	gi|919082631|ref|XP_013378731.1|/0.0e+00/PREDICTED: dual oxidase 2-like isoform X1 [Lingula anatina]	gi|780027999|ref|XM_011667993.1|/1.11012e-42/PREDICTED: Strongylocentrotus purpuratus dual oxidase 1 (duox1), transcript variant X4, mRNA	sp|Q8HZK2|DUOX2_PIG/0.0e+00/Dual oxidase 2 OS=Sus scrofa GN=DUOX2 PE=1 SV=2	spu:588656/0.0e+00/duox1, Udx1; dual oxidase 1 (EC:1.6.3.1); K13411 dual oxidase [EC:1.6.3.1 1.11.1.-]	Hs20149640/0.0e+00/[PQ] KOG0039 Ferric reductase, NADH/NADPH oxidase and related proteins	PS50292/91.166/Animal heme peroxidase superfamily profile.	NA
Unigene20610_All	876	0.01	5.99	9.22641	3.92e-17	Up	7e-18	gi|241740044|ref|XP_002414110.1|/1.9e-11/hypothetical protein IscW_ISCW013455 [Ixodes scapularis] >gi|215507964|gb|EEC17418.1| hypothetical protein IscW_ISCW013455 [Ixodes scapularis]	NA	NA	NA	NA	NA	NA
Unigene25163_All	213	0.01	5.99	9.22641	0.0120791	*	0.0055779	gi|241155747|ref|XP_002407637.1|/5.9e-07/breast cancer type 2 susceptibility protein brca2, putative [Ixodes scapularis] >gi|215494157|gb|EEC03798.1| breast cancer type 2 susceptibility protein brca2, putative [Ixodes scapularis]	NA	NA	isc:IscW_ISCW017529/6.2e-08/breast cancer type 2 susceptibility protein brca2, putative; K08775 breast cancer 2 susceptibility protein	NA	NA	biological_process:GO:0051298//centrosome duplication;GO:0006355//regulation of transcription, DNA-templated;GO:0000724//double-strand break repair via homologous recombination;GO:0051276//chromosome organization;cellular_component:GO:0005634//nucleus;GO:0005813//centrosome;molecular_function:GO:0003697//single-stranded DNA binding;GO:0043015//gamma-tubulin binding;
CL6047.Contig2_All	1759	0.01	5.99	9.22641	8.98e-38	Up	9.61e-39	NA	gi|157704079|gb|EU018133.1|/1.29848e-37/Rhipicephalus appendiculatus isolate RAHE_71a Ruka SINE elements	NA	NA	NA	NA	NA
CL3480.Contig2_All	1227	0.01	5.99	9.22641	1.53e-25	Up	2.14e-26	NA	NA	NA	NA	NA	PS50853/7.148/Fibronectin type-III domain profile.	NA
Unigene20272_All	1355	0.01	5.99	9.22641	1.72e-28	Up	2.24e-29	gi|926650912|ref|XP_013791968.1|/1.8e-27/PREDICTED: MIF4G domain-containing protein-like [Limulus polyphemus]	NA	sp|Q5EAQ1|M4GDB_DANRE/7.6e-07/MIF4G domain-containing protein B OS=Danio rerio GN=mif4gdb PE=1 SV=1	NA	7297569/8.7e-16/[J] KOG3942 MIF4G domain-containing protein	PTHR23254:SF16/1.0E-17/--	NA
Unigene15860_All	6024	0.2	119.76	9.22593	0	Up	0	gi|391337764|ref|XP_003743235.1|/1.3e-186/PREDICTED: cytochrome P450 315a1, mitochondrial-like [Metaseiulus occidentalis]	gi|241696539|ref|XM_002411797.1|/5.78622e-41/Ixodes scapularis conserved hypothetical protein, mRNA	sp|Q9VGH1|CP315_DROME/3.2e-81/Cytochrome P450 315a1, mitochondrial OS=Drosophila melanogaster GN=sad PE=2 SV=1	ame:411893/2.7e-95/CYP315A1, GB16447; cytochrome P450 315A1, mitochondrial; K10722 ecdysteroid 2-hydroxylase	7299524/2.4e-81/[Q] KOG0159 Cytochrome P450 CYP11/CYP12/CYP24/CYP27 subfamilies	PR00385/1.2E-13/P450 superfamily signature	biological_process:GO:0055114//oxidation-reduction process;molecular_function:GO:0005506//iron ion binding;GO:0008386//cholesterol monooxygenase (side-chain-cleaving) activity;GO:0020037//heme binding;
CL4190.Contig3_All	522	0.01	5.98	9.224	3.47e-09	Up	8.6e-10	gi|915666009|gb|KOC67937.1|/3.3e-06/hypothetical protein WH47_12267 [Habropoda laboriosa]	NA	NA	NA	NA	NA	NA
Unigene23896_All	899	0.01	5.98	9.224	5.68e-18	Up	9.85e-19	gi|241779416|ref|XP_002399909.1|/2.3e-20/hypothetical protein IscW_ISCW015215 [Ixodes scapularis] >gi|215510637|gb|EEC20090.1| hypothetical protein IscW_ISCW015215 [Ixodes scapularis]	NA	NA	NA	NA	PTHR21295:SF0/1.1E-13/--	biological_process:GO:0050896//response to stimulus;cellular_component:GO:0005576//extracellular region;molecular_function:GO:0005102//receptor binding;
CL3511.Contig2_All	441	0.01	5.98	9.224	1.58e-07	Up	4.34e-08	gi|241578901|ref|XP_002403722.1|/5.0e-08/hypothetical protein IscW_ISCW007130 [Ixodes scapularis] >gi|215500258|gb|EEC09752.1| hypothetical protein IscW_ISCW007130 [Ixodes scapularis]	NA	NA	NA	NA	NA	NA
CL436.Contig6_All	300	0.01	5.97	9.22159	0.000302356	Up	0.000110518	NA	NA	NA	NA	NA	NA	NA
Unigene20254_All	311	0.01	5.96	9.21917	0.000119574	Up	4.15e-05	NA	NA	NA	NA	NA	NA	NA
Unigene26269_All	866	0.01	5.95	9.21675	3.92e-17	Up	7e-18	gi|657743420|ref|XP_008306861.1|/2.3e-12/PREDICTED: cylicin-2-like [Cynoglossus semilaevis]	gi|408728862|gb|JQ718113.1|/3.04015e-06/Amia calva ultra conserved element locus 54861 genomic sequence	sp|O77033|CYC8_DICDI/3.8e-12/General transcriptional corepressor trfA OS=Dictyostelium discoideum GN=trfA PE=2 SV=1	crg:105345699/5.5e-10/chromodomain-helicase-DNA-binding protein Mi-2 homolog; K11643 chromodomain-helicase-DNA-binding protein 4 [EC:3.6.4.12]	SPAC140.02/7.0e-11/[K] KOG4210 Nuclear localization sequence binding protein	PS00823/-/Dehydrins signature 2.	NA
CL5931.Contig3_All	460	0.01	5.95	9.21675	6.09e-08	Up	1.63e-08	NA	NA	NA	NA	NA	NA	NA
Unigene20373_All	1181	0.01	5.94	9.21432	2.81e-24	Up	4.05e-25	NA	NA	NA	NA	NA	NA	NA
Unigene13735_All	1016	0.01	5.93	9.21189	1.72e-20	Up	2.75e-21	NA	gi|157704079|gb|EU018133.1|/9.90635e-12/Rhipicephalus appendiculatus isolate RAHE_71a Ruka SINE elements	NA	NA	NA	NA	NA
Unigene26489_All	1147	0.01	5.93	9.21189	1.95e-23	Up	2.87e-24	gi|918291956|gb|KOF69818.1|/1.9e-51/hypothetical protein OCBIM_22004025mg [Octopus bimaculoides]	NA	sp|Q9UJW8|ZN180_HUMAN/5.2e-49/Zinc finger protein 180 OS=Homo sapiens GN=ZNF180 PE=1 SV=2	obi:106880326/1.0e-48/uncharacterized LOC106880326; K09228 KRAB domain-containing zinc finger protein	Hs7019579/3.9e-49/[R] KOG1721 FOG: Zn-finger	SM00355/4.1E-4/zinc finger	NA
CL5463.Contig1_All	1586	0.01	5.92	9.20945	3.96e-33	Up	4.63e-34	gi|241747016|ref|XP_002414299.1|/2.6e-30/cell adhesion molecule, putative [Ixodes scapularis] >gi|215508153|gb|EEC17607.1| cell adhesion molecule, putative [Ixodes scapularis]	gi|295881195|gb|HM193853.1|/1.98276e-25/Rhipicephalus microplus strain Deutsch clone boom1_13804, complete sequence	NA	NA	NA	SM00060/0.0046/Fibronectin type 3 domain	NA
CL4210.Contig2_All	1245	0.01	5.9	9.20457	1.53e-25	Up	2.14e-26	gi|970918166|ref|XP_015125669.1|/1.7e-106/PREDICTED: high-affinity zinc uptake system protein ZnuA-like [Diachasma alloeum]	NA	NA	NA	NA	PTHR30477:SF1/7.8E-99/--	NA
CL594.Contig2_All	1207	0.01	5.9	9.20457	1.06e-24	Up	1.52e-25	gi|970917967|ref|XP_015125539.1|/1.2e-99/PREDICTED: outer membrane pore protein E-like [Diachasma alloeum]	NA	sp|P98088|MUC5A_HUMAN/6.1e-16/Mucin-5AC (Fragments) OS=Homo sapiens GN=MUC5AC PE=1 SV=3	pale:102882303/9.4e-16/MUC2; mucin 2, oligomeric mucus/gel-forming; K10955 intestinal mucin-2	CE05971/1.7e-10/[T] LSE0513 C 7-transmembrane receptor	PTHR34501:SF1/4.9E-268/--	NA
CL220.Contig7_All	404	0.01	5.89	9.20212	2.75e-06	Up	8.22e-07	NA	NA	NA	NA	NA	NA	NA
Unigene25289_All	370	0.01	5.89	9.20212	7.06e-06	Up	2.19e-06	gi|954317830|gb|KRY02812.1|/2.5e-13/Metallothionein-like protein type 3 [Trichinella patagoniensis] >gi|954585456|gb|KRZ64583.1| Metallothionein-like protein type 3, partial [Trichinella sp. T8]	NA	NA	NA	NA	PTHR33357/7.3E-12/--	NA
CL1268.Contig1_All	824	0.01	5.88	9.19967	7.11e-16	Up	1.32e-16	gi|241813586|ref|XP_002416513.1|/3.8e-49/cytochrome b5, putative [Ixodes scapularis] >gi|215510977|gb|EEC20430.1| cytochrome b5, putative [Ixodes scapularis]	NA	sp|Q9V4N3|CYB5_DROME/5.5e-16/Cytochrome b5 OS=Drosophila melanogaster GN=Cyt-b5 PE=2 SV=1	aqu:100632154/8.6e-13/fatty acid desaturase 2-like; K10226 acyl-CoA 6-desaturase (Delta-6 desaturase) [EC:1.14.19.3]	7298407/1.8e-19/[C] KOG0537 Cytochrome b5	NA	biological_process:GO:0055114//oxidation-reduction process;molecular_function:GO:0009703//nitrate reductase (NADH) activity;
Unigene20006_All	783	0.01	5.87	9.19722	4.9e-15	Up	9.41e-16	NA	NA	NA	NA	NA	NA	NA
Unigene20570_All	333	0.01	5.87	9.19722	4.67e-05	Up	1.56e-05	NA	NA	NA	NA	NA	NA	NA
CL6027.Contig2_All	1180	0.01	5.86	9.19476	7.39e-24	Up	1.08e-24	gi|325303116|tpg|DAA34294.1|/1.3e-15/TPA_inf: monocarboxylate transporter [Amblyomma variegatum]	NA	NA	isc:IscW_ISCW017242/1.0e-14/monocarboxylate transporter, putative; K11810 MFS transporter, MCP family, solute carrier family 16 (monocarboxylic acid transporters), member 12	NA	PTHR11360:SF86/2.9E-18/--	biological_process:GO:0006810//transport;cellular_component:GO:0016021//integral component of membrane;molecular_function:GO:0008028//monocarboxylic acid transmembrane transporter activity;
Unigene24421_All	615	0.01	5.86	9.19476	2.86e-11	Up	6.39e-12	gi|241695263|ref|XP_002413030.1|/6.5e-38/pygopus, putative [Ixodes scapularis] >gi|215506844|gb|EEC16338.1| pygopus, putative [Ixodes scapularis]	NA	sp|Q9V9W8|PYGO_DROME/1.6e-28/Protein pygopus OS=Drosophila melanogaster GN=pygo PE=1 SV=1	fpg:101919976/4.0e-15/SHC1; SHC (Src homology 2 domain containing) transforming protein 1; K06279 SHC-transforming protein 1	NA	PTHR23194/1.8E-31/--	NA
CL930.Contig2_All	3137	0.01	5.85	9.19229	8.08e-68	Up	5.67e-69	gi|926629621|ref|XP_013780463.1|/1.9e-149/PREDICTED: feline leukemia virus subgroup C receptor-related protein 2-like [Limulus polyphemus]	gi|930725772|ref|XM_005914421.2|/2.38439e-22/PREDICTED: Haplochromis burtoni feline leukemia virus subgroup C receptor-related protein 2-like (LOC102301180), transcript variant X3, mRNA	sp|Q9Y5Y0|FLVC1_HUMAN/9.7e-122/Feline leukemia virus subgroup C receptor-related protein 1 OS=Homo sapiens GN=FLVCR1 PE=1 SV=1	nvi:100120951/3.1e-135/uncharacterized MFS-type transporter C09D4.1; K08220 MFS transporter, FLVCR family, feline leukemia virus subgroup C receptor-related protein	7304188/1.3e-131/[R] KOG2563 Permease of the major facilitator superfamily	PTHR10924:SF4/3.8E-204/--	NA
Unigene23934_All	1347	0.01	5.85	9.19229	1.2e-27	Up	1.59e-28	gi|241862464|ref|XP_002416376.1|/1.7e-86/sulfotransferase, putative [Ixodes scapularis] >gi|215510590|gb|EEC20043.1| sulfotransferase, putative [Ixodes scapularis]	NA	sp|P19217|ST1E1_BOVIN/1.1e-34/Estrogen sulfotransferase OS=Bos taurus GN=SULT1E1 PE=1 SV=1	aqu:100640839/5.7e-38/amine sulfotransferase-like; K01025	CE23282/1.8e-37/[R] KOG1584 Sulfotransferase	PTHR11783:SF46/8.7E-126/--	molecular_function:GO:0016740//transferase activity;
Unigene21221_All	216	0.01	5.82	9.18488	0.012191	*	0.0055779	NA	NA	NA	NA	NA	NA	NA
CL2892.Contig1_All	1148	0.01	5.81	9.18239	5.13e-23	Up	7.66e-24	gi|241706620|ref|XP_002403168.1|/8.9e-57/salivary sulfotransferase, putative [Ixodes scapularis] >gi|215505004|gb|EEC14498.1| salivary sulfotransferase, putative [Ixodes scapularis]	NA	sp|O00338|ST1C2_HUMAN/7.1e-22/Sulfotransferase 1C2 OS=Homo sapiens GN=SULT1C2 PE=1 SV=1	aqu:100635940/1.6e-25/amine sulfotransferase-like; K01025	CE23282/3.2e-27/[R] KOG1584 Sulfotransferase	PTHR11783/2.7E-83/--	NA
CL6551.Contig1_All	3071	0.01	5.81	9.18239	1.06e-65	Up	7.63e-67	gi|391326093|ref|XP_003737559.1|/2.6e-127/PREDICTED: E3 ubiquitin-protein ligase MIB2-like [Metaseiulus occidentalis]	NA	sp|Q5ZIJ9|MIB2_CHICK/1.7e-91/E3 ubiquitin-protein ligase MIB2 OS=Gallus gallus GN=MIB2 PE=2 SV=1	obi:106880590/3.2e-113/E3 ubiquitin-protein ligase MIB2-like; K10645 E3 ubiquitin-protein ligase mind-bomb [EC:2.3.2.27]	Hs21264330_2/4.8e-78/[R] KOG0504 FOG: Ankyrin repeat	PS50089/9.878/Zinc finger RING-type profile.	NA
Unigene23388_All	695	0.01	5.81	9.18239	6.08e-13	Up	1.27e-13	NA	NA	NA	NA	NA	NA	NA
Unigene28021_All	237	0.01	5.81	9.18239	0.00485867	*	0.00209272	NA	NA	NA	NA	NA	NA	NA
Unigene921_All	960	0.01	5.81	9.18239	8.22e-19	Up	1.39e-19	gi|241720867|ref|XP_002412172.1|/3.5e-91/Niemann-Pick type C1 domain-containing protein, putative [Ixodes scapularis] >gi|215505316|gb|EEC14810.1| Niemann-Pick type C1 domain-containing protein, putative [Ixodes scapularis]	NA	sp|P56941|NPC1_PIG/1.0e-21/Niemann-Pick C1 protein OS=Sus scrofa GN=NPC1 PE=2 SV=1	dre:553330/5.1e-25/npc1, im:7149020, wu:fb53a12, wu:fc29a12; Niemann-Pick disease, type C1; K12385 Niemann-Pick C1 protein	Hs4557803/7.5e-22/[I] KOG1933 Cholesterol transport protein (Niemann-Pick C disease protein)	PF16414/1.5E-48/Niemann-Pick C1 N terminus	biological_process:GO:0032933//SREBP signaling pathway;GO:0008203//cholesterol metabolic process;cellular_component:GO:0000139//Golgi membrane;GO:0005789//endoplasmic reticulum membrane;molecular_function:GO:0015485//cholesterol binding;
Unigene24911_All	1624	0.01	5.8	9.17991	1.5e-33	Up	1.74e-34	gi|407411773|gb|EKF33704.1|/2.1e-181/glutamate dehydrogenase, putative [Trypanosoma cruzi marinkellei]	gi|3080750|gb|AF009364.1|AF009364/3.89876e-107/Trypanosoma cruzi glutamate dehydrogenase gene, complete cds	sp|P28724|DHE4_GIAIN/1.5e-142/NADP-specific glutamate dehydrogenase OS=Giardia intestinalis PE=2 SV=1	cin:100176644/9.0e-139/NADP-specific glutamate dehydrogenase; K00262 glutamate dehydrogenase (NADP+) [EC:1.4.1.4]	YOR375c/2.1e-117/[E] KOG2250 Glutamate/leucine/phenylalanine/valine dehydrogenases	PF02812/6.7E-49/Glu/Leu/Phe/Val dehydrogenase, dimerisation domain	biological_process:GO:0006520//cellular amino acid metabolic process;GO:0055114//oxidation-reduction process;molecular_function:GO:0016639//oxidoreductase activity, acting on the CH-NH2 group of donors, NAD or NADP as acceptor;
CL2407.Contig1_All	2124	0.01	5.8	9.17991	1.55e-44	Up	1.48e-45	gi|241640583|ref|XP_002409271.1|/2.1e-59/acyl-CoA synthetase, putative [Ixodes scapularis] >gi|215501323|gb|EEC10817.1| acyl-CoA synthetase, putative [Ixodes scapularis]	NA	sp|Q01158|LUCI_LUCLA/7.7e-38/Luciferin 4-monooxygenase OS=Luciola lateralis PE=2 SV=1	soc:105204338/8.1e-31/4-coumarate--CoA ligase 1-like; K01904 4-coumarate--CoA ligase [EC:6.2.1.12]	At4g05160/1.1e-33/[I] KOG1176 Acyl-CoA synthetase	PTHR24096:SF231/2.8E-72/--	NA
CL5234.Contig2_All	355	0.01	5.79	9.17742	1.82e-05	Up	5.84e-06	gi|241569940|ref|XP_002402736.1|/9.5e-18/hypothetical protein IscW_ISCW007668 [Ixodes scapularis] >gi|215500104|gb|EEC09598.1| hypothetical protein IscW_ISCW007668 [Ixodes scapularis]	NA	NA	NA	NA	NA	NA
CL247.Contig3_All	510	0.01	5.78	9.17493	9.03e-09	Up	2.29e-09	gi|241747878|ref|XP_002405658.1|/5.0e-44/cmp-N-acetylneuraminic acid synthase, putative [Ixodes scapularis] >gi|215505912|gb|EEC15406.1| cmp-N-acetylneuraminic acid synthase, putative, partial [Ixodes scapularis]	NA	sp|Q90WG6|NEUA_ONCMY/7.7e-21/N-acylneuraminate cytidylyltransferase OS=Oncorhynchus mykiss GN=cmas PE=2 SV=1	asn:102377821/5.0e-19/CMAS; cytidine monophosphate N-acetylneuraminic acid synthetase; K00983 N-acylneuraminate cytidylyltransferase [EC:2.7.7.43]	Hs8923900/1.9e-16/[F] TWOG0031 Cytidylyltransferase	PF02348/7.6E-18/Cytidylyltransferase	cellular_component:GO:0005829//cytosol;molecular_function:GO:0008781//N-acylneuraminate cytidylyltransferase activity;
Unigene25239_All	642	0.01	5.77	9.17243	1.09e-11	Up	2.4e-12	gi|780106502|ref|XP_011675926.1|/4.7e-15/PREDICTED: calmodulin-A-like [Strongylocentrotus purpuratus]	NA	sp|P53440|CALMF_NAEGR/1.5e-16/Calmodulin, flagellar OS=Naegleria gruberi GN=CAM1 PE=2 SV=1	crg:105327998/1.4e-15/calmodulin-A-like; K02183 calmodulin	Hs4502549/3.1e-16/[T] KOG0027 Calmodulin and related proteins (EF-Hand superfamily)	PTHR23050/1.8E-14/--	NA
CL1461.Contig1_All	2776	0.01	5.76	9.16993	6.35e-59	Up	4.95e-60	gi|357619158|gb|EHJ71838.1|/5.6e-20/hypothetical protein KGM_17211 [Danaus plexippus]	NA	sp|Q54J55|MYBX_DICDI/5.2e-10/Myb-like protein X OS=Dictyostelium discoideum GN=mybX PE=3 SV=1	fab:101815890/1.8e-14/RPGR; retinitis pigmentosa GTPase regulator; K19607 X-linked retinitis pigmentosa GTPase regulator	7295248/7.2e-09/[S] KOG4023 Uncharacterized conserved protein	PTHR33836:SF1/7.0E-42/--	NA
Unigene22275_All	1158	0.01	5.76	9.16993	5.12e-23	Up	7.66e-24	gi|401430149|ref|XP_003886486.1|/1.0e-12/uncharacterized protein, partial [Leishmania mexicana MHOM/GT/2001/U1103]	NA	sp|Q8BTI8|SRRM2_MOUSE/4.8e-10/Serine/arginine repetitive matrix protein 2 OS=Mus musculus GN=Srrm2 PE=1 SV=3	cge:100770675/6.2e-09/Srrm2; serine/arginine repetitive matrix 2; K13172 serine/arginine repetitive matrix protein 2	Hs19923466/2.0e-08/[A] KOG1869 Splicing coactivator SRm160/300, subunit SRm300	PF03036/3.5E-10/Perilipin family	NA
CL1202.Contig2_All	318	0.01	5.75	9.16742	0.00011939	Up	4.15e-05	NA	NA	NA	NA	NA	NA	NA
CL5278.Contig1_All	1072	0.01	5.74	9.16491	6.5e-21	Up	1.03e-21	gi|241830890|ref|XP_002414829.1|/1.7e-17/hypothetical protein IscW_ISCW013637 [Ixodes scapularis] >gi|215509041|gb|EEC18494.1| hypothetical protein IscW_ISCW013637, partial [Ixodes scapularis]	NA	NA	NA	NA	PTHR10725:SF9/4.2E-13/--	NA
Unigene20533_All	453	0.01	5.74	9.16491	1.58e-07	Up	4.34e-08	NA	NA	NA	NA	NA	NA	NA
Unigene28297_All	569	0.01	5.73	9.16239	5.11e-10	Up	1.21e-10	gi|241581367|ref|XP_002403503.1|/8.9e-50/fatty acid synthase, putative [Ixodes scapularis] >gi|215502217|gb|EEC11711.1| fatty acid synthase, putative [Ixodes scapularis]	NA	sp|P12276|FAS_CHICK/1.6e-43/Fatty acid synthase OS=Gallus gallus GN=FASN PE=1 SV=5	gja:107118129/1.1e-46/FASN; fatty acid synthase; K00665 fatty acid synthase, animal type [EC:2.3.1.85]	Hs21618359/8.6e-42/[I] KOG1202 Animal-type fatty acid synthase and related proteins	PTHR11712:SF280/3.8E-63/--	biological_process:GO:0008152//metabolic process;molecular_function:GO:0016417//S-acyltransferase activity;GO:0016297//acyl-[acyl-carrier-protein] hydrolase activity;GO:0016491//oxidoreductase activity;
CL6413.Contig2_All	339	0.01	5.73	9.16239	4.68e-05	Up	1.56e-05	NA	NA	NA	NA	NA	NA	NA
CL6539.Contig2_All	626	0.01	5.73	9.16239	2.86e-11	Up	6.39e-12	gi|815927339|ref|XP_012248206.1|/1.3e-30/PREDICTED: LOW QUALITY PROTEIN: uncharacterized protein LOC100740922 [Bombus impatiens]	gi|15870110|emb|AJ325716.1|/3.9591e-123/Homo sapiens genomic sequence surrounding NotI site, clone JNB-353S	NA	NA	NA	NA	NA
Unigene25579_All	259	0.01	5.73	9.16239	0.00194129	*	0.000785148	NA	NA	NA	NA	NA	NA	NA
Unigene27533_All	299	0.01	5.73	9.16239	0.000302712	Up	0.000110518	NA	NA	NA	NA	NA	NA	NA
Unigene20285_All	1935	0.01	5.71	9.15735	6.95e-40	Up	7.14e-41	gi|241378410|ref|XP_002409154.1|/1.0e-158/arylsulfatase B, putative [Ixodes scapularis] >gi|215497456|gb|EEC06950.1| arylsulfatase B, putative, partial [Ixodes scapularis]	NA	sp|Q5FYB0|ARSJ_HUMAN/2.5e-96/Arylsulfatase J OS=Homo sapiens GN=ARSJ PE=2 SV=1	dme:Dmel_CG7402/7.0e-98/CG7402 gene product from transcript CG7402-RA (EC:3.1.6.12); K01135 arylsulfatase B [EC:3.1.6.12]	7293925/4.0e-99/[R] KOG3867 Sulfatase	PTHR10342/5.1E-225/--	molecular_function:GO:0008484//sulfuric ester hydrolase activity;
CL2624.Contig5_All	2846	0.01	5.71	9.15735	9.03e-60	Up	6.97e-61	gi|926610986|ref|XP_013791573.1|/8.7e-271/PREDICTED: armadillo repeat-containing protein 8-like, partial [Limulus polyphemus]	NA	sp|Q9DBR3|ARMC8_MOUSE/1.0e-218/Armadillo repeat-containing protein 8 OS=Mus musculus GN=Armc8 PE=2 SV=2	NA	Hs7661562/1.6e-91/[R] KOG1293 Proteins containing armadillo/beta-catenin-like repeat	SM00185/0.027/Armadillo/beta-catenin-like repeats	NA
Unigene25725_All	532	0.01	5.71	9.15735	3.47e-09	Up	8.6e-10	gi|123501795|ref|XP_001328156.1|/1.5e-43/thiol peroxidase [Trichomonas vaginalis G3] >gi|123501820|ref|XP_001328164.1| thiol peroxidase [Trichomonas vaginalis G3]	NA	NA	NA	NA	PTHR10681/1.2E-52/--	molecular_function:GO:0004601//peroxidase activity;
Unigene20025_All	922	0.01	5.67	9.1472	1.49e-17	Up	2.62e-18	NA	gi|157704077|gb|EU018131.1|/2.19288e-102/Rhipicephalus appendiculatus isolate RAHD_87 Ruka SINE elements	NA	NA	NA	NA	NA
Unigene6314_All	1876	0.04	22.61	9.14275	2.5e-150	Up	9.06e-152	gi|926659479|gb|ALD51320.1|/4.1e-293/carboxylesterase [Rhipicephalus microplus]	gi|6003566|gb|AF182283.1|AF182283/0/Boophilus microplus clone 13 esterase mRNA, complete cds	sp|O62763|ACES_FELCA/7.6e-82/Acetylcholinesterase OS=Felis catus GN=ACHE PE=3 SV=1	isc:IscW_ISCW022961/1.9e-132/esterase, putative (EC:3.1.1.7); K01049 acetylcholinesterase [EC:3.1.1.7]	Hs4557239/8.2e-81/[T] KOG4389 Acetylcholinesterase/Butyrylcholinesterase	PTHR11559/1.7E-185/--	molecular_function:GO:0004104//cholinesterase activity;
Unigene20690_All	1021	0.01	5.65	9.14211	1.19e-19	Up	1.95e-20	NA	NA	NA	NA	NA	NA	NA
Unigene21198_All	261	0.01	5.65	9.14211	0.00194109	*	0.000785148	NA	NA	NA	NA	NA	NA	NA
Unigene17453_All	1025	0.01	5.63	9.13699	1.19e-19	Up	1.95e-20	gi|675364340|gb|KFM57242.1|/3.2e-50/hypothetical protein X975_25420, partial [Stegodyphus mimosarum]	NA	NA	NA	NA	SM00671/22.0/Sel1-like repeats.	NA
Unigene21029_All	1513	0.01	5.63	9.13699	3.55e-30	Up	4.43e-31	gi|241063638|ref|XP_002408192.1|/3.3e-06/hypothetical protein IscW_ISCW000943 [Ixodes scapularis] >gi|215492394|gb|EEC02035.1| hypothetical protein IscW_ISCW000943 [Ixodes scapularis]	NA	NA	xla:494638/6.5e-06/uncharacterized LOC494638; K17284 perilipin-2	NA	PF03036/3.8E-9/Perilipin family	NA
Unigene3411_All	3133	0.02	11.25	9.13571	2.57e-128	Up	1.07e-129	gi|391343428|ref|XP_003746012.1|/1.6e-164/PREDICTED: putative phospholipase B-like 2-like [Metaseiulus occidentalis]	gi|157704080|gb|EU018134.1|/1.09235e-30/Rhipicephalus appendiculatus isolate RAHE_71b Ruka SINE elements	sp|Q8NHP8|PLBL2_HUMAN/2.7e-140/Putative phospholipase B-like 2 OS=Homo sapiens GN=PLBD2 PE=1 SV=2	pale:102882303/1.6e-06/MUC2; mucin 2, oligomeric mucus/gel-forming; K10955 intestinal mucin-2	Hs22060441/2.0e-140/[T] KOG3774 Uncharacterized conserved protein Lama	PTHR12370:SF3/1.3E-265/--	NA
Unigene21533_All	421	0.01	5.62	9.13443	1.06e-06	Up	3.08e-07	NA	NA	NA	NA	NA	NA	NA
Unigene25335_All	753	0.01	5.62	9.13443	8.85e-14	Up	1.78e-14	gi|241779416|ref|XP_002399909.1|/8.0e-14/hypothetical protein IscW_ISCW015215 [Ixodes scapularis] >gi|215510637|gb|EEC20090.1| hypothetical protein IscW_ISCW015215 [Ixodes scapularis]	NA	NA	NA	NA	NA	biological_process:GO:0050896//response to stimulus;cellular_component:GO:0005576//extracellular region;molecular_function:GO:0005102//receptor binding;
Unigene20080_All	1028	0.01	5.61	9.13186	1.19e-19	Up	1.95e-20	NA	gi|145585577|emb|CU075922.10|/1.26093e-30/Opossum DNA sequence from clone LBNL3-266N1, complete sequence	NA	NA	NA	NA	NA
CL4003.Contig1_All	794	0.01	5.6	9.12928	1.29e-14	Up	2.51e-15	NA	NA	NA	NA	NA	NA	NA
CL5954.Contig1_All	1900	0.01	5.6	9.12928	3.4e-38	Up	3.6e-39	gi|242002174|ref|XP_002435730.1|/2.7e-103/secreted protein, putative [Ixodes scapularis] >gi|215499066|gb|EEC08560.1| secreted protein, putative, partial [Ixodes scapularis]	NA	sp|Q80XG9|LRRT4_MOUSE/8.4e-28/Leucine-rich repeat transmembrane neuronal protein 4 OS=Mus musculus GN=Lrrtm4 PE=1 SV=2	sko:102803328/5.0e-32/leucine-rich repeat-containing protein 15-like; K13023 carboxypeptidase N regulatory subunit	7294497/2.4e-35/[R] KOG0619 FOG: Leucine rich repeat	PF13855/2.5E-16/Leucine rich repeat	biological_process:GO:0007409//axonogenesis;
CL3753.Contig1_All	1882	0.01	5.6	9.12928	8.98e-38	Up	9.61e-39	gi|242000608|ref|XP_002434947.1|/2.8e-140/cytochrome P450, putative [Ixodes scapularis] >gi|215498277|gb|EEC07771.1| cytochrome P450, putative, partial [Ixodes scapularis]	gi|928036467|ref|XM_014011397.1|/1.12105e-08/PREDICTED: Austrofundulus limnaeus cytochrome P450 3A30 (LOC106519642), mRNA	sp|Q9JMA7|CP341_MOUSE/6.1e-79/Cytochrome P450 3A41 OS=Mus musculus GN=Cyp3a41a PE=2 SV=2	mmu:53973/7.9e-78/Cyp3a41a, Cyp3a41; cytochrome P450, family 3, subfamily a, polypeptide 41A (EC:1.14.14.1); K07424 cytochrome P450, family 3, subfamily A [EC:1.14.14.1]	Hs13435386/3.9e-75/[Q] KOG0158 Cytochrome P450 CYP3/CYP5/CYP6/CYP9 subfamilies	PTHR24292/5.0E-219/--	molecular_function:GO:0005488//binding;GO:0016705//oxidoreductase activity, acting on paired donors, with incorporation or reduction of molecular oxygen;GO:0004497//monooxygenase activity;
Unigene23242_All	972	0.01	5.59	9.1267	2.16e-18	Up	3.69e-19	NA	NA	NA	NA	NA	NA	NA
Unigene24900_All	1129	0.01	5.59	9.1267	9.37e-22	Up	1.45e-22	NA	NA	NA	NA	NA	NA	NA
Unigene1124_All	324	0.01	5.58	9.12412	0.000118906	Up	4.15e-05	NA	NA	NA	NA	NA	NA	NA
CL4282.Contig2_All	522	0.01	5.57	9.12153	9.04e-09	Up	2.29e-09	gi|74844209|sp|Q8WPI3.1|BOOG2_RHIMP/1.5e-67/RecName: Full=Boophilin-G2; Flags: Precursor >gi|17529564|emb|CAC82582.1| boophilin [Rhipicephalus microplus]	NA	sp|Q8WPI3|BOOG2_RHIMP/1.2e-69/Boophilin-G2 OS=Rhipicephalus microplus GN=G2 PE=1 SV=1	ecb:100068873/2.4e-29/TFPI; tissue factor pathway inhibitor; K03909 tissue factor pathway inhibitor	Hs5454114/2.2e-28/[O] KOG4295 Serine proteinase inhibitor (KU family)	PS00280/-/Pancreatic trypsin inhibitor (Kunitz) family signature.	biological_process:GO:0010951//negative regulation of endopeptidase activity;cellular_component:GO:0005576//extracellular region;molecular_function:GO:0004867//serine-type endopeptidase inhibitor activity;
Unigene22586_All	543	0.01	5.56	9.11894	3.47e-09	Up	8.6e-10	gi|443698243|gb|ELT98332.1|/3.7e-21/hypothetical protein CAPTEDRAFT_89684 [Capitella teleta]	gi|840843327|emb|LK119268.1|/1.06017e-43/Apteryx australis mantelli genome assembly AptMant0, scaffold C17669296	NA	NA	NA	PS01143/-/Ribosomal protein L31 signature.	NA
CL5657.Contig2_All	1398	0.01	5.53	9.11114	3.17e-27	Up	4.23e-28	gi|669217784|emb|CDW60209.1|/1.8e-237/CTP synthase [Trichuris trichiura]	gi|556764596|ref|XM_005977505.1|/4.61094e-61/PREDICTED: Pantholops hodgsonii enolase-like (LOC102323405), mRNA	sp|Q1KYT0|ENOB_PIG/6.2e-121/Beta-enolase OS=Sus scrofa GN=ENO3 PE=2 SV=1	ola:101159663/6.2e-120/alpha-enolase-like; K01689 enolase [EC:4.2.1.11]	Hs4503573/5.1e-120/[G] KOG2670 Enolase	PF00113/4.8E-142/Enolase, C-terminal TIM barrel domain	NA
Unigene20973_All	1996	0.01	5.52	9.10852	6.95e-40	Up	7.14e-41	NA	NA	NA	NA	NA	PF06083/2.8E-8/Interleukin-17	NA
CL407.Contig3_All	2802	0.48	264.85	9.10793	0	Up	0	gi|325304058|tpg|DAA34730.1|/8.7e-21/TPA_inf: hypothetical secreted protein 790 [Amblyomma variegatum]	NA	NA	NA	NA	NA	NA
CL261.Contig2_All	1665	0.01	5.5	9.10329	2.77e-32	Up	3.29e-33	gi|241240603|ref|XP_002401737.1|/3.6e-83/cytochrome P450, putative [Ixodes scapularis] >gi|215496227|gb|EEC05868.1| cytochrome P450, putative [Ixodes scapularis]	NA	sp|Q9JMA7|CP341_MOUSE/8.6e-69/Cytochrome P450 3A41 OS=Mus musculus GN=Cyp3a41a PE=2 SV=2	gfr:102033663/8.5e-68/TBXAS1; thromboxane A synthase 1 (platelet); K01832 thromboxane-A synthase [EC:5.3.99.5]	Hs4503231/2.4e-60/[Q] KOG0158 Cytochrome P450 CYP3/CYP5/CYP6/CYP9 subfamilies	PR00385/3.0E-9/P450 superfamily signature	molecular_function:GO:0016491//oxidoreductase activity;
Unigene27345_All	3692	0.02	10.99	9.10198	4.66e-149	Up	1.7e-150	gi|241570963|ref|XP_002402737.1|/9.9e-166/acetylcholinesterase, putative [Ixodes scapularis] >gi|215502070|gb|EEC11564.1| acetylcholinesterase, putative [Ixodes scapularis]	NA	sp|W4VSJ0|ACES_TRILK/4.9e-72/Acetylcholinesterase-1 OS=Trittame loki PE=1 SV=1	isc:IscW_ISCW020825/1.0e-166/acetylcholinesterase, putative (EC:3.1.1.7); K01049 acetylcholinesterase [EC:3.1.1.7]	Hs7710112/1.6e-67/[T] KOG4389 Acetylcholinesterase/Butyrylcholinesterase	PF00135/4.7E-133/Carboxylesterase family	cellular_component:GO:0005615//extracellular space;molecular_function:GO:0004104//cholinesterase activity;
Unigene21721_All	368	0.01	5.48	9.09803	1.82e-05	Up	5.84e-06	NA	NA	NA	NA	NA	NA	NA
CL222.Contig3_All	1429	0.01	5.47	9.0954	3.16e-27	Up	4.23e-28	gi|696123067|gb|AIT40222.1|/9.2e-35/Tumor necrosis factor receptor-associated factor-like protein [Rhipicephalus microplus]	NA	NA	obi:106878692/1.6e-09/TNF receptor-associated factor 6-like; K03175 TNF receptor-associated factor 6 [EC:2.3.2.27]	NA	PS50145/8.596/Zinc finger TRAF-type profile.	NA
Unigene16187_All	450	0.01	5.45	9.09011	4.11e-07	Up	1.16e-07	NA	NA	NA	NA	NA	NA	NA
Unigene27395_All	551	0.01	5.45	9.09011	3.47e-09	Up	8.6e-10	gi|524865619|ref|XP_005089637.1|/2.6e-06/PREDICTED: fibrous sheath CABYR-binding protein-like [Aplysia californica]	NA	NA	NA	NA	NA	NA
CL3020.Contig7_All	506	0.01	5.45	9.09011	6.08e-08	Up	1.63e-08	NA	NA	NA	NA	NA	NA	NA
Unigene20228_All	2874	0.01	5.44	9.08746	1.18e-57	Up	9.37e-59	gi|241748573|ref|XP_002405708.1|/1.9e-265/GABA transporter, putative [Ixodes scapularis] >gi|215505954|gb|EEC15448.1| GABA transporter, putative [Ixodes scapularis]	gi|157704077|gb|EU018131.1|/4.72371e-19/Rhipicephalus appendiculatus isolate RAHD_87 Ruka SINE elements	sp|P30531|SC6A1_HUMAN/1.7e-168/Sodium- and chloride-dependent GABA transporter 1 OS=Homo sapiens GN=SLC6A1 PE=1 SV=2	myd:102768507/1.2e-170/SLC6A1; solute carrier family 6 (neurotransmitter transporter), member 1; K05034 solute carrier family 6 (neurotransmitter transporter, GABA) member 1	Hs13648275/1.2e-168/[T] KOG3660 Sodium-neurotransmitter symporter	PS00610/-/Sodium:neurotransmitter symporter family signature 1.	biological_process:GO:0006836//neurotransmitter transport;GO:0055085//transmembrane transport;cellular_component:GO:0005887//integral component of plasma membrane;molecular_function:GO:0005328//neurotransmitter:sodium symporter activity;
Unigene5287_All	2082	0.67	364.13	9.08608	0	Up	0	gi|926623596|ref|XP_013777224.1|/4.8e-117/PREDICTED: purine nucleoside phosphorylase-like isoform X1 [Limulus polyphemus]	NA	sp|P55859|PNPH_BOVIN/8.2e-93/Purine nucleoside phosphorylase OS=Bos taurus GN=PNP PE=1 SV=3	xma:102219004/1.1e-99/purine nucleoside phosphorylase-like; K03783 purine-nucleoside phosphorylase [EC:2.4.2.1]	Hs4557801/6.3e-90/[F] KOG3984 Purine nucleoside phosphorylase	PTHR11904/1.3E-154/--	NA
Unigene20309_All	937	0.01	5.43	9.08481	3.92e-17	Up	7e-18	gi|696123067|gb|AIT40222.1|/1.2e-38/Tumor necrosis factor receptor-associated factor-like protein [Rhipicephalus microplus]	NA	NA	aqu:100639381/1.0e-06/TNF receptor-associated factor 3-like; K03174 TNF receptor-associated factor 3	NA	PTHR10131:SF85/6.3E-12/--	NA
CL3470.Contig4_All	702	0.01	5.42	9.08215	4.18e-12	Up	8.99e-13	gi|919026216|ref|XP_013396880.1|/3.3e-14/PREDICTED: equistatin-like [Lingula anatina]	NA	NA	NA	NA	NA	NA
Unigene1108_All	534	0.01	5.41	9.07948	9.03e-09	Up	2.29e-09	NA	NA	NA	NA	NA	NA	NA
Unigene21045_All	595	0.01	5.41	9.07948	5.1e-10	Up	1.21e-10	gi|226551|prf||1601521A/1.1e-13/Lea D-7 gene	NA	sp|Q95V77|LEA1_APHAV/8.2e-06/Late embryogenesis abundant protein 1 OS=Aphelenchus avenae PE=2 SV=1	NA	At1g52690/2.9e-24/[S] KOG4744 Uncharacterized conserved protein	NA	NA
Unigene24151_All	201	0.01	5.41	9.07948	0.0293814	*	0.0148673	NA	NA	NA	NA	NA	NA	NA
CL3902.Contig1_All	1512	0.01	5.39	9.07414	6.51e-29	Up	8.39e-30	gi|389594453|ref|XP_003722449.1|/2.0e-11/proteophosphoglycan 5 [Leishmania major strain Friedlin] >gi|323363677|emb|CBZ12682.1| proteophosphoglycan 5 [Leishmania major strain Friedlin]	NA	NA	ssc:100511011/1.4e-08/SRRM2; serine/arginine repetitive matrix 2; K13172 serine/arginine repetitive matrix protein 2	Hs19923466/9.1e-06/[A] KOG1869 Splicing coactivator SRm160/300, subunit SRm300	NA	NA
Unigene24986_All	637	0.01	5.39	9.07414	7.47e-11	Up	1.7e-11	gi|353678110|sp|P86950.1|SLP2_PINMA/1.3e-12/RecName: Full=Shematrin-like protein 2; Flags: Precursor [Pinctada maxima] >gi|452883270|gb|AGG15947.1| shematrin-2alpha [Pinctada maxima]	NA	sp|P86950|SLP2_PINMA/1.0e-14/Shematrin-like protein 2 OS=Pinctada maxima PE=1 SV=1	xtr:100489309/1.5e-09/krt5.6, krt1; keratin 5, gene 6; K07605 type II keratin, basic	At5g61030/8.3e-09/[R] KOG0118 FOG: RRM domain	NA	NA
CL3493.Contig1_All	3693	0.08	43.04	9.07146	0	Up	0	gi|241747016|ref|XP_002414299.1|/3.0e-215/cell adhesion molecule, putative [Ixodes scapularis] >gi|215508153|gb|EEC17607.1| cell adhesion molecule, putative [Ixodes scapularis]	NA	sp|O88488|PTPRQ_RAT/8.1e-27/Phosphatidylinositol phosphatase PTPRQ OS=Rattus norvegicus GN=Ptprq PE=1 SV=1	amj:102560937/2.4e-30/PTPRQ; protein tyrosine phosphatase, receptor type, Q; K16910 receptor-type tyrosine-protein phosphatase Q [EC:3.1.3.48]	Hs21735577/1.5e-25/[T] KOG3510 FOG: Immunoglobulin C-2 Type/fibronectin type III domains	PTHR10489:SF616/1.4E-129/--	NA
CL2667.Contig6_All	5908	0.01	5.37	9.06878	1.46e-119	Up	6.47e-121	gi|646692127|gb|KDR07325.1|/0.0e+00/Ubiquitin carboxyl-terminal hydrolase 32 [Zootermopsis nevadensis]	gi|241594841|ref|XM_002404349.1|/0/Ixodes scapularis ubiquitin specific protease, putative, mRNA	sp|Q8NFA0|UBP32_HUMAN/2.3e-302/Ubiquitin carboxyl-terminal hydrolase 32 OS=Homo sapiens GN=USP32 PE=1 SV=1	api:100167978/0.0e+00/USP32; ubiquitin carboxyl-terminal hydrolase 32; K11837 ubiquitin carboxyl-terminal hydrolase 6/32 [EC:3.4.19.12]	7293731/2.9e-241/[O] KOG1870 Ubiquitin C-terminal hydrolase	PS50222/9.297/EF-hand calcium-binding domain profile.	biological_process:GO:0006511//ubiquitin-dependent protein catabolic process;GO:0016579//protein deubiquitination;molecular_function:GO:0004843//thiol-dependent ubiquitin-specific protease activity;GO:0005509//calcium ion binding;
Unigene26273_All	311	0.01	5.37	9.06878	0.000302372	Up	0.000110518	NA	NA	NA	NA	NA	NA	NA
Unigene23418_All	350	0.01	5.37	9.06878	0.000118732	Up	4.15e-05	NA	NA	NA	NA	NA	NA	NA
Unigene23195_All	225	0.01	5.36	9.06609	0.0121092	*	0.0055779	NA	NA	NA	NA	NA	NA	NA
Unigene23887_All	702	0.01	5.36	9.06609	4.17e-12	Up	8.99e-13	NA	NA	NA	NA	NA	NA	NA
Unigene22522_All	1173	0.01	5.36	9.06609	9.38e-22	Up	1.45e-22	gi|926640970|ref|XP_013786603.1|/9.5e-54/PREDICTED: la protein homolog [Limulus polyphemus]	NA	sp|Q26457|LA_AEDAL/1.2e-45/La protein homolog OS=Aedes albopictus PE=1 SV=1	pxy:105392926/7.4e-50/la protein homolog; K11090 lupus La protein	7298671/1.0e-41/[A] KOG4213 RNA-binding protein La	PF05383/3.0E-18/La domain	NA
CL6022.Contig2_All	1009	0.01	5.36	9.06609	2.16e-18	Up	3.69e-19	gi|332691297|gb|AEE89467.1|/5.1e-16/salivary protein antigen P23 [Ixodes scapularis]	NA	NA	NA	NA	NA	NA
CL799.Contig2_All	1828	0.01	5.35	9.0634	8.12e-35	Up	9.18e-36	gi|401429142|ref|XP_003879053.1|/2.7e-07/proteophosphoglycan ppg1 [Leishmania mexicana MHOM/GT/2001/U1103] >gi|322495303|emb|CBZ30607.1| proteophosphoglycan ppg1 [Leishmania mexicana MHOM/GT/2001/U1103]	NA	NA	NA	NA	NA	NA
Unigene15364_All	970	0.01	5.35	9.0634	1.49e-17	Up	2.62e-18	gi|985484733|gb|AMD08910.1|/3.9e-29/secretory calcium-binding phosphosphoprotein proline-glutamine-rich 4, partial [Lepisosteus oculatus]	NA	sp|P05790|FIBH_BOMMO/6.6e-29/Fibroin heavy chain OS=Bombyx mori GN=FIBH PE=1 SV=4	xtr:779443/2.0e-16/eln, eln1; elastin; K14211 elastin	At5g56330/3.9e-18/[R] KOG0382 Carbonic anhydrase	NA	NA
CL3649.Contig2_All	269	0.01	5.35	9.0634	0.00194453	*	0.000785148	gi|325303076|tpg|DAA34274.1|/1.4e-16/TPA_inf: factor D-like protein [Amblyomma variegatum]	gi|242002587|ref|XM_002435892.1|/5.14178e-14/Ixodes scapularis GGY domain-containing protein, putative, mRNA	NA	NA	NA	NA	NA
Unigene20543_All	642	0.01	5.34	9.0607	7.48e-11	Up	1.7e-11	NA	NA	NA	NA	NA	NA	NA
Unigene25702_All	644	0.01	5.32	9.05528	7.48e-11	Up	1.7e-11	gi|852789853|ref|XP_012885697.1|/1.4e-30/PREDICTED: eukaryotic translation initiation factor 1b [Dipodomys ordii]	NA	sp|O60739|EIF1B_HUMAN/5.5e-32/Eukaryotic translation initiation factor 1b OS=Homo sapiens GN=EIF1B PE=1 SV=2	tgu:100223608/3.2e-31/EIF1B; eukaryotic translation initiation factor 1B; K03113 translation initiation factor 1	At4g27130/1.7e-54/[J] KOG1770 Translation initiation factor 1 (eIF-1/SUI1)	PTHR10388/1.1E-95/--	NA
Unigene20734_All	1119	0.01	5.32	9.05528	1.72e-20	Up	2.75e-21	NA	NA	NA	NA	NA	NA	NA
CL1850.Contig2_All	868	0.01	5.32	9.05528	4.89e-15	Up	9.41e-16	gi|241705111|ref|XP_002411980.1|/4.5e-53/secreted salivary gland peptide, putative [Ixodes scapularis] >gi|215504975|gb|EEC14469.1| secreted salivary gland peptide, putative [Ixodes scapularis]	NA	sp|P05790|FIBH_BOMMO/1.5e-19/Fibroin heavy chain OS=Bombyx mori GN=FIBH PE=1 SV=4	fab:101816860/8.8e-16/WASF2; WAS protein family member 2; K05748 WAS protein family, member 2	At5g56330/3.6e-15/[R] KOG0382 Carbonic anhydrase	NA	NA
Unigene20244_All	2528	0.01	5.31	9.05257	3.44e-49	Up	3.07e-50	gi|543278359|ref|XP_005427296.1|/1.2e-106/PREDICTED: ATP-binding cassette sub-family G member 1 isoform X2 [Geospiza fortis]	gi|685042173|emb|LN590698.1|/8.48481e-56/Cyprinus carpio genome assembly common carp genome, scaffold: LG17, chromosome: 17	sp|Q64343|ABCG1_MOUSE/3.5e-106/ATP-binding cassette sub-family G member 1 OS=Mus musculus GN=Abcg1 PE=1 SV=1	clv:102094344/6.4e-107/ABCG1; ATP-binding cassette, sub-family G (WHITE), member 1; K05679 ATP-binding cassette, subfamily G (WHITE), member 1	Hs8051577/4.4e-106/[Q] KOG0061 Transporter, ABC superfamily (Breast cancer resistance protein)	PS00211/-/ABC transporters family signature.	NA
Unigene23243_All	521	0.01	5.31	9.05257	2.35e-08	Up	6.11e-09	NA	NA	NA	NA	NA	NA	NA
CL454.Contig1_All	4372	0.01	5.31	9.05257	6.85e-87	Up	3.93e-88	gi|696122403|gb|AIT40186.1|/0.0e+00/Toll-like receptor, partial [Rhipicephalus microplus]	gi|696122402|gb|KF828744.1|/0/Rhipicephalus microplus Toll-like receptor mRNA, partial cds	sp|P08953|TOLL_DROME/2.4e-118/Protein toll OS=Drosophila melanogaster GN=Tl PE=1 SV=1	cfo:105250921/1.1e-125/protein toll; K18809 protein toll	7301502/1.8e-118/[T] KOG4641 FOG: Toll/interleukin receptor and related proteins containing LRR and TIR repeats	PTHR24365/5.2E-283/--	biological_process:GO:0007165//signal transduction;GO:0006470//protein dephosphorylation;cellular_component:GO:0016021//integral component of membrane;molecular_function:GO:0004721//phosphoprotein phosphatase activity;
Unigene7606_All	831	4.37	2319.73	9.05211	0	Up	0	gi|56159959|gb|AAV80791.1|/6.9e-43/putative secreted salivary gland peptide [Ixodes scapularis]	NA	sp|P05790|FIBH_BOMMO/2.0e-13/Fibroin heavy chain OS=Bombyx mori GN=FIBH PE=1 SV=4	mmu:13211/2.5e-12/Dhx9, AI326842, Ddx9, HEL-5, NDHII, RHA, mHEL-5; DEAH (Asp-Glu-Ala-His) box polypeptide 9 (EC:3.6.4.13); K13184 ATP-dependent RNA helicase A [EC:3.6.4.13]	Hs4557705/8.2e-09/[Z] LSE0158 H Keratin-1/Keratin-3/Keratin-4/Keratin-5/Keratin-6	NA	NA
Unigene22245_All	501	0.01	5.3	9.04985	6.09e-08	Up	1.63e-08	NA	NA	NA	NA	NA	NA	NA
Unigene12264_All	1000	0.01	5.29	9.04712	5.68e-18	Up	9.85e-19	gi|209418832|gb|ACI46631.1|/6.8e-37/putative juvenile hormone acid methyltransferase [Hyalomma impeltatum]	NA	NA	isc:IscW_ISCW002935/3.3e-35/acid methyltransferase, putative (EC:2.1.1.144); K10718 juvenile hormone acid methyltransferase [EC:2.1.1.-]	NA	PTHR10108/6.5E-26/--	molecular_function:GO:0016740//transferase activity;
Unigene22529_All	356	0.01	5.29	9.04712	4.67e-05	Up	1.56e-05	NA	NA	NA	NA	NA	NA	NA
Unigene23237_All	1021	0.01	5.29	9.04712	2.16e-18	Up	3.69e-19	NA	NA	NA	NA	NA	NA	NA
Unigene24396_All	1209	0.01	5.28	9.04439	3.56e-22	Up	5.44e-23	gi|241698862|ref|XP_002411875.1|/4.6e-11/conserved hypothetical protein [Ixodes scapularis] >gi|215504806|gb|EEC14300.1| conserved hypothetical protein [Ixodes scapularis]	NA	NA	isc:IscW_ISCW011773/4.8e-12/hypothetical protein; K03175 TNF receptor-associated factor 6 [EC:2.3.2.27]	NA	PS00518/-/Zinc finger RING-type signature.	NA
CL3330.Contig2_All	924	0.01	5.27	9.04166	2.71e-16	Up	4.97e-17	NA	NA	NA	NA	NA	NA	NA
Unigene27894_All	1819	0.01	5.26	9.03892	2.14e-34	Up	2.45e-35	gi|241051739|ref|XP_002407452.1|/2.1e-153/cytochrome P450, putative [Ixodes scapularis] >gi|215492219|gb|EEC01860.1| cytochrome P450, putative [Ixodes scapularis]	NA	sp|Q9JMA7|CP341_MOUSE/2.0e-63/Cytochrome P450 3A41 OS=Mus musculus GN=Cyp3a41a PE=2 SV=2	mdo:100023523/6.2e-64/TBXAS1; thromboxane A synthase 1; K01832 thromboxane-A synthase [EC:5.3.99.5]	Hs4503229/3.7e-62/[Q] KOG0158 Cytochrome P450 CYP3/CYP5/CYP6/CYP9 subfamilies	PTHR24292/1.3E-207/--	molecular_function:GO:0016491//oxidoreductase activity;GO:0005488//binding;
Unigene17672_All	420	0.01	5.26	9.03892	2.75e-06	Up	8.22e-07	gi|594621357|ref|XP_007165368.1|/2.7e-11/PREDICTED: protein PRRC2C isoform X4 [Balaenoptera acutorostrata scammoni]	NA	sp|Q9Y520|PRC2C_HUMAN/1.7e-13/Protein PRRC2C OS=Homo sapiens GN=PRRC2C PE=1 SV=4	dre:402861/1.1e-11/rab11fip1b, si:ch211-187d7.3; RAB11 family interacting protein 1 (class I) b; K12484 Rab11 family-interacting protein 1/2/5	CE05257/9.0e-12/[B] KOG1973 Chromatin remodeling protein, contains PHD Zn-finger	NA	NA
CL4945.Contig2_All	676	0.01	5.25	9.03617	2.86e-11	Up	6.39e-12	gi|241679304|ref|XP_002412631.1|/2.5e-22/conserved hypothetical protein [Ixodes scapularis] >gi|215506433|gb|EEC15927.1| conserved hypothetical protein, partial [Ixodes scapularis]	NA	NA	NA	NA	PF02098/3.3E-5/Tick histamine binding protein	NA
CL4427.Contig4_All	1672	0.01	5.25	9.03617	5.09e-31	Up	6.23e-32	gi|572098921|gb|AHF48777.1|/1.5e-270/cyclin-dependent kinase 8 [Rhipicephalus microplus]	gi|572098920|gb|KC968969.1|/0/Rhipicephalus microplus cyclin-dependent kinase 8 mRNA, complete cds	sp|P49336|CDK8_HUMAN/7.0e-204/Cyclin-dependent kinase 8 OS=Homo sapiens GN=CDK8 PE=1 SV=1	lcm:102355631/1.4e-203/CDK8; cyclin-dependent kinase 8; K02208 cyclin-dependent kinase 8/11 [EC:2.7.11.22 2.7.11.23]	Hs4502745/5.2e-204/[K] KOG0666 Cyclin C-dependent kinase CDK8	PF00069/3.6E-60/Protein kinase domain	biological_process:GO:0006468//protein phosphorylation;molecular_function:GO:0005524//ATP binding;GO:0008353//RNA polymerase II carboxy-terminal domain kinase activity;
Unigene25739_All	484	0.01	5.24	9.03342	1.58e-07	Up	4.34e-08	NA	NA	NA	NA	NA	NA	NA
CL4230.Contig4_All	463	0.01	5.24	9.03342	4.11e-07	Up	1.16e-07	gi|216409678|dbj|BAH02276.1|/3.3e-26/complement component 3 [Tachypleus tridentatus]	NA	sp|P28665|MUG1_MOUSE/1.1e-16/Murinoglobulin-1 OS=Mus musculus GN=Mug1 PE=1 SV=3	crg:105333243/6.1e-24/complement C3-like; K03990 complement component 3	7298609/3.5e-17/[O] KOG1366 Alpha-macroglobulin	PF10569/1.1E-4/Alpha-macro-globulin thiol-ester bond-forming region	NA
CL1388.Contig3_All	799	0.01	5.24	9.03342	8.86e-14	Up	1.78e-14	NA	gi|982291930|ref|XR_001484739.1|/6.00817e-08/PREDICTED: Macaca fascicularis uncharacterized LOC102126672 (LOC102126672), transcript variant X2, ncRNA	NA	NA	NA	NA	NA
Unigene20582_All	652	0.01	5.24	9.03342	7.47e-11	Up	1.7e-11	NA	NA	NA	NA	NA	SM01037/0.0045/Pathogenesis-related protein Bet v I family	NA
Unigene26193_All	905	0.01	5.23	9.03067	7.11e-16	Up	1.32e-16	NA	NA	NA	NA	NA	NA	NA
Unigene21553_All	1409	0.01	5.23	9.03067	5.81e-26	Up	8.02e-27	gi|241862464|ref|XP_002416376.1|/4.2e-56/sulfotransferase, putative [Ixodes scapularis] >gi|215510590|gb|EEC20043.1| sulfotransferase, putative [Ixodes scapularis]	NA	sp|O35400|ST2B1_MOUSE/1.5e-21/Sulfotransferase family cytosolic 2B member 1 OS=Mus musculus GN=Sult2b1 PE=2 SV=2	aqu:100640182/1.7e-24/sulfotransferase 1C2A-like; K01025	CE23282/5.3e-24/[R] KOG1584 Sulfotransferase	PTHR11783:SF46/1.5E-81/--	NA
CL548.Contig2_All	2658	0.01	5.23	9.03067	6.96e-51	Up	6.08e-52	gi|241997404|ref|XP_002433351.1|/6.1e-109/ornithine decarboxylase, putative [Ixodes scapularis] >gi|215490774|gb|EEC00415.1| ornithine decarboxylase, putative [Ixodes scapularis]	NA	sp|P27119|DCOR_MUSPA/2.5e-70/Ornithine decarboxylase OS=Mus pahari GN=Odc1 PE=2 SV=1	isc:IscW_ISCW001238/6.5e-110/ornithine decarboxylase, putative (EC:4.1.1.17); K01581 ornithine decarboxylase [EC:4.1.1.17]	Hs4505489/1.9e-70/[E] KOG0622 Ornithine decarboxylase	PTHR11482:SF6/1.4E-144/--	biological_process:GO:0033387//putrescine biosynthetic process from ornithine;cellular_component:GO:0005737//cytoplasm;molecular_function:GO:0004586//ornithine decarboxylase activity;
Unigene19997_All	228	0.01	5.22	9.02791	0.0120812	*	0.0055779	NA	NA	NA	NA	NA	NA	NA
CL1502.Contig1_All	299	0.01	5.22	9.02791	0.000765947	Up	0.000294572	NA	NA	NA	NA	NA	NA	NA
CL1575.Contig2_All	338	0.01	5.21	9.02514	0.000119524	Up	4.15e-05	gi|241999562|ref|XP_002434424.1|/1.7e-35/amino acid transporter, putative [Ixodes scapularis] >gi|215497754|gb|EEC07248.1| amino acid transporter, putative [Ixodes scapularis]	NA	sp|Q6DEL1|S38A7_DANRE/1.6e-06/Putative sodium-coupled neutral amino acid transporter 7 OS=Danio rerio GN=slc38a7 PE=2 SV=1	isc:IscW_ISCW018959/1.7e-36/amino acid transporter, putative; K14994 solute carrier family 38 (sodium-coupled neutral amino acid transporter), member 7/8	Hs8922692_1/4.5e-06/[E] KOG1305 Amino acid transporter protein	PTHR22950:SF308/4.2E-21/--	biological_process:GO:0003333//amino acid transmembrane transport;cellular_component:GO:0016021//integral component of membrane;molecular_function:GO:0015171//amino acid transmembrane transporter activity;
CL6528.Contig2_All	813	8.23	4286.99	9.02486	0	Up	0	gi|241636849|ref|XP_002410662.1|/3.3e-21/secreted salivary gland peptide, putative [Ixodes scapularis] >gi|215503494|gb|EEC12988.1| secreted salivary gland peptide, putative [Ixodes scapularis]	NA	NA	NA	NA	NA	NA
Unigene20451_All	274	0.01	5.18	9.01681	0.00195037	*	0.000785148	NA	NA	NA	isc:IscW_ISCW006560/5.8e-06/cytochrome P450, putative (EC:1.14.14.1); K01832 thromboxane-A synthase [EC:5.3.99.5]	NA	NA	NA
Unigene23615_All	295	0.76	393.39	9.01575	8.49e-254	Up	1.97e-255	NA	NA	NA	NA	NA	NA	NA
Unigene27341_All	510	0.01	5.17	9.01402	6.11e-08	Up	1.63e-08	gi|241568966|ref|XP_002402614.1|/6.4e-07/hypothetical protein IscW_ISCW019487 [Ixodes scapularis] >gi|215500055|gb|EEC09549.1| hypothetical protein IscW_ISCW019487, partial [Ixodes scapularis]	NA	NA	NA	NA	NA	NA
Unigene20424_All	595	0.01	5.17	9.01402	1.33e-09	Up	3.23e-10	NA	gi|153920678|dbj|AK268259.1|/6.98156e-46/Gryllus bimaculatus mRNA, GBcontig15120	NA	NA	NA	NA	NA
CL722.Contig2_All	1657	0.05	25.85	9.01402	2.51e-150	Up	9.06e-152	gi|926614614|ref|XP_013772357.1|/6.1e-91/PREDICTED: hydroxyacid oxidase 1-like [Limulus polyphemus]	NA	sp|Q9UJM8|HAOX1_HUMAN/5.7e-81/Hydroxyacid oxidase 1 OS=Homo sapiens GN=HAO1 PE=1 SV=1	hst:105183665/2.4e-86/peroxisomal (S)-2-hydroxy-acid oxidase GLO3; K11517 (S)-2-hydroxy-acid oxidase [EC:1.1.3.15]	7303685/9.1e-84/[C] KOG0538 Glycolate oxidase	PS51349/92.741/FMN-dependent alpha-hydroxy acid dehydrogenase domain profile.	NA
Unigene21518_All	229	0.01	5.17	9.01402	0.0121551	*	0.0055779	NA	NA	NA	NA	NA	NA	NA
CL6726.Contig1_All	2444	0.01	5.16	9.01123	8.35e-46	Up	7.82e-47	gi|241560357|ref|XP_002400999.1|/1.3e-243/glyoxylate/hydroxypyruvate reductase, putative [Ixodes scapularis] >gi|215501824|gb|EEC11318.1| glyoxylate/hydroxypyruvate reductase, putative, partial [Ixodes scapularis]	gi|241560356|ref|XM_002400955.1|/0/Ixodes scapularis glyoxylate/hydroxypyruvate reductase, putative, mRNA	sp|O46036|CTBP_DROME/7.9e-180/C-terminal-binding protein OS=Drosophila melanogaster GN=CtBP PE=1 SV=3	tca:660954/5.4e-188/C-terminal-binding protein; K04496 C-terminal binding protein	7299709/2.5e-178/[K] KOG0067 Transcription factor CtBP	PTHR10996/3.5E-237/--	biological_process:GO:0055114//oxidation-reduction process;GO:0000122//negative regulation of transcription from RNA polymerase II promoter;cellular_component:GO:0005634//nucleus;molecular_function:GO:0051287//NAD binding;GO:0003714//transcription corepressor activity;GO:0042803//protein homodimerization activity;GO:0004617//phosphoglycerate dehydrogenase activity;
Unigene23535_All	297	0.01	5.15	9.00843	0.000770006	Up	0.000294572	NA	NA	NA	NA	NA	NA	NA
Unigene21956_All	2645	0.01	5.15	9.00843	4.89e-50	Up	4.32e-51	gi|241113937|ref|XP_002400056.1|/4.9e-191/hypothetical protein IscW_ISCW002440 [Ixodes scapularis] >gi|215493052|gb|EEC02693.1| hypothetical protein IscW_ISCW002440 [Ixodes scapularis]	NA	NA	NA	NA	PF16040/1.4E-10/Domain of unknown function (DUF4792)	cellular_component:GO:0016021//integral component of membrane;
Unigene23986_All	405	0.01	5.15	9.00843	7.05e-06	Up	2.19e-06	NA	NA	NA	NA	NA	NA	NA
Unigene27481_All	275	0.01	5.15	9.00843	0.00193648	*	0.000785148	NA	NA	NA	NA	NA	NA	NA
Unigene21912_All	747	0.01	5.14	9.00562	1.59e-12	Up	3.37e-13	gi|861599990|gb|KMQ83645.1|/1.1e-07/histone-lysine n-methyltransferase setmar-like protein [Lasius niger]	NA	NA	aec:105153281/1.1e-06/uncharacterized LOC105153281; K14810 ATP-dependent RNA helicase DDX56/DBP9 [EC:3.6.4.13]	NA	NA	NA
Unigene27153_All	230	0.01	5.13	9.00282	0.0121785	*	0.0055779	gi|556741266|ref|XP_005966168.1|/2.0e-16/PREDICTED: sulfate/thiosulfate import ATP-binding protein cysA-like [Pantholops hodgsonii]	NA	sp|Q8K440|ABC8B_MOUSE/2.4e-06/ATP-binding cassette sub-family A member 8-B OS=Mus musculus GN=Abca8b PE=2 SV=2	dya:Dyak_GE22121/9.7e-07/dyak_GLEANR_5825; GE22121 gene product from transcript GE22121-RB; K05643 ATP-binding cassette, subfamily A (ABC1), member 3	7293943/8.6e-09/[IR] KOG0059 Lipid exporter ABCA1 and related proteins, ABC superfamily	PTHR24220:SF572/1.3E-39/--	NA
Unigene17249_All	1881	0.01	5.13	9.00282	8.11e-35	Up	9.18e-36	gi|241057080|ref|XP_002407799.1|/6.0e-111/chitinase, putative [Ixodes scapularis] >gi|215492290|gb|EEC01931.1| chitinase, putative [Ixodes scapularis]	NA	sp|P36362|CHIT_MANSE/5.7e-77/Endochitinase OS=Manduca sexta PE=2 SV=1	hst:105180856/9.3e-79/endochitinase; K01183 chitinase [EC:3.2.1.14]	7299808/1.4e-75/[G] KOG2806 Chitinase	SM00636/6.6E-103/--	biological_process:GO:0006030//chitin metabolic process;molecular_function:GO:0004553//hydrolase activity, hydrolyzing O-glycosyl compounds;
CL436.Contig3_All	373	0.01	5.13	9.00282	4.67e-05	Up	1.56e-05	NA	NA	NA	NA	NA	NA	NA
Unigene21904_All	1197	0.01	5.13	9.00282	2.47e-21	Up	3.87e-22	NA	NA	NA	NA	NA	NA	NA
Unigene22476_All	2293	0.01	5.12	9	7.62e-43	Up	7.47e-44	gi|307933356|dbj|BAJ21514.1|/5.2e-298/Vitellogenin-1 [Haemaphysalis longicornis]	gi|307933355|dbj|AB359899.1|/0/Haemaphysalis longicornis HlVg-1 mRNA for Vitellogenin-1, complete cds	sp|P98088|MUC5A_HUMAN/5.6e-26/Mucin-5AC (Fragments) OS=Homo sapiens GN=MUC5AC PE=1 SV=3	asn:102388355/4.1e-36/MUC2; mucin 2, oligomeric mucus/gel-forming; K10955 intestinal mucin-2	CE25697/3.6e-14/[PT] KOG3599 Ca2+-modulated nonselective cation channel polycystin	PTHR11339/2.4E-12/--	NA
Unigene25575_All	386	0.01	5.1	8.99435	1.82e-05	Up	5.84e-06	NA	NA	NA	NA	NA	NA	NA
Unigene24751_All	254	0.01	5.09	8.99152	0.00489802	*	0.00209272	gi|766942558|ref|XP_011503950.1|/4.4e-41/PREDICTED: thioredoxin-like [Ceratosolen solmsi marchali]	gi|766942557|ref|XM_011505648.1|/9.50952e-76/PREDICTED: Ceratosolen solmsi marchali thioredoxin-like (LOC105367025), mRNA	sp|Q8IFW4|THIOT_DROME/4.9e-16/Thioredoxin-T OS=Drosophila melanogaster GN=TrxT PE=2 SV=1	dsi:Dsimw501_GD24594/3.1e-14/Dsim_GD24594; GD24594 gene product from transcript GD24594-RB; K03671 thioredoxin 1	At1g03675/5.7e-22/[O] KOG0910 Thioredoxin-like protein	PS51352/12.535/Thioredoxin domain profile.	NA
Unigene24845_All	753	0.01	5.09	8.99152	1.59e-12	Up	3.37e-13	NA	NA	NA	NA	NA	NA	NA
Unigene23694_All	1227	0.01	5.09	8.99152	9.38e-22	Up	1.45e-22	NA	NA	NA	NA	NA	NA	NA
Unigene24576_All	231	0.01	5.09	8.99152	0.0120866	*	0.0055779	NA	NA	NA	NA	NA	NA	NA
Unigene20516_All	207	0.01	5.08	8.98868	0.0298906	*	0.0148673	NA	NA	NA	NA	NA	NA	NA
Unigene23852_All	409	0.01	5.08	8.98868	7.05e-06	Up	2.19e-06	NA	NA	NA	NA	NA	NA	NA
Unigene22639_All	583	0.01	5.07	8.98584	3.47e-09	Up	8.6e-10	NA	NA	NA	NA	NA	NA	NA
Unigene25272_All	1796	0.01	5.07	8.98584	1.05e-32	Up	1.24e-33	gi|241999304|ref|XP_002434295.1|/2.2e-30/alpha 1,3-fucosyltransferase, putative [Ixodes scapularis] >gi|215496054|gb|EEC05695.1| alpha 1,3-fucosyltransferase, putative [Ixodes scapularis]	NA	sp|Q62994|FUT4_RAT/1.0e-11/Alpha-(1,3)-fucosyltransferase 4 OS=Rattus norvegicus GN=Fut4 PE=2 SV=1	ame:102654353/3.5e-19/alpha-(1,3)-fucosyltransferase C-like; K14464 alpha-1,3-fucosyltransferase [EC:2.4.1.-]	Hs4503811/6.5e-11/[GE] KOG2619 Fucosyltransferase	PF00852/1.0E-20/Glycosyltransferase family 10 (fucosyltransferase) C-term	NA
Unigene24606_All	5668	0.01	5.07	8.98584	1.6e-108	Up	7.6e-110	gi|241581367|ref|XP_002403503.1|/0.0e+00/fatty acid synthase, putative [Ixodes scapularis] >gi|215502217|gb|EEC11711.1| fatty acid synthase, putative [Ixodes scapularis]	NA	sp|P49327|FAS_HUMAN/4.2e-293/Fatty acid synthase OS=Homo sapiens GN=FASN PE=1 SV=3	dre:559001/5.1e-298/fasn, fj34h12, wu:fj34h12; fatty acid synthase; K00665 fatty acid synthase, animal type [EC:2.3.1.85]	Hs21618359/1.5e-290/[I] KOG1202 Animal-type fatty acid synthase and related proteins	PF00975/1.3E-25/Thioesterase domain	biological_process:GO:0008152//metabolic process;molecular_function:GO:0016297//acyl-[acyl-carrier-protein] hydrolase activity;GO:0016491//oxidoreductase activity;
Unigene21375_All	496	0.01	5.07	8.98584	1.58e-07	Up	4.34e-08	NA	NA	NA	NA	NA	NA	NA
CL1982.Contig1_All	1648	0.01	5.06	8.98299	9.35e-30	Up	1.18e-30	gi|241799378|ref|XP_002400754.1|/3.1e-87/fatty acyl-CoA elongase, putative [Ixodes scapularis] >gi|215510843|gb|EEC20296.1| fatty acyl-CoA elongase, putative [Ixodes scapularis]	NA	sp|Q95K73|ELOV4_MACFA/4.0e-50/Elongation of very long chain fatty acids protein 4 OS=Macaca fascicularis GN=ELOVL4 PE=2 SV=1	isc:IscW_ISCW015231/3.3e-88/fatty acyl-CoA elongase, putative; K10249 elongation of very long chain fatty acids protein 4 [EC:2.3.1.199]	Hs12232379/1.1e-49/[I] KOG3071 Fatty acyl-CoA elongase/Polyunsaturated fatty acid specific elongation enzyme	PTHR11157:SF47/4.7E-141/--	biological_process:GO:0006631//fatty acid metabolic process;cellular_component:GO:0016020//membrane;
CL3822.Contig2_All	627	0.01	5.06	8.98299	5.1e-10	Up	1.21e-10	NA	NA	NA	NA	NA	NA	NA
[truncated: 47,681 more rows]
